# Supplementary material for: Divergent roles of DNA methylation, TRIM28, and p53 surveillance in human embryonic and trophoblast stem cells
Source: bioRxiv. 2025 Oct 20:2025.10.19.683051. Preprint. [Version 2] doi: 10.1101/2025.10.19.683051 (PMC12633553; doi:10.1101/2025.10.19.683051)
Supplement: Supplement 4 [file media-4.xlsx]

## Sheet: hTSC DNMT1 KO DEGs Day 4 raw
id	gene_symbol	log_FC	log_CPM	deseq2.p.value	deseq2.adj.pvalue	edger.p.value	edger.adj.p.value	NT_Day4_rep1.norm	NT_Day4_rep2.norm	KO_Day4_rep1.norm	KO_Day4_rep2.norm	NT_Day4_rep1.raw	NT_Day4_rep2.raw	KO_Day4_rep1.raw	KO_Day4_rep2.raw
ENSG00000121410	A1BG	-0.94	-1.748	0.52	NA	0.4	0.86	4	4	2	2	4	5	2	2
ENSG00000268895	A1BG-AS1	-0.407	2.33	0.2	0.93	0.069	0.44	81	113	76	71	76	135	72	66
ENSG00000166535	A2ML1	-0.259	3.06	0.28	0.99	0.13	0.58	171	143	138	124	161	173	131	115
ENSG00000256661	A2ML1-AS1	-2.455	-1.188	0.054	0.62	0.0014	0.038	9	10	1	2	8	12	1	2
ENSG00000128274	A4GALT	-0.131	7.463	0.17	0.9	0.16	0.64	3152	3306	3014	2883	2971	3973	2866	2676
ENSG00000094914	AAAS	0.139	6.487	0.18	0.91	0.15	0.62	1486	1502	1695	1596	1401	1805	1612	1481
ENSG00000081760	AACS	-0.256	5.862	0.034	0.51	0.014	0.19	1065	1146	967	885	1004	1377	920	821
ENSG00000250420	AACSP1	1.526	-1.891	0.32	NA	0.24	0.74	1	2	3	5	1	2	3	5
ENSG00000242908	AADACL2-AS1	-0.629	0.532	0.26	0.98	0.059	0.41	31	26	18	18	29	31	17	17
ENSG00000188984	AADACL3	0.381	2.549	0.17	0.89	0.041	0.33	81	94	115	114	76	113	109	106
ENSG00000109576	AADAT	-1.376	-1.139	0.21	0.95	0.096	0.51	12	6	2	4	11	7	2	4
ENSG00000103591	AAGAB	0.086	5.789	0.51	1	0.48	0.9	954	923	886	1107	899	1110	842	1028
ENSG00000115977	AAK1	-0.068	6.941	0.51	1	0.48	0.9	2196	2206	2191	2007	2070	2651	2083	1863
ENSG00000087884	AAMDC	0.238	2.615	0.38	1	0.19	0.68	98	96	109	119	92	116	104	111
ENSG00000127837	AAMP	-0.062	7.815	0.5	1	0.5	0.91	3948	4108	3830	3886	3722	4937	3642	3607
ENSG00000131043	AAR2	-0.161	5.383	0.21	0.94	0.13	0.57	780	759	688	688	735	913	654	639
ENSG00000090861	AARS1	-0.229	7.994	0.013	0.28	0.014	0.18	4650	4984	4068	4153	4383	5990	3868	3855
ENSG00000124608	AARS2	-0.134	5.502	0.37	1	0.32	0.81	715	940	781	728	673	1128	743	676
ENSG00000266967	AARSD1	-0.186	3.129	0.45	1	0.32	0.81	142	178	128	154	134	213	122	143
ENSG00000157426	AASDH	0.023	3.304	0.92	1	0.91	1	177	163	174	171	167	196	165	159
ENSG00000149313	AASDHPPT	-0.155	5.108	0.3	1	0.23	0.73	698	572	536	604	658	689	509	561
ENSG00000008311	AASS	-0.231	4.875	0.14	0.86	0.077	0.46	565	540	522	419	533	649	497	388
ENSG00000275700	AATF	-0.159	6.517	0.14	0.86	0.11	0.54	1620	1760	1508	1520	1527	2114	1434	1411
ENSG00000181409	AATK	-0.267	-0.616	0.75	1	0.65	0.98	11	10	10	7	10	12	10	6
ENSG00000183044	ABAT	-0.152	3.822	0.44	1	0.3	0.79	245	271	246	219	231	325	234	203
ENSG00000165029	ABCA1	-0.438	0.216	0.5	1	0.3	0.8	19	23	20	11	18	27	19	10
ENSG00000251595	ABCA11P	0.08	-0.007	0.93	1	1	1	20	10	11	21	19	13	10	20
ENSG00000144452	ABCA12	0.462	2.224	0.14	0.85	0.028	0.27	56	78	92	95	53	93	87	88
ENSG00000107331	ABCA2	0.106	2.982	0.67	1	0.61	0.96	111	152	162	121	104	181	154	112
ENSG00000167972	ABCA3	0.264	2.186	0.39	1	0.22	0.71	61	80	89	81	57	96	85	75
ENSG00000198691	ABCA4	0.126	4.477	0.42	1	0.3	0.8	384	360	400	411	362	433	380	382
ENSG00000154265	ABCA5	0.031	1.833	0.94	1	0.96	1	64	56	71	51	60	68	68	47
ENSG00000064687	ABCA7	0.075	5.863	0.58	1	0.55	0.94	901	1080	1148	940	849	1297	1092	872
ENSG00000085563	ABCB1	-0.172	-0.586	0.87	1	0.88	1	8	13	8	10	7	15	8	9
ENSG00000135776	ABCB10	-0.14	4.615	0.4	1	0.33	0.81	490	407	365	448	462	490	347	416
ENSG00000005471	ABCB4	0.996	0.188	0.13	0.85	0.017	0.21	17	8	25	24	16	10	24	22
ENSG00000115657	ABCB6	-0.097	4.381	0.56	1	0.45	0.89	393	357	368	333	371	430	350	309
ENSG00000131269	ABCB7	-0.096	4.534	0.54	1	0.44	0.88	408	425	376	405	385	511	357	376
ENSG00000197150	ABCB8	-0.044	5.359	0.75	1	0.7	1	711	744	748	664	670	894	711	616
ENSG00000150967	ABCB9	-0.285	4.339	0.083	0.73	0.023	0.25	380	393	307	327	358	472	292	304
ENSG00000103222	ABCC1	-0.434	5.562	0.0005	0.031	3.7e-05	0.0021	916	978	712	691	863	1175	677	641
ENSG00000124574	ABCC10	-0.178	4.687	0.32	1	0.26	0.75	435	517	484	357	410	620	461	331
ENSG00000023839	ABCC2	-0.281	4.19	0.1	0.78	0.028	0.27	346	349	293	279	326	420	279	259
ENSG00000108846	ABCC3	-0.216	1.695	0.55	1	0.39	0.86	68	50	56	45	64	61	53	42
ENSG00000125257	ABCC4	0.035	4.194	0.83	1	0.81	1	311	319	304	341	293	383	289	317
ENSG00000114770	ABCC5	-0.216	6.36	0.044	0.57	0.026	0.27	1533	1554	1349	1309	1445	1867	1283	1215
ENSG00000091262	ABCC6	0.668	-0.679	0.44	1	0.27	0.76	6	8	13	10	6	9	12	9
ENSG00000256340	ABCC6P1	1.157	-1.818	0.44	NA	0.27	0.76	0	3	5	3	0	4	5	3
ENSG00000101986	ABCD1	-0.277	5.043	0.12	0.82	0.089	0.49	554	704	601	437	522	844	572	405
ENSG00000117528	ABCD3	-0.195	6.225	0.087	0.74	0.059	0.41	1473	1321	1197	1243	1389	1588	1138	1154
ENSG00000119688	ABCD4	-0.325	4.546	0.061	0.65	0.026	0.27	456	448	413	309	430	539	393	286
ENSG00000164163	ABCE1	-0.159	6.801	0.24	0.97	0.24	0.73	2329	1790	1666	2022	2196	2154	1584	1878
ENSG00000204574	ABCF1	-0.043	7.767	0.66	1	0.65	0.99	3725	4016	3817	3700	3511	4826	3629	3435
ENSG00000033050	ABCF2	-0.036	5.697	0.77	1	0.73	1	970	867	895	895	915	1043	851	831
ENSG00000161204	ABCF3	-0.052	6.326	0.64	1	0.61	0.96	1371	1486	1387	1369	1292	1785	1319	1271
ENSG00000160179	ABCG1	-0.179	1.405	0.68	1	0.53	0.93	44	50	47	36	41	60	45	33
ENSG00000118777	ABCG2	-0.101	8.749	0.28	0.99	0.3	0.79	8042	7563	6877	7671	7581	9090	6539	7121
ENSG00000172350	ABCG4	-0.328	-0.033	0.65	1	0.55	0.94	14	19	14	13	13	23	13	12
ENSG00000144827	ABHD10	-0.022	4.771	0.89	1	0.86	1	499	461	446	500	471	555	424	464
ENSG00000106077	ABHD11	-0.058	6.302	0.61	1	0.57	0.95	1369	1446	1406	1298	1290	1737	1337	1205
ENSG00000100997	ABHD12	0.139	6.893	0.15	0.88	0.14	0.6	1955	2005	2199	2162	1843	2409	2091	2007
ENSG00000131969	ABHD12B	0.026	6.01	0.83	1	0.83	1	1210	1026	1105	1170	1141	1235	1051	1086
ENSG00000139826	ABHD13	0.035	3.745	0.85	1	0.81	1	227	233	226	245	214	280	215	228
ENSG00000248487	ABHD14A	0.64	0.165	0.3	1	0.098	0.51	12	16	22	22	11	19	21	20
ENSG00000114779	ABHD14B	-0.12	3.857	0.52	1	0.4	0.86	276	249	229	253	260	300	218	235
ENSG00000168792	ABHD15	0.143	3.125	0.53	1	0.36	0.85	135	152	160	157	127	182	152	146
ENSG00000204427	ABHD16A	0.184	2.149	0.58	1	0.44	0.88	76	66	94	67	72	80	90	62
ENSG00000129968	ABHD17A	-0.245	6.817	0.028	0.45	0.02	0.23	2139	2140	1946	1663	2016	2572	1851	1543
ENSG00000198658	ABHD17AP1	-0.067	-0.783	0.96	1	1	1	6	10	8	8	6	12	8	7
ENSG00000250536	ABHD17AP3	-1.77	-1.894	0.36	NA	0.24	0.73	0	8	1	1	0	9	1	1
ENSG00000263366	ABHD17AP5	0.181	-1.97	0.91	NA	1	1	2	2	5	0	2	3	5	0
ENSG00000107362	ABHD17B	-0.224	3.611	0.28	0.99	0.15	0.62	254	203	197	194	240	245	187	180
ENSG00000136379	ABHD17C	0.054	3.147	0.83	1	0.82	1	163	138	177	135	154	167	169	125
ENSG00000164074	ABHD18	-0.112	3.222	0.64	1	0.52	0.92	155	179	140	170	146	215	133	158
ENSG00000140526	ABHD2	-0.174	4.852	0.23	0.95	0.13	0.58	549	519	474	472	518	624	451	438
ENSG00000158201	ABHD3	0.307	3.516	0.14	0.85	0.039	0.33	183	173	229	211	173	208	218	196
ENSG00000100439	ABHD4	-0.249	4.472	0.12	0.83	0.045	0.35	403	435	347	359	380	522	330	333
ENSG00000011198	ABHD5	-0.158	4.768	0.29	0.99	0.18	0.67	512	490	429	468	483	589	408	435
ENSG00000163686	ABHD6	-0.117	4.513	0.46	1	0.33	0.82	434	395	385	378	409	475	366	351
ENSG00000127220	ABHD8	0.293	3.338	0.19	0.92	0.078	0.46	172	145	209	178	162	175	199	165
ENSG00000136754	ABI1	-0.051	5.718	0.7	1	0.66	0.99	962	911	818	989	907	1095	777	919
ENSG00000138443	ABI2	-0.127	5.371	0.33	1	0.24	0.73	789	721	677	704	744	867	644	654
ENSG00000119328	ABITRAM	-0.181	3.206	0.44	1	0.31	0.8	193	147	159	140	182	178	151	130
ENSG00000097007	ABL1	-0.176	5.768	0.15	0.87	0.09	0.49	981	1039	925	863	925	1248	880	801
ENSG00000143322	ABL2	0.083	5.126	0.53	1	0.45	0.89	593	592	614	641	559	711	584	595
ENSG00000099204	ABLIM1	0.395	5.397	0.003	0.12	0.00061	0.021	612	661	779	897	577	794	740	833
ENSG00000163995	ABLIM2	0.187	-0.747	0.84	1	0.87	1	8	7	8	10	8	9	8	9
ENSG00000173210	ABLIM3	-0.139	4.036	0.44	1	0.3	0.79	291	306	280	263	274	368	266	244
ENSG00000175164	ABO	0.041	-1.281	0.99	1	1	1	6	4	8	2	6	5	8	2
ENSG00000159842	ABR	0.063	7.275	0.55	1	0.54	0.94	2482	2821	2899	2642	2339	3389	2757	2452
ENSG00000146386	ABRACL	0.098	5.395	0.47	1	0.42	0.87	760	662	812	709	717	797	772	658
ENSG00000163322	ABRAXAS1	-0.032	2.881	0.89	1	0.85	1	141	117	117	134	133	141	111	125
ENSG00000165660	ABRAXAS2	0.016	4.243	0.92	1	0.92	1	324	332	309	354	305	399	294	329
ENSG00000146109	ABT1	-0.138	6.242	0.21	0.94	0.17	0.64	1389	1385	1220	1301	1309	1665	1160	1208
ENSG00000114626	ABTB1	-0.251	3.103	0.3	1	0.16	0.63	146	175	143	127	137	210	136	118
ENSG00000166016	ABTB2	-0.247	3.624	0.27	0.98	0.17	0.66	206	256	222	169	194	307	211	156
ENSG00000060971	ACAA1	-0.08	6.537	0.49	1	0.46	0.9	1544	1794	1606	1555	1455	2155	1527	1443
ENSG00000167315	ACAA2	-0.03	6.227	0.79	1	0.77	1	1299	1349	1230	1363	1224	1621	1169	1266
ENSG00000278540	ACACA	-0.149	6.831	0.15	0.88	0.13	0.58	2000	2187	1887	1892	1885	2628	1794	1756
ENSG00000076555	ACACB	-0.536	1.076	0.25	0.97	0.07	0.44	38	43	29	27	36	52	28	25
ENSG00000111271	ACAD10	0.065	4.095	0.71	1	0.66	0.99	276	305	335	273	260	366	319	253
ENSG00000240303	ACAD11	-0.5	0.108	0.44	1	0.22	0.72	21	18	13	15	20	22	12	14
ENSG00000151498	ACAD8	-0.236	4.243	0.16	0.89	0.073	0.45	367	346	286	319	346	416	272	296
ENSG00000177646	ACAD9	-0.164	5.9	0.16	0.88	0.097	0.51	1102	1103	995	974	1039	1326	946	904
ENSG00000117054	ACADM	0.345	5.235	0.012	0.27	0.003	0.069	620	542	709	766	585	652	674	711
ENSG00000122971	ACADS	-0.111	3.979	0.57	1	0.46	0.9	255	313	264	263	240	375	251	244
ENSG00000196177	ACADSB	-0.094	3.596	0.64	1	0.53	0.93	219	215	197	209	206	258	187	194
ENSG00000072778	ACADVL	0.002	6.961	0.97	1	0.98	1	2067	2291	2290	2075	1948	2753	2178	1926
ENSG00000072818	ACAP1	0.962	-0.115	0.18	0.91	0.033	0.3	9	11	24	14	8	13	23	13
ENSG00000114331	ACAP2	-0.189	5.061	0.2	0.93	0.13	0.59	625	616	487	602	589	741	463	559
ENSG00000131584	ACAP3	-0.023	5.917	0.94	1	0.89	1	959	1169	1228	867	904	1403	1168	804
ENSG00000075239	ACAT1	0.138	5.975	0.24	0.97	0.2	0.69	1048	1048	1071	1236	988	1260	1018	1148
ENSG00000120437	ACAT2	0.047	7.271	0.65	1	0.65	0.99	2622	2697	2537	2958	2472	3241	2412	2746
ENSG00000182827	ACBD3	0.157	5.506	0.21	0.94	0.15	0.62	782	723	809	867	737	869	769	805
ENSG00000181513	ACBD4	-0.045	2.393	0.9	1	0.89	1	83	99	69	108	78	119	65	101
ENSG00000107897	ACBD5	0.152	3.807	0.42	1	0.28	0.78	216	245	266	247	203	294	253	229
ENSG00000230124	ACBD6	-0.082	6.15	0.46	1	0.41	0.86	1300	1254	1182	1231	1226	1508	1124	1143
ENSG00000176244	ACBD7	-0.046	0.928	0.91	1	0.94	1	37	27	33	29	35	33	31	27
ENSG00000110455	ACCS	1.317	-0.928	0.18	0.91	0.032	0.29	4	4	9	12	4	5	9	11
ENSG00000102977	ACD	-0.13	5.061	0.36	1	0.26	0.75	590	627	585	528	556	753	556	490
ENSG00000159640	ACE	0.381	-1.05	0.75	1	0.74	1	9	2	6	9	9	3	6	8
ENSG00000177076	ACER2	-0.31	3.512	0.13	0.85	0.035	0.31	214	222	175	178	202	267	166	165
ENSG00000078124	ACER3	-0.118	5.782	0.32	1	0.25	0.74	1027	976	911	934	968	1173	866	867
ENSG00000087085	ACHE	-0.126	6.116	0.64	1	0.39	0.86	1195	1335	1359	960	1126	1604	1293	890
ENSG00000100813	ACIN1	-0.172	8.056	0.091	0.75	0.09	0.49	4685	5189	4621	4145	4416	6236	4394	3847
ENSG00000144648	ACKR2	-0.437	5.56	0.00072	0.041	7.9e-05	0.0039	891	1002	722	677	840	1203	687	628
ENSG00000144476	ACKR3	-0.408	-1.969	0.77	NA	0.78	1	5	1	2	2	5	1	2	2
ENSG00000131473	ACLY	-0.125	8.227	0.19	0.92	0.19	0.69	5184	5764	5049	4993	4887	6926	4801	4635
ENSG00000122729	ACO1	-0.198	5.563	0.11	0.81	0.058	0.4	889	875	793	745	838	1052	754	691
ENSG00000100412	ACO2	-0.052	7.243	0.61	1	0.6	0.96	2574	2826	2658	2552	2426	3396	2527	2369
ENSG00000184227	ACOT1	0.638	0.897	0.2	0.92	0.045	0.35	24	24	31	45	23	29	29	42
ENSG00000162390	ACOT11	0.072	2.955	0.76	1	0.7	1	115	146	147	127	108	174	140	118
ENSG00000112304	ACOT13	0.015	5.109	0.91	1	0.9	1	605	595	579	633	570	715	550	588
ENSG00000119673	ACOT2	0.123	1.386	0.77	1	0.69	1	44	40	43	48	42	48	41	45
ENSG00000177465	ACOT4	0.034	2.917	0.88	1	0.84	1	123	134	138	126	116	161	131	117
ENSG00000097021	ACOT7	0.169	7.184	0.096	0.77	0.088	0.49	2253	2539	2723	2668	2124	3051	2589	2477
ENSG00000101473	ACOT8	-0.237	3.848	0.22	0.95	0.11	0.54	254	286	245	214	239	343	233	198
ENSG00000123130	ACOT9	0.187	5.653	0.14	0.87	0.1	0.52	881	766	892	982	831	922	848	912
ENSG00000161533	ACOX1	-0.038	6.148	0.73	1	0.7	1	1249	1266	1200	1248	1177	1521	1141	1159
ENSG00000168306	ACOX2	0.74	-1.97	0.63	NA	0.76	1	1	3	3	3	1	3	3	3
ENSG00000087008	ACOX3	-0.014	5.328	0.93	1	0.92	1	674	735	755	641	635	883	718	595
ENSG00000153093	ACOXL	-0.064	4.798	0.67	1	0.58	0.95	500	492	485	464	471	592	461	431
ENSG00000143727	ACP1	0.036	6.858	0.73	1	0.73	1	2101	1911	1959	2153	1981	2298	1862	1999
ENSG00000134575	ACP2	-0.14	5.062	0.32	1	0.22	0.71	587	634	566	543	553	762	538	504
ENSG00000014257	ACP3	0.107	-0.647	0.92	1	1	1	11	7	10	9	10	9	10	8
ENSG00000102575	ACP5	-0.078	5.438	0.54	1	0.47	0.9	755	800	739	735	712	961	703	682
ENSG00000162836	ACP6	0.164	4.633	0.28	0.99	0.18	0.67	432	386	455	460	407	465	433	427
ENSG00000111644	ACRBP	0.901	-1.554	0.48	1	0.24	0.73	2	3	7	3	2	4	7	3
ENSG00000103740	ACSBG1	1.148	-1.615	0.4	1	0.28	0.77	2	2	8	2	2	3	8	2
ENSG00000167107	ACSF2	-0.109	5.282	0.45	1	0.37	0.85	689	721	717	590	649	866	682	547
ENSG00000176715	ACSF3	-0.145	4.555	0.36	1	0.23	0.73	415	445	393	385	391	534	374	357
ENSG00000151726	ACSL1	-0.151	6.637	0.15	0.88	0.13	0.58	1805	1859	1576	1725	1701	2234	1498	1602
ENSG00000123983	ACSL3	-0.014	7.224	0.91	1	0.9	1	2805	2457	2488	2724	2645	2954	2365	2529
ENSG00000068366	ACSL4	-0.158	5.775	0.22	0.95	0.16	0.64	1080	940	854	955	1018	1131	812	887
ENSG00000197142	ACSL5	1.223	-0.382	0.12	0.83	0.014	0.19	7	7	14	19	7	8	13	18
ENSG00000005187	ACSM3	0.62	-0.554	0.45	1	0.3	0.79	7	8	14	11	7	10	13	10
ENSG00000154930	ACSS1	-0.154	2.569	0.58	1	0.43	0.87	105	109	96	97	99	131	91	90
ENSG00000131069	ACSS2	-0.169	6.012	0.17	0.9	0.12	0.56	1189	1200	1148	976	1121	1442	1092	906
ENSG00000111058	ACSS3	0.026	3.134	0.9	1	0.88	1	149	152	148	158	140	183	141	147
ENSG00000143632	ACTA1	1.124	2.974	2.9e-05	0.0031	4.7e-08	5.8e-06	65	107	194	182	61	127	185	169
ENSG00000107796	ACTA2	0.821	0.991	0.089	0.75	0.0085	0.14	17	30	48	37	16	36	46	34
ENSG00000075624	ACTB	-0.037	13.044	0.7	1	0.71	1	143536	156240	154224	137968	135307	187777	146641	128074
ENSG00000188460	ACTBP11	0.915	-0.496	0.29	0.99	0.11	0.54	2	12	11	17	2	14	10	16
ENSG00000213763	ACTBP2	-0.266	0.846	0.62	1	0.42	0.87	28	36	22	31	26	43	21	29
ENSG00000185607	ACTBP7	-0.219	-1.68	0.86	NA	0.8	1	4	3	4	2	4	4	4	2
ENSG00000159251	ACTC1	0.791	6.396	5.7e-11	3.5e-08	2e-12	5.2e-10	1029	1133	2025	1717	970	1361	1926	1593
ENSG00000184009	ACTG1	0.018	11.891	0.82	1	0.84	1	63191	69050	67133	66793	59568	82988	63832	62003
ENSG00000230581	ACTG1P14	0.284	-0.414	0.71	1	0.72	1	4	15	16	9	4	18	15	8
ENSG00000259315	ACTG1P17	-0.278	-1.818	0.87	NA	1	1	2	4	3	2	2	5	3	2
ENSG00000241547	ACTG1P20	-0.982	-1.335	0.45	1	0.22	0.72	3	9	4	2	3	11	4	2
ENSG00000234996	ACTG1P25	-0.265	1.359	0.52	1	0.32	0.81	49	45	43	35	46	54	41	32
ENSG00000215388	ACTG1P3	0.185	-1.818	0.89	NA	1	1	2	3	3	3	2	4	3	3
ENSG00000163017	ACTG2	1.149	1.61	0.0028	0.11	3.1e-06	0.00024	30	35	66	78	28	42	63	73
ENSG00000288649	ACTL10	0.115	-0.524	0.9	1	1	1	12	8	9	12	11	10	9	11
ENSG00000136518	ACTL6A	0.045	5.849	0.7	1	0.67	1	1020	965	969	1079	962	1160	921	1002
ENSG00000072110	ACTN1	-0.129	9.206	0.19	0.92	0.2	0.69	10001	11617	10042	9726	9427	13961	9548	9028
ENSG00000259062	ACTN1-AS1	0.367	-1.615	0.8	1	1	1	4	2	5	3	4	3	5	3
ENSG00000077522	ACTN2	0.612	-0.97	0.52	1	0.4	0.86	2	9	8	9	2	10	8	8
ENSG00000130402	ACTN4	-0.15	9.356	0.14	0.86	0.15	0.63	11117	13034	11328	10444	10479	15663	10771	9695
ENSG00000131966	ACTR10	0.103	5.327	0.5	1	0.47	0.9	778	577	696	758	734	696	662	704
ENSG00000138107	ACTR1A	0.045	7.631	0.62	1	0.63	0.97	3516	3319	3561	3491	3315	3990	3386	3241
ENSG00000115073	ACTR1B	0.016	5.856	0.89	1	0.88	1	936	1078	1008	1030	882	1294	958	956
ENSG00000138071	ACTR2	-0.051	7.743	0.6	1	0.6	0.96	3976	3662	3533	3837	3748	4402	3359	3562
ENSG00000115091	ACTR3	-0.145	7.347	0.13	0.85	0.12	0.57	3048	2941	2614	2801	2873	3535	2485	2600
ENSG00000133627	ACTR3B	-0.042	3.576	0.84	1	0.79	1	210	210	204	204	198	252	194	189
ENSG00000106526	ACTR3C	0.256	-0.467	0.75	1	0.67	0.99	10	10	10	14	9	12	9	13
ENSG00000101442	ACTR5	0.152	3.846	0.41	1	0.27	0.76	241	234	263	264	227	281	250	245
ENSG00000075089	ACTR6	-0.081	5.615	0.59	1	0.57	0.95	976	786	730	935	921	946	694	869
ENSG00000113812	ACTR8	0.034	4.062	0.84	1	0.8	1	282	292	294	294	266	351	280	273
ENSG00000184378	ACTRT3	1.112	0.434	0.053	0.61	0.0015	0.042	13	15	28	32	12	18	27	30
ENSG00000115170	ACVR1	0.041	3.735	0.84	1	0.82	1	250	207	231	238	236	250	220	221
ENSG00000135503	ACVR1B	-0.182	4.062	0.31	1	0.18	0.67	331	287	267	277	312	346	254	257
ENSG00000123612	ACVR1C	-0.594	-1.891	0.69	NA	0.57	0.95	4	2	1	3	4	3	1	3
ENSG00000121989	ACVR2A	-0.174	1.952	0.61	1	0.46	0.9	72	67	71	52	68	81	68	48
ENSG00000114739	ACVR2B	-0.368	5.253	0.0052	0.16	0.00066	0.022	754	745	563	599	711	895	535	556
ENSG00000229589	ACVR2B-AS1	-0.246	0.319	0.68	1	0.54	0.93	22	21	21	15	21	25	20	14
ENSG00000139567	ACVRL1	1.924	-1.437	0.14	0.87	0.026	0.26	3	1	8	7	3	1	8	6
ENSG00000243989	ACY1	0.092	1.173	0.84	1	0.86	1	36	37	52	25	34	44	50	23
ENSG00000119640	ACYP1	0.316	3.475	0.13	0.85	0.037	0.32	177	168	202	227	167	202	192	211
ENSG00000170634	ACYP2	0.115	0.896	0.83	1	0.75	1	33	26	36	28	31	32	34	26
ENSG00000196839	ADA	-0.259	3.864	0.17	0.89	0.062	0.42	290	261	225	235	274	314	214	218
ENSG00000093072	ADA2	2.078	0.624	0.00051	0.031	5.7e-07	5.4e-05	12	8	54	29	11	10	52	27
ENSG00000140955	ADAD2	4.386	-1.136	0.0059	0.18	1.4e-05	0.00094	1	0	9	16	1	0	8	15
ENSG00000168803	ADAL	-0.088	2.152	0.77	1	0.67	1	84	73	69	77	79	88	66	72
ENSG00000137845	ADAM10	-0.242	7.484	0.012	0.28	0.011	0.16	3478	3315	2760	2986	3279	3985	2624	2772
ENSG00000073670	ADAM11	0.033	0.106	0.94	1	1	1	12	21	21	13	11	25	20	12
ENSG00000143537	ADAM15	-0.034	8.608	0.72	1	0.72	1	6686	7147	6988	6521	6303	8589	6645	6053
ENSG00000151694	ADAM17	-0.113	5.635	0.36	1	0.28	0.77	930	875	815	853	877	1052	775	792
ENSG00000168619	ADAM18	5.164	0.21	4.3e-06	0.00063	1.2e-18	6.3e-16	1	1	40	36	1	1	38	33
ENSG00000135074	ADAM19	0.474	6.176	0.00014	0.012	3.6e-05	0.002	980	1140	1572	1373	923	1369	1495	1274
ENSG00000139985	ADAM21	0.434	-1.891	0.77	NA	1	1	2	2	3	3	2	3	3	3
ENSG00000008277	ADAM22	-0.156	3.111	0.5	1	0.33	0.82	165	149	135	147	156	180	128	137
ENSG00000114948	ADAM23	-0.028	1.309	0.97	1	1	1	36	47	42	40	34	56	40	37
ENSG00000042980	ADAM28	0.945	-1.01	0.35	1	0.16	0.64	3	6	6	12	3	7	6	11
ENSG00000197140	ADAM32	0.737	-0.647	0.39	1	0.23	0.73	5	8	15	9	5	10	14	8
ENSG00000149451	ADAM33	0.184	-1.332	0.88	1	0.83	1	5	4	6	4	5	5	6	4
ENSG00000151651	ADAM8	0.102	7.422	0.64	1	0.43	0.88	2640	3151	3497	2720	2488	3785	3326	2524
ENSG00000168615	ADAM9	-0.117	7.08	0.24	0.97	0.23	0.72	2574	2356	2241	2302	2427	2832	2131	2137
ENSG00000154734	ADAMTS1	-0.245	8.078	0.012	0.27	0.013	0.18	4826	5435	4240	4420	4549	6531	4031	4103
ENSG00000160323	ADAMTS13	0.197	-0.681	0.82	1	0.78	1	6	10	15	4	6	12	14	4
ENSG00000140470	ADAMTS17	-0.967	-1.971	0.59	NA	0.55	0.94	2	4	3	0	2	5	3	0
ENSG00000140873	ADAMTS18	-0.093	0.202	0.87	1	0.84	1	22	16	13	22	21	19	12	21
ENSG00000145808	ADAMTS19	-1.713	-1.97	0.32	NA	0.14	0.6	5	2	2	0	5	3	2	0
ENSG00000173157	ADAMTS20	-0.07	2.774	0.8	1	0.73	1	117	124	125	105	110	149	119	97
ENSG00000156140	ADAMTS3	-0.05	3.407	0.83	1	0.79	1	171	202	167	194	161	242	159	180
ENSG00000158859	ADAMTS4	0.021	-1.617	0.96	NA	1	1	1	6	4	3	1	7	4	3
ENSG00000154736	ADAMTS5	0.442	-1.232	0.7	1	0.54	0.93	5	4	7	5	5	5	7	5
ENSG00000049192	ADAMTS6	-0.183	2.653	0.5	1	0.3	0.8	117	113	104	98	110	136	99	91
ENSG00000136378	ADAMTS7	-0.172	1.853	0.63	1	0.45	0.89	64	66	60	55	60	79	57	51
ENSG00000274376	ADAMTS7P1	0.426	-1.891	0.79	NA	1	1	3	2	1	5	3	2	1	5
ENSG00000261143	ADAMTS7P3	-0.198	-0.161	0.79	1	0.76	1	18	11	20	6	17	14	19	5
ENSG00000163638	ADAMTS9	0.655	-1.818	0.64	NA	0.57	0.95	1	3	3	4	1	4	3	4
ENSG00000156218	ADAMTSL3	-0.377	-1.969	0.82	NA	0.78	1	3	2	0	4	3	3	0	4
ENSG00000143382	ADAMTSL4	0.054	7.241	0.65	1	0.66	0.99	2381	2815	2960	2434	2244	3382	2815	2259
ENSG00000203804	ADAMTSL4-AS1	1.339	-1.969	0.4	NA	0.37	0.85	1	2	5	2	1	2	5	2
ENSG00000237781	ADAMTSL4-AS2	0.311	0.128	0.64	1	0.53	0.93	16	15	25	13	15	18	24	12
ENSG00000185761	ADAMTSL5	-0.244	3.353	0.31	1	0.19	0.69	182	201	191	132	171	241	182	122
ENSG00000184060	ADAP2	0.274	4.443	0.087	0.74	0.03	0.29	363	326	418	414	342	392	397	384
ENSG00000160710	ADAR	-0.118	7.425	0.21	0.95	0.2	0.7	3050	3211	2842	2928	2875	3859	2702	2718
ENSG00000197381	ADARB1	-0.059	3.245	0.81	1	0.74	1	158	176	171	150	149	211	163	139
ENSG00000065457	ADAT1	0.104	4.043	0.56	1	0.45	0.89	293	262	306	289	276	315	291	268
ENSG00000189007	ADAT2	-0.332	2.651	0.22	0.95	0.067	0.44	122	118	99	92	115	142	94	85
ENSG00000213638	ADAT3	-0.168	3.784	0.43	1	0.32	0.81	228	276	252	198	215	331	240	183
ENSG00000063761	ADCK1	0.133	2.717	0.61	1	0.47	0.9	108	108	126	111	102	130	120	103
ENSG00000133597	ADCK2	0.143	5.242	0.28	0.99	0.2	0.69	595	661	713	676	561	794	678	627
ENSG00000173137	ADCK5	0.027	3.726	0.88	1	0.86	1	204	250	253	210	192	300	241	195
ENSG00000164742	ADCY1	-0.46	-1.748	0.77	NA	0.79	1	2	5	2	3	2	6	2	3
ENSG00000143199	ADCY10	0.323	0.051	0.62	1	0.49	0.91	14	15	17	19	13	18	16	18
ENSG00000161912	ADCY10P1	-1.236	0.007	0.081	0.73	0.0042	0.087	22	21	12	7	21	25	11	6
ENSG00000138031	ADCY3	-0.341	5.831	0.008	0.22	0.0029	0.066	1011	1209	856	898	953	1452	814	834
ENSG00000173175	ADCY5	-0.053	-0.074	0.95	1	1	1	14	16	16	13	13	19	15	12
ENSG00000174233	ADCY6	-0.248	5.63	0.055	0.62	0.027	0.27	869	1008	808	774	819	1210	768	718
ENSG00000121281	ADCY7	0.562	1.685	0.13	0.83	0.017	0.21	45	44	66	65	42	53	63	60
ENSG00000162104	ADCY9	-0.153	5.284	0.24	0.97	0.15	0.63	699	732	643	645	659	880	611	599
ENSG00000087274	ADD1	-0.044	7.512	0.65	1	0.64	0.98	3185	3307	3230	3066	3002	3974	3071	2846
ENSG00000148700	ADD3	0.005	4.881	0.97	1	0.99	1	556	473	509	521	524	569	484	484
ENSG00000020181	ADGRA2	-0.349	3.14	0.14	0.86	0.034	0.31	168	172	145	122	158	207	138	113
ENSG00000152990	ADGRA3	-0.122	5.711	0.32	1	0.24	0.74	995	914	852	900	938	1099	810	836
ENSG00000121753	ADGRB2	0.181	4.779	0.3	1	0.26	0.75	429	470	601	418	404	564	572	387
ENSG00000174837	ADGRE1	0.955	-1.891	0.52	NA	0.56	0.95	1	3	3	4	1	3	3	4
ENSG00000127507	ADGRE2	-0.412	2.426	0.18	0.91	0.065	0.43	108	101	95	62	102	122	91	57
ENSG00000123146	ADGRE5	-0.012	6.448	0.93	1	0.92	1	1464	1602	1570	1473	1380	1925	1493	1367
ENSG00000153292	ADGRF1	0.345	-0.679	0.7	1	0.64	0.98	8	7	12	9	8	9	11	8
ENSG00000153294	ADGRF4	0.125	1.353	0.75	1	0.69	1	39	43	44	45	37	51	42	42
ENSG00000069122	ADGRF5	0.765	1.919	0.027	0.44	0.0006	0.021	53	44	79	85	50	53	75	79
ENSG00000205336	ADGRG1	-0.212	6.253	0.086	0.74	0.061	0.42	1348	1513	1331	1139	1270	1818	1266	1057
ENSG00000182885	ADGRG3	1.304	0.527	0.034	0.5	0.00099	0.03	21	7	34	34	20	9	32	32
ENSG00000159618	ADGRG5	-0.134	4.733	0.39	1	0.29	0.79	486	484	481	402	458	582	458	373
ENSG00000112414	ADGRG6	-0.168	5.161	0.22	0.95	0.13	0.59	694	628	592	584	654	756	563	542
ENSG00000072071	ADGRL1	-0.183	6.851	0.092	0.76	0.074	0.45	2062	2234	1998	1786	1944	2684	1900	1658
ENSG00000267169	ADGRL1-AS1	0.14	-0.117	0.84	1	0.81	1	13	14	17	13	12	17	16	12
ENSG00000117114	ADGRL2	-0.204	7.383	0.039	0.54	0.036	0.31	3284	2974	2651	2778	3096	3575	2521	2579
ENSG00000150471	ADGRL3	-0.408	5.71	0.0006	0.035	5.3e-05	0.0028	1035	1049	790	781	976	1261	751	725
ENSG00000164199	ADGRV1	0.309	2.045	0.35	1	0.16	0.64	67	60	85	71	63	72	81	66
ENSG00000197894	ADH5	0.059	7.695	0.57	1	0.58	0.95	3712	3401	3417	3989	3499	4088	3249	3703
ENSG00000233859	ADH5P4	-1.052	-0.528	0.26	0.98	0.088	0.49	10	17	10	2	9	20	10	2
ENSG00000172955	ADH6	0.443	-1.33	0.74	1	0.71	1	7	1	4	7	7	2	4	7
ENSG00000182551	ADI1	0.09	6.516	0.41	1	0.39	0.86	1542	1561	1535	1768	1454	1876	1459	1642
ENSG00000159346	ADIPOR1	-0.111	6.805	0.29	0.99	0.26	0.75	2121	1944	1894	1869	2000	2337	1801	1735
ENSG00000006831	ADIPOR2	-0.036	6.558	0.74	1	0.71	1	1687	1653	1580	1677	1590	1987	1502	1557
ENSG00000148671	ADIRF	0.304	4.522	0.062	0.66	0.022	0.24	338	380	478	409	318	456	455	379
ENSG00000272734	ADIRF-AS1	-0.054	3.686	0.79	1	0.73	1	227	228	222	217	214	274	211	201
ENSG00000156110	ADK	0.143	7.084	0.19	0.92	0.19	0.68	2446	2073	2393	2594	2306	2493	2275	2408
ENSG00000148926	ADM	-0.154	5.993	0.23	0.96	0.18	0.66	1116	1228	1144	964	1052	1475	1088	894
ENSG00000128165	ADM2	-0.087	3.966	0.68	1	0.62	0.97	244	314	294	232	230	376	280	215
ENSG00000224420	ADM5	-0.347	2.89	0.23	0.96	0.14	0.6	146	139	143	81	138	167	136	75
ENSG00000101126	ADNP	-0.192	6.271	0.077	0.71	0.051	0.38	1467	1414	1235	1287	1383	1700	1174	1195
ENSG00000259456	ADNP-AS1	0.737	-1.969	0.64	NA	0.76	1	2	2	3	3	2	2	3	3
ENSG00000101544	ADNP2	-0.135	5.284	0.31	1	0.22	0.71	689	735	657	640	649	883	625	594
ENSG00000181915	ADO	0.04	4.34	0.81	1	0.76	1	355	341	336	380	335	410	319	353
ENSG00000163485	ADORA1	0.27	-0.309	0.7	1	0.54	0.93	5	16	13	14	5	19	12	13
ENSG00000128271	ADORA2A	0.577	-1.679	0.7	NA	0.8	1	4	2	5	3	4	2	5	3
ENSG00000170425	ADORA2B	0.125	3.05	0.6	1	0.47	0.9	146	129	147	152	138	155	140	141
ENSG00000159322	ADPGK	0.042	5.715	0.75	1	0.73	1	981	831	879	984	925	1000	836	914
ENSG00000144843	ADPRH	-0.079	0.638	0.91	1	0.94	1	19	32	30	19	18	38	29	17
ENSG00000153531	ADPRHL1	0.108	1.629	0.77	1	0.68	1	50	51	53	56	47	61	50	52
ENSG00000170222	ADPRM	0.099	1.814	0.76	1	0.7	1	52	63	61	62	49	75	58	58
ENSG00000116863	ADPRS	0.159	6.008	0.16	0.88	0.11	0.54	1039	1089	1158	1218	979	1308	1101	1131
ENSG00000171873	ADRA1D	-0.569	0.047	0.42	1	0.22	0.72	15	23	16	10	14	27	15	9
ENSG00000274286	ADRA2B	-0.921	-1.555	0.48	1	0.33	0.82	6	4	1	4	6	5	1	4
ENSG00000184160	ADRA2C	0.202	0.251	0.72	1	0.69	1	12	23	21	19	11	27	20	18
ENSG00000169252	ADRB2	-0.155	-1.556	0.93	1	1	1	2	6	3	4	2	7	3	4
ENSG00000130706	ADRM1	0.048	7.744	0.63	1	0.63	0.98	3444	3936	3916	3715	3246	4729	3724	3448
ENSG00000239900	ADSL	0.074	5.715	0.57	1	0.53	0.93	974	817	912	971	919	983	867	902
ENSG00000185100	ADSS1	0.286	0.862	0.56	1	0.38	0.86	28	27	28	38	26	32	27	35
ENSG00000035687	ADSS2	-0.071	5.635	0.58	1	0.53	0.93	954	826	818	876	900	994	778	813
ENSG00000106624	AEBP1	0.693	2.647	0.017	0.34	0.0014	0.04	93	73	156	113	88	89	149	104
ENSG00000139154	AEBP2	-0.091	5.692	0.47	1	0.4	0.86	999	867	864	887	942	1043	821	823
ENSG00000181026	AEN	0.147	6.622	0.22	0.95	0.19	0.69	1466	1806	1818	1805	1381	2169	1729	1676
ENSG00000196526	AFAP1	-0.136	6.067	0.25	0.97	0.2	0.69	1154	1300	1110	1125	1088	1561	1055	1044
ENSG00000272620	AFAP1-AS1	10	1.835	1.1e-10	6.5e-08	1.5e-58	7.7e-55	0	0	132	122	0	0	126	113
ENSG00000157510	AFAP1L1	0.205	4.871	0.16	0.89	0.088	0.48	442	507	535	560	416	609	509	520
ENSG00000169129	AFAP1L2	0.075	5.116	0.57	1	0.5	0.91	600	580	630	613	566	697	599	569
ENSG00000130396	AFDN	-0.15	7.152	0.13	0.84	0.12	0.55	2530	2706	2325	2396	2385	3252	2211	2224
ENSG00000198221	AFDN-DT	-0.547	-0.716	0.58	1	0.44	0.88	6	14	6	8	6	16	6	7
ENSG00000172493	AFF1	0.21	4.487	0.18	0.91	0.08	0.47	359	367	423	417	338	441	402	387
ENSG00000072364	AFF4	-0.029	6.416	0.8	1	0.78	1	1573	1447	1402	1556	1483	1740	1333	1445
ENSG00000135537	AFG1L	0.062	1.706	0.86	1	0.82	1	52	56	59	54	49	67	56	50
ENSG00000223959	AFG3L1P	-0.106	3.862	0.61	1	0.52	0.92	233	290	262	224	219	347	249	208
ENSG00000141385	AFG3L2	-0.15	6.585	0.16	0.89	0.14	0.59	1740	1793	1510	1675	1640	2155	1436	1555
ENSG00000183077	AFMID	0.24	4.096	0.17	0.9	0.071	0.44	284	263	331	315	268	317	315	292
ENSG00000119844	AFTPH	-0.13	5.181	0.34	1	0.25	0.74	677	647	574	635	638	778	546	590
ENSG00000038002	AGA	0.334	2.763	0.22	0.95	0.1	0.53	111	97	110	152	105	117	104	142
ENSG00000157985	AGAP1	-0.159	5.863	0.19	0.92	0.14	0.59	1008	1137	980	943	950	1366	932	875
ENSG00000235529	AGAP1-IT1	0.616	-1.383	0.64	1	0.55	0.94	6	1	4	7	6	2	4	7
ENSG00000279058	AGAP14P	-0.025	-0.968	0.96	1	1	1	9	5	8	5	9	6	8	5
ENSG00000135439	AGAP2	0.194	0.03	0.77	1	0.68	1	13	17	24	10	12	20	23	9
ENSG00000255737	AGAP2-AS1	0.47	2.119	0.14	0.87	0.026	0.26	66	60	92	81	62	72	88	75
ENSG00000133612	AGAP3	0.04	6.585	0.7	1	0.69	1	1619	1694	1779	1627	1526	2036	1692	1510
ENSG00000188234	AGAP4	-0.127	1.827	0.71	1	0.6	0.96	69	57	63	52	65	69	60	48
ENSG00000172650	AGAP5	0.396	-1.747	0.78	NA	1	1	3	2	2	5	3	3	2	5
ENSG00000204149	AGAP6	0.375	0.588	0.5	1	0.33	0.82	17	25	36	20	16	30	34	18
ENSG00000264204	AGAP7P	1.758	-1.331	0.17	0.9	0.04	0.33	0	4	4	12	0	5	4	11
ENSG00000204172	AGAP9	-0.3	2.162	0.37	1	0.18	0.66	73	94	72	64	69	112	69	59
ENSG00000146856	AGBL3	0.751	-1.331	0.54	1	0.41	0.86	5	2	6	6	5	3	6	6
ENSG00000084693	AGBL5	0.017	5.653	0.88	1	0.88	1	906	844	902	867	854	1015	858	805
ENSG00000204305	AGER	-0.404	2.398	0.2	0.93	0.074	0.45	87	116	87	67	82	139	83	62
ENSG00000173744	AGFG1	-0.127	6.625	0.25	0.98	0.22	0.72	1918	1689	1596	1706	1808	2031	1517	1584
ENSG00000106351	AGFG2	0.137	3.8	0.47	1	0.33	0.81	231	230	264	244	218	277	251	226
ENSG00000164252	AGGF1	0.08	4.233	0.65	1	0.6	0.96	319	318	296	378	301	382	281	351
ENSG00000006530	AGK	0.022	4.963	0.87	1	0.86	1	553	529	533	564	521	636	507	524
ENSG00000162688	AGL	-0.054	6.627	0.62	1	0.59	0.96	1842	1682	1632	1761	1737	2022	1552	1635
ENSG00000116771	AGMAT	0.533	0.109	0.4	1	0.23	0.73	12	16	17	24	11	19	16	22
ENSG00000092847	AGO1	0.122	5.893	0.29	1	0.23	0.73	957	1033	1061	1105	902	1241	1009	1026
ENSG00000123908	AGO2	-0.115	5.938	0.32	1	0.25	0.74	1095	1134	1059	1000	1032	1363	1007	928
ENSG00000126070	AGO3	-0.045	4.183	0.8	1	0.75	1	330	313	335	287	311	376	319	266
ENSG00000134698	AGO4	0.105	3.701	0.59	1	0.48	0.9	212	223	216	253	200	268	205	235
ENSG00000204310	AGPAT1	-0.162	7.112	0.1	0.8	0.09	0.49	2574	2540	2367	2204	2426	3053	2251	2046
ENSG00000169692	AGPAT2	0.263	5.592	0.045	0.58	0.022	0.25	728	805	988	853	686	967	940	791
ENSG00000160216	AGPAT3	-0.121	5.725	0.32	1	0.25	0.74	935	991	911	861	881	1190	866	799
ENSG00000026652	AGPAT4	-0.33	3.756	0.11	0.81	0.043	0.34	261	260	238	176	246	313	227	163
ENSG00000155189	AGPAT5	-0.065	6.084	0.61	1	0.57	0.95	1285	1142	1066	1254	1212	1374	1013	1165
ENSG00000018510	AGPS	0.037	6.048	0.77	1	0.76	1	1189	1097	1050	1294	1121	1319	998	1202
ENSG00000188157	AGRN	-0.013	9.28	0.92	1	0.92	1	9626	12245	11382	10302	9074	14715	10823	9563
ENSG00000135049	AGTPBP1	-0.035	4.451	0.84	1	0.81	1	429	343	336	417	405	414	319	388
ENSG00000177674	AGTRAP	0.033	5.289	0.81	1	0.79	1	624	725	746	635	588	870	710	589
ENSG00000153207	AHCTF1	0.028	6.25	0.81	1	0.81	1	1380	1259	1241	1448	1301	1514	1180	1345
ENSG00000226121	AHCTF1P1	-0.422	-0.331	0.57	1	0.36	0.84	17	11	9	11	16	13	9	10
ENSG00000101444	AHCY	0.013	8.753	0.89	1	0.9	1	7223	7828	7234	7951	6809	9408	6878	7381
ENSG00000168710	AHCYL1	-0.223	7.397	0.018	0.36	0.016	0.2	3246	3112	2677	2769	3060	3740	2545	2571
ENSG00000158467	AHCYL2	0.067	3.941	0.71	1	0.63	0.97	260	262	286	261	245	315	272	242
ENSG00000126705	AHDC1	-0.262	6.328	0.039	0.54	0.027	0.27	1429	1634	1395	1160	1347	1963	1327	1076
ENSG00000135541	AHI1	0.067	3.068	0.77	1	0.68	1	140	143	153	143	132	172	146	133
ENSG00000124942	AHNAK	0.21	9.887	0.029	0.45	0.04	0.33	15067	15705	16377	19223	14203	18875	15571	17845
ENSG00000185567	AHNAK2	0.467	2.187	0.14	0.86	0.027	0.27	66	66	101	81	62	79	96	75
ENSG00000106546	AHR	-0.014	2.04	0.97	1	1	1	70	71	66	73	66	85	63	68
ENSG00000100591	AHSA1	-0.031	7.915	0.75	1	0.75	1	4174	4369	4015	4349	3935	5250	3817	4037
ENSG00000173209	AHSA2P	-0.487	3.585	0.032	0.49	0.0085	0.14	214	269	198	146	201	322	189	135
ENSG00000186063	AIDA	-0.132	5.116	0.39	1	0.34	0.82	658	609	500	655	620	732	475	609
ENSG00000251429	AIDAP2	0.692	-1.231	0.56	1	0.46	0.9	6	2	4	10	6	3	4	9
ENSG00000126878	AIF1L	-0.236	6.781	0.024	0.42	0.016	0.2	2104	2060	1849	1686	1983	2476	1758	1565
ENSG00000156709	AIFM1	0.03	6.575	0.77	1	0.76	1	1578	1725	1664	1708	1487	2072	1582	1586
ENSG00000042286	AIFM2	0.635	2.281	0.036	0.52	0.0014	0.04	66	66	107	97	62	79	102	90
ENSG00000183773	AIFM3	-0.067	-0.098	0.95	1	1	1	9	20	6	21	8	24	6	20
ENSG00000146416	AIG1	-0.015	4.043	0.93	1	0.91	1	310	268	285	285	292	323	271	265
ENSG00000164022	AIMP1	0.099	6.231	0.41	1	0.39	0.86	1365	1175	1270	1450	1287	1413	1207	1346
ENSG00000106305	AIMP2	0.278	6.459	0.0098	0.25	0.0057	0.11	1416	1369	1605	1773	1335	1646	1526	1646
ENSG00000110711	AIP	-0.032	5.35	0.83	1	0.8	1	662	777	735	675	624	933	699	626
ENSG00000196581	AJAP1	-0.073	2.038	0.84	1	0.76	1	67	76	68	68	63	91	65	63
ENSG00000232434	AJM1	0.332	1.665	0.39	1	0.2	0.7	52	44	68	52	49	53	65	48
ENSG00000129474	AJUBA	-0.099	6.422	0.35	1	0.3	0.8	1553	1550	1469	1427	1464	1863	1397	1325
ENSG00000106992	AK1	0.326	2.6	0.25	0.97	0.094	0.5	106	81	116	117	100	98	110	109
ENSG00000004455	AK2	-0.02	7.311	0.84	1	0.83	1	2893	2705	2717	2803	2727	3252	2583	2602
ENSG00000147853	AK3	-0.097	4.89	0.5	1	0.4	0.86	561	509	488	512	529	613	464	475
ENSG00000162433	AK4	0.211	4.916	0.2	0.93	0.16	0.64	543	436	499	634	512	526	474	589
ENSG00000154027	AK5	0.928	1.143	0.039	0.54	0.00095	0.029	28	24	48	50	26	29	46	46
ENSG00000085231	AK6	0.215	5.103	0.18	0.91	0.14	0.61	640	474	606	686	604	572	576	637
ENSG00000140057	AK7	0.005	1.811	1	1	1	1	65	55	52	68	61	66	49	63
ENSG00000155085	AK9	-0.04	0.43	0.95	1	1	1	21	22	18	25	20	27	17	23
ENSG00000121057	AKAP1	-0.228	5.82	0.052	0.61	0.023	0.25	1040	1090	914	905	980	1310	869	840
ENSG00000263004	AKAP1-DT	0.281	-0.436	0.77	1	0.82	1	16	5	16	9	15	6	15	8
ENSG00000108599	AKAP10	-0.067	4.048	0.71	1	0.62	0.97	303	286	275	288	286	344	261	267
ENSG00000023516	AKAP11	-0.135	4.464	0.42	1	0.32	0.81	407	398	330	403	384	478	313	375
ENSG00000131016	AKAP12	0.029	7.302	0.76	1	0.76	1	2652	2818	2718	2863	2500	3386	2584	2658
ENSG00000170776	AKAP13	0.172	5.918	0.13	0.84	0.082	0.47	980	1009	1110	1132	924	1213	1055	1051
ENSG00000197976	AKAP17A	-0.021	6.02	0.86	1	0.84	1	1112	1174	1176	1078	1048	1411	1118	1000
ENSG00000111254	AKAP3	2.384	-0.926	0.031	0.47	0.0013	0.037	4	1	10	16	4	1	9	15
ENSG00000179841	AKAP5	0.087	1.269	0.83	1	0.78	1	36	42	39	44	34	50	37	41
ENSG00000151320	AKAP6	-0.307	0.694	0.55	1	0.38	0.86	33	26	22	25	31	31	21	23
ENSG00000118507	AKAP7	0.328	0.657	0.55	1	0.4	0.86	24	22	22	35	23	26	21	33
ENSG00000105127	AKAP8	-0.083	5.709	0.51	1	0.44	0.88	890	990	903	873	839	1189	859	810
ENSG00000011243	AKAP8L	-0.074	6.401	0.54	1	0.5	0.91	1448	1584	1547	1334	1365	1903	1471	1238
ENSG00000127914	AKAP9	0.049	4.887	0.72	1	0.67	1	504	512	513	537	475	615	488	499
ENSG00000166452	AKIP1	0.228	4.446	0.15	0.88	0.072	0.45	354	347	388	433	334	417	369	402
ENSG00000174574	AKIRIN1	0.043	6.007	0.7	1	0.68	1	1163	1054	1153	1131	1097	1268	1096	1050
ENSG00000135334	AKIRIN2	0.119	5.198	0.36	1	0.27	0.76	614	616	651	685	579	740	619	636
ENSG00000106948	AKNA	-0.015	4.321	0.94	1	0.94	1	329	370	348	345	310	444	331	320
ENSG00000162641	AKNAD1	-0.249	-1.28	0.8	1	0.86	1	9	2	4	5	9	3	4	5
ENSG00000117448	AKR1A1	0.179	6.321	0.095	0.76	0.069	0.44	1282	1342	1445	1527	1208	1613	1374	1418
ENSG00000085662	AKR1B1	-0.252	9.742	0.0024	0.097	0.0046	0.093	16179	16441	13891	13503	15251	19760	13208	12535
ENSG00000213452	AKR1B1P2	-0.373	-1.97	0.83	NA	0.76	1	2	3	2	2	2	4	2	2
ENSG00000165568	AKR1E2	1.452	-1.679	0.3	NA	0.13	0.59	2	2	6	4	2	2	6	4
ENSG00000053371	AKR7A2	0.035	6.145	0.74	1	0.72	1	1199	1246	1282	1224	1130	1497	1219	1136
ENSG00000162482	AKR7A3	0.623	-0.554	0.45	1	0.32	0.81	6	9	16	9	6	11	15	8
ENSG00000211454	AKR7L	-0.373	-0.415	0.68	1	0.51	0.92	8	17	10	9	7	20	10	8
ENSG00000142208	AKT1	0.011	7.544	0.91	1	0.91	1	3022	3486	3393	3166	2848	4188	3226	2939
ENSG00000204673	AKT1S1	-0.124	6.775	0.27	0.98	0.24	0.73	1975	2022	1974	1694	1862	2430	1877	1572
ENSG00000105221	AKT2	-0.168	7.363	0.1	0.8	0.094	0.5	2858	3237	2771	2656	2694	3889	2635	2465
ENSG00000117020	AKT3	-0.163	4.363	0.33	1	0.23	0.72	414	343	333	343	391	414	317	318
ENSG00000166971	AKTIP	-0.015	5.111	0.92	1	0.9	1	681	534	588	613	642	644	559	569
ENSG00000148218	ALAD	-0.101	6.635	0.35	1	0.32	0.81	1724	1876	1737	1619	1625	2254	1652	1503
ENSG00000023330	ALAS1	-0.034	6.794	0.75	1	0.73	1	1932	1997	1966	1872	1821	2400	1869	1738
ENSG00000170017	ALCAM	-0.221	2.049	0.5	1	0.3	0.8	78	73	70	59	74	88	67	55
ENSG00000161618	ALDH16A1	-0.043	5.594	0.74	1	0.7	1	834	878	866	796	786	1055	824	739
ENSG00000059573	ALDH18A1	-0.164	6.464	0.12	0.83	0.095	0.51	1657	1606	1406	1507	1562	1931	1337	1399
ENSG00000165092	ALDH1A1	-0.62	4.942	1.5e-05	0.0018	1.1e-07	1.2e-05	677	620	411	432	638	746	391	401
ENSG00000128918	ALDH1A2	2.043	-1.968	0.25	NA	0.13	0.58	2	0	5	3	2	0	5	3
ENSG00000184254	ALDH1A3	-0.196	3.761	0.32	1	0.18	0.67	240	262	232	206	226	314	221	191
ENSG00000137124	ALDH1B1	-0.314	5.071	0.031	0.48	0.011	0.16	632	666	474	572	596	800	450	531
ENSG00000136010	ALDH1L2	-0.168	3.53	0.42	1	0.27	0.76	205	218	179	198	193	262	170	184
ENSG00000111275	ALDH2	0.235	5.679	0.051	0.61	0.025	0.26	858	790	960	978	809	950	913	908
ENSG00000072210	ALDH3A2	0.036	5.454	0.78	1	0.77	1	785	729	710	842	740	877	675	782
ENSG00000006534	ALDH3B1	-0.036	2.93	0.89	1	0.87	1	128	137	138	122	121	165	131	113
ENSG00000132746	ALDH3B2	-0.233	3.382	0.3	1	0.16	0.63	176	212	160	171	166	254	152	159
ENSG00000159423	ALDH4A1	-0.069	7.166	0.48	1	0.46	0.9	2541	2606	2499	2407	2395	3132	2376	2234
ENSG00000112294	ALDH5A1	0.05	4.638	0.75	1	0.69	1	442	412	417	467	417	496	396	434
ENSG00000119711	ALDH6A1	-0.263	3.63	0.19	0.92	0.067	0.44	238	230	188	201	224	277	179	187
ENSG00000164904	ALDH7A1	0.035	6.352	0.74	1	0.73	1	1435	1390	1413	1481	1353	1671	1343	1375
ENSG00000251400	ALDH7A1P1	0.304	-1.184	0.8	1	0.7	1	6	4	8	4	6	5	8	4
ENSG00000143149	ALDH9A1	-0.043	6.11	0.74	1	0.72	1	1327	1127	1095	1286	1251	1356	1041	1194
ENSG00000149925	ALDOA	-0.224	7.911	0.025	0.43	0.024	0.26	4427	4649	4122	3651	4173	5587	3920	3389
ENSG00000109107	ALDOC	0.069	2.499	0.81	1	0.76	1	99	91	110	89	93	110	105	82
ENSG00000033011	ALG1	-0.109	5.486	0.39	1	0.3	0.79	796	829	751	756	750	996	714	702
ENSG00000139133	ALG10	0.297	2.079	0.36	1	0.17	0.66	69	61	78	82	65	74	74	76
ENSG00000175548	ALG10B	0.036	2.906	0.88	1	0.87	1	128	127	118	144	121	153	112	134
ENSG00000253710	ALG11	0.018	3.015	0.95	1	0.95	1	153	126	128	153	144	152	122	142
ENSG00000182858	ALG12	-0.188	5.351	0.15	0.88	0.084	0.48	763	755	695	637	719	907	661	591
ENSG00000101901	ALG13	0.188	4.88	0.2	0.93	0.12	0.57	511	452	528	568	482	544	502	527
ENSG00000172339	ALG14	0.056	3.31	0.81	1	0.77	1	179	158	153	198	169	191	145	184
ENSG00000189366	ALG1L	0.794	0.419	0.18	0.91	0.032	0.3	19	13	27	28	18	16	26	26
ENSG00000253981	ALG1L13P	0.482	0.092	0.48	1	0.27	0.76	18	11	20	19	17	13	19	18
ENSG00000251287	ALG1L2	0.27	-0.781	0.78	1	0.75	1	8	7	12	7	8	8	11	6
ENSG00000248671	ALG1L9P	0.702	-1.231	0.54	1	0.31	0.8	5	3	6	8	5	4	6	7
ENSG00000119523	ALG2	0.048	5.472	0.69	1	0.65	0.98	770	755	798	779	726	908	759	723
ENSG00000214160	ALG3	-0.216	5.868	0.063	0.66	0.03	0.28	1084	1109	956	933	1022	1333	909	866
ENSG00000120697	ALG5	-0.02	4.674	0.9	1	0.88	1	510	389	419	466	481	469	398	433
ENSG00000088035	ALG6	-0.122	3.628	0.59	1	0.53	0.93	274	175	205	207	259	212	195	192
ENSG00000159063	ALG8	-0.22	5.305	0.16	0.89	0.12	0.57	860	627	616	659	811	756	586	612
ENSG00000086848	ALG9	-0.257	2.692	0.34	1	0.18	0.67	138	105	99	103	130	127	94	96
ENSG00000100601	ALKBH1	-0.135	3.81	0.47	1	0.32	0.81	266	244	232	232	251	294	221	215
ENSG00000189046	ALKBH2	0.201	4.436	0.21	0.94	0.11	0.54	367	337	400	408	346	405	380	379
ENSG00000166199	ALKBH3	0.303	2.261	0.32	1	0.13	0.59	76	71	83	99	72	86	79	92
ENSG00000160993	ALKBH4	-0.016	4.211	0.93	1	0.92	1	327	322	335	306	308	387	319	284
ENSG00000091542	ALKBH5	0.036	6.094	0.74	1	0.72	1	1155	1204	1257	1164	1089	1447	1195	1080
ENSG00000239382	ALKBH6	-0.083	2.294	0.79	1	0.73	1	85	87	91	71	80	105	87	66
ENSG00000125652	ALKBH7	-0.028	4.947	0.86	1	0.83	1	512	575	528	539	482	690	502	500
ENSG00000137760	ALKBH8	-0.234	3.69	0.23	0.96	0.11	0.53	245	239	195	216	231	287	185	201
ENSG00000116127	ALMS1	-0.126	4.03	0.49	1	0.36	0.85	317	276	256	287	299	333	243	267
ENSG00000230002	ALMS1-IT1	0.227	0.336	0.7	1	0.55	0.94	17	20	25	18	16	24	24	17
ENSG00000108839	ALOX12	4.561	-1.006	0.0036	0.13	1.7e-06	0.00014	1	0	11	17	1	0	10	16
ENSG00000215067	ALOX12-AS1	0.144	1.148	0.76	1	0.7	1	38	32	49	28	36	39	47	26
ENSG00000179477	ALOX12B	-0.223	0.848	0.66	1	0.46	0.9	32	32	23	31	30	38	22	29
ENSG00000161905	ALOX15	0.627	-0.555	0.45	1	0.25	0.75	5	10	16	9	5	12	15	8
ENSG00000274114	ALOX15P1	0.594	-1.68	0.64	NA	0.6	0.96	1	4	4	4	1	5	4	4
ENSG00000012779	ALOX5	0.122	2.901	0.62	1	0.48	0.9	125	122	143	126	118	147	136	117
ENSG00000179148	ALOXE3	0.12	2.659	0.64	1	0.52	0.92	91	116	116	111	86	139	110	103
ENSG00000163286	ALPG	0.811	3.867	3.5e-05	0.0036	1.3e-07	1.5e-05	190	181	360	290	179	218	343	269
ENSG00000073331	ALPK1	-0.457	-0.856	0.66	1	0.62	0.97	6	11	8	4	6	13	8	4
ENSG00000136383	ALPK3	0.265	2.27	0.39	1	0.19	0.69	79	71	94	87	75	86	89	81
ENSG00000162551	ALPL	0.754	2.225	0.02	0.38	0.00086	0.027	72	49	108	95	68	60	103	88
ENSG00000163283	ALPP	-0.36	3.898	0.056	0.62	0.01	0.15	276	304	216	237	260	365	205	220
ENSG00000003393	ALS2	-0.015	4.917	0.92	1	0.9	1	527	533	508	541	497	640	483	502
ENSG00000178038	ALS2CL	0.005	3.809	0.97	1	0.99	1	223	263	302	185	210	315	288	171
ENSG00000180318	ALX1	0.259	1.354	0.52	1	0.32	0.81	37	41	42	52	35	49	40	48
ENSG00000183684	ALYREF	0.157	7.757	0.089	0.75	0.093	0.5	3465	3701	3920	4071	3266	4448	3727	3779
ENSG00000242110	AMACR	-0.444	0.304	0.45	1	0.26	0.75	26	19	15	18	25	23	14	17
ENSG00000110497	AMBRA1	-0.031	5.444	0.83	1	0.8	1	717	820	804	701	676	984	765	650
ENSG00000123505	AMD1	-0.125	6.981	0.28	0.99	0.27	0.76	2462	2154	1932	2298	2321	2590	1837	2134
ENSG00000215124	AMD1P4	-0.222	-0.97	0.83	1	0.86	1	7	7	9	3	7	9	9	3
ENSG00000162066	AMDHD2	-0.158	5.917	0.22	0.95	0.17	0.66	1017	1210	1050	946	958	1453	999	878
ENSG00000184675	AMER1	-0.145	3.084	0.56	1	0.4	0.86	140	166	135	143	132	199	128	133
ENSG00000165566	AMER2	0.618	-0.553	0.46	1	0.3	0.79	8	7	12	13	8	9	11	12
ENSG00000159461	AMFR	0.031	5.877	0.79	1	0.76	1	962	1070	1013	1065	907	1285	963	989
ENSG00000104899	AMH	-0.648	2.03	0.088	0.75	0.025	0.26	86	82	73	34	81	99	70	31
ENSG00000135409	AMHR2	0.595	-0.969	0.54	1	0.37	0.85	5	6	9	8	5	7	9	7
ENSG00000181754	AMIGO1	0.223	0.547	0.67	1	0.51	0.92	19	24	26	25	18	29	25	23
ENSG00000139211	AMIGO2	0.002	0.859	0.98	1	1	1	27	33	37	23	25	39	35	21
ENSG00000101935	AMMECR1	-0.076	4.502	0.65	1	0.58	0.95	455	357	395	374	429	431	376	347
ENSG00000144233	AMMECR1L	-0.021	4.878	0.9	1	0.89	1	473	559	491	528	446	671	467	490
ENSG00000166126	AMN	-0.055	4.4	0.78	1	0.76	1	325	423	411	310	306	507	391	287
ENSG00000151743	AMN1	0.295	1.763	0.45	1	0.31	0.8	65	39	56	72	62	48	53	67
ENSG00000126016	AMOT	-0.225	7.144	0.026	0.44	0.022	0.24	2550	2785	2212	2353	2404	3346	2103	2184
ENSG00000166025	AMOTL1	0.108	6.784	0.29	1	0.27	0.76	1776	1938	1987	2017	1674	2328	1889	1872
ENSG00000114019	AMOTL2	-0.087	7.81	0.37	1	0.36	0.85	3885	4209	3901	3722	3662	5058	3709	3455
ENSG00000116337	AMPD2	-0.346	5.572	0.018	0.35	0.0081	0.13	920	939	831	631	867	1128	791	585
ENSG00000133805	AMPD3	-0.067	3.804	0.75	1	0.7	1	218	277	236	238	205	332	224	221
ENSG00000145020	AMT	-0.214	-0.309	0.81	1	0.7	1	10	16	14	9	9	19	13	8
ENSG00000174945	AMZ1	0.168	3.146	0.47	1	0.33	0.81	127	161	172	152	119	193	164	141
ENSG00000196704	AMZ2	0.001	5.491	0.99	1	1	1	840	733	775	797	792	882	737	740
ENSG00000214174	AMZ2P1	0.369	1.256	0.39	1	0.19	0.68	36	34	42	48	34	41	40	45
ENSG00000153107	ANAPC1	-0.068	5.395	0.6	1	0.53	0.93	761	745	683	753	717	895	649	699
ENSG00000164162	ANAPC10	0.054	2.653	0.87	1	0.85	1	130	84	115	107	123	102	109	99
ENSG00000141552	ANAPC11	0.184	6.857	0.11	0.8	0.093	0.5	1718	2080	2152	2165	1619	2498	2046	2010
ENSG00000129055	ANAPC13	0.097	5.924	0.43	1	0.4	0.86	1101	954	1036	1160	1038	1148	985	1077
ENSG00000110200	ANAPC15	0.035	5.58	0.77	1	0.75	1	786	865	806	887	741	1039	766	824
ENSG00000166295	ANAPC16	0.156	5.506	0.25	0.97	0.2	0.69	825	680	808	868	778	819	768	806
ENSG00000233673	ANAPC1P1	0.827	-1.746	0.58	NA	0.61	0.97	3	2	6	2	3	2	6	2
ENSG00000285793	ANAPC1P2	0.243	0.67	0.66	1	0.57	0.95	25	22	20	36	24	27	19	34
ENSG00000176248	ANAPC2	-0.188	6.239	0.11	0.81	0.079	0.47	1336	1477	1302	1168	1259	1774	1238	1084
ENSG00000053900	ANAPC4	0.04	4.877	0.8	1	0.79	1	540	473	456	584	509	569	433	543
ENSG00000089053	ANAPC5	-0.125	7.113	0.2	0.93	0.18	0.67	2530	2527	2272	2366	2385	3037	2160	2196
ENSG00000196510	ANAPC7	0.012	5.661	0.91	1	0.92	1	906	856	838	938	854	1029	797	871
ENSG00000214274	ANG	0.265	0.184	0.69	1	0.59	0.96	19	14	20	19	18	17	19	18
ENSG00000013523	ANGEL1	0.008	3.83	0.96	1	0.97	1	244	249	252	244	230	299	240	226
ENSG00000174606	ANGEL2	-0.089	3.173	0.69	1	0.59	0.96	181	141	148	154	171	171	141	143
ENSG00000154188	ANGPT1	-0.083	2.92	0.73	1	0.64	0.98	142	127	122	131	134	153	116	122
ENSG00000091879	ANGPT2	0.074	-0.333	0.91	1	1	1	10	13	16	9	9	16	15	8
ENSG00000101280	ANGPT4	1.05	-0.255	0.18	0.91	0.056	0.39	8	8	25	10	8	10	24	9
ENSG00000136859	ANGPTL2	3.78	-1.553	0.025	0.43	0.00041	0.015	0	1	7	9	0	1	7	8
ENSG00000167772	ANGPTL4	-0.319	1.049	0.49	1	0.31	0.8	40	36	37	24	38	43	35	22
ENSG00000187151	ANGPTL5	2.81	-1.182	0.031	0.48	0.0012	0.035	3	0	7	14	3	0	7	13
ENSG00000029534	ANK1	0.355	5.964	0.0044	0.15	0.0014	0.04	872	1045	1198	1256	822	1254	1139	1166
ENSG00000145362	ANK2	0.201	0.717	0.69	1	0.58	0.95	19	30	35	23	18	36	33	21
ENSG00000151150	ANK3	-0.257	4.4	0.11	0.81	0.035	0.31	404	396	335	334	381	476	319	310
ENSG00000151687	ANKAR	-0.619	-0.36	0.44	1	0.22	0.71	13	15	7	11	12	18	7	10
ENSG00000166839	ANKDD1A	0.027	1.6	0.93	1	0.95	1	46	55	58	45	43	66	55	42
ENSG00000189045	ANKDD1B	1.254	-1.552	0.4	1	0.2	0.7	5	0	5	6	5	0	5	6
ENSG00000132623	ANKEF1	0.094	2.548	0.72	1	0.63	0.98	85	109	97	111	80	130	92	103
ENSG00000185722	ANKFY1	-0.086	5.861	0.47	1	0.4	0.86	1015	1076	972	1000	957	1293	924	928
ENSG00000154122	ANKH	0.012	1.856	0.98	1	1	1	64	59	70	53	60	71	67	49
ENSG00000131503	ANKHD1	0.038	3.142	0.86	1	0.84	1	144	157	168	141	136	188	160	131
ENSG00000254996	ANKHD1-EIF4EBP3	0.241	1.632	0.53	1	0.35	0.84	53	44	57	57	50	53	54	53
ENSG00000001629	ANKIB1	-0.077	5.946	0.51	1	0.45	0.89	1093	1120	1006	1093	1030	1346	956	1015
ENSG00000160117	ANKLE1	0.203	1.986	0.54	1	0.33	0.82	61	65	75	70	57	78	71	65
ENSG00000176915	ANKLE2	0.038	6.171	0.73	1	0.71	1	1193	1294	1290	1264	1124	1555	1227	1173
ENSG00000144504	ANKMY1	-0.266	1.877	0.44	1	0.25	0.74	74	62	59	54	70	75	56	50
ENSG00000106524	ANKMY2	-0.057	4.419	0.72	1	0.63	0.98	391	369	359	372	369	444	341	345
ENSG00000164331	ANKRA2	0.172	2.673	0.53	1	0.36	0.84	112	95	116	117	106	115	110	109
ENSG00000148677	ANKRD1	1.055	3.803	4.8e-08	1.4e-05	3e-13	8.2e-11	161	157	309	352	152	189	294	327
ENSG00000088448	ANKRD10	-0.049	4.679	0.75	1	0.68	1	460	448	445	433	434	539	423	402
ENSG00000229152	ANKRD10-IT1	-0.654	-0.209	0.39	1	0.19	0.68	19	13	15	6	18	16	14	5
ENSG00000167522	ANKRD11	-0.071	7.333	0.51	1	0.5	0.91	2710	3071	2885	2621	2554	3690	2743	2433
ENSG00000231686	ANKRD11P2	0.188	-1.818	0.89	NA	1	1	2	3	5	1	2	4	5	1
ENSG00000101745	ANKRD12	0.205	4.597	0.19	0.92	0.1	0.53	414	372	431	474	390	448	410	440
ENSG00000076513	ANKRD13A	-0.141	5.13	0.31	1	0.22	0.72	660	623	616	546	622	749	586	507
ENSG00000198720	ANKRD13B	-0.232	3.163	0.33	1	0.18	0.66	151	182	149	135	142	218	142	125
ENSG00000118454	ANKRD13C	-0.104	5.282	0.47	1	0.4	0.86	780	629	676	634	736	758	643	588
ENSG00000172932	ANKRD13D	0.063	5.032	0.67	1	0.63	0.98	513	604	638	529	483	725	607	491
ENSG00000134461	ANKRD16	0.136	2.42	0.64	1	0.5	0.91	87	88	103	90	82	106	98	83
ENSG00000132466	ANKRD17	-0.122	6.933	0.23	0.96	0.21	0.7	2197	2262	1965	2132	2071	2718	1868	1979
ENSG00000230453	ANKRD18B	0.216	0.631	0.69	1	0.59	0.96	25	21	26	28	24	26	25	26
ENSG00000187984	ANKRD19P	0.223	-1.556	0.85	1	1	1	1	6	7	1	1	7	7	1
ENSG00000165887	ANKRD2	1.044	4.082	3.3e-08	1.1e-05	7.1e-12	1.7e-09	170	217	373	428	160	260	354	398
ENSG00000215559	ANKRD20A11P	0.327	-1.282	0.76	1	0.69	1	3	6	4	7	3	7	4	7
ENSG00000186481	ANKRD20A5P	-0.211	-0.715	0.84	1	0.88	1	6	12	10	5	6	14	10	5
ENSG00000163126	ANKRD23	0.976	-1.232	0.39	1	0.17	0.66	3	4	10	4	3	5	10	4
ENSG00000089847	ANKRD24	0.164	4.195	0.38	1	0.3	0.79	260	341	366	308	245	408	348	286
ENSG00000107890	ANKRD26	0.281	3.623	0.16	0.89	0.061	0.41	204	184	221	250	192	222	210	232
ENSG00000261239	ANKRD26P1	3.467	-0.407	0.00087	0.047	4.3e-06	0.00032	1	3	33	10	1	3	32	9
ENSG00000105186	ANKRD27	0.096	5.421	0.47	1	0.41	0.86	673	774	727	821	634	929	691	762
ENSG00000206560	ANKRD28	-0.261	4.871	0.1	0.79	0.057	0.4	626	487	451	477	591	587	429	443
ENSG00000145700	ANKRD31	0.168	-1.05	0.89	1	0.88	1	8	4	2	12	8	5	2	11
ENSG00000167612	ANKRD33	1.269	-1.553	0.35	1	0.22	0.72	3	2	9	2	3	2	9	2
ENSG00000164236	ANKRD33B	0.068	5.422	0.6	1	0.55	0.94	686	777	727	808	646	933	691	750
ENSG00000272031	ANKRD34A	0.552	0.951	0.24	0.97	0.067	0.44	25	27	38	39	24	32	36	36
ENSG00000189127	ANKRD34B	0.267	0.253	0.65	1	0.53	0.93	16	18	18	24	15	22	17	22
ENSG00000198483	ANKRD35	1.333	-0.093	0.059	0.64	0.0021	0.053	6	10	23	19	6	12	22	18
ENSG00000135976	ANKRD36	-0.461	1.446	0.27	0.98	0.11	0.54	62	43	45	31	59	53	43	29
ENSG00000196912	ANKRD36B	0.047	0.883	0.93	1	0.94	1	31	29	35	27	29	35	33	25
ENSG00000174501	ANKRD36C	-0.463	-0.68	0.6	1	0.46	0.9	13	8	4	11	12	10	4	10
ENSG00000186352	ANKRD37	0.221	0.825	0.65	1	0.47	0.9	22	31	36	27	21	37	34	25
ENSG00000213337	ANKRD39	-0.053	3.707	0.8	1	0.74	1	218	243	217	228	205	292	206	212
ENSG00000154945	ANKRD40	-0.046	5.603	0.71	1	0.66	0.99	860	865	842	830	811	1040	801	770
ENSG00000137494	ANKRD42	-0.254	2.414	0.39	1	0.2	0.69	93	104	78	88	88	125	74	82
ENSG00000065413	ANKRD44	-0.168	1.743	0.64	1	0.5	0.91	64	56	54	53	60	68	51	49
ENSG00000186106	ANKRD46	-0.053	4.88	0.72	1	0.66	0.99	549	498	480	529	518	599	456	491
ENSG00000168876	ANKRD49	0.004	3.054	0.99	1	1	1	155	133	135	153	146	160	128	142
ENSG00000151458	ANKRD50	-0.055	3.848	0.78	1	0.72	1	240	269	237	254	226	323	225	236
ENSG00000139645	ANKRD52	-0.048	6.257	0.71	1	0.69	1	1222	1497	1368	1263	1151	1797	1301	1172
ENSG00000144031	ANKRD53	1.407	-1.495	0.27	0.98	0.11	0.54	2	2	7	5	2	3	7	5
ENSG00000100124	ANKRD54	-0.006	5.127	0.97	1	0.97	1	586	637	578	641	552	765	549	595
ENSG00000135299	ANKRD6	-0.1	4.131	0.57	1	0.45	0.89	305	326	299	290	287	391	284	269
ENSG00000157999	ANKRD61	0.409	-1.748	0.75	NA	0.79	1	1	4	3	4	1	5	3	4
ENSG00000181626	ANKRD62	-0.371	-1.97	0.83	NA	0.76	1	2	3	1	3	2	4	1	3
ENSG00000230778	ANKRD63	1.317	-0.408	0.11	0.8	0.0081	0.13	8	5	17	16	8	6	16	15
ENSG00000235098	ANKRD65	0.523	3.851	0.0058	0.18	0.00023	0.0096	204	210	318	276	192	252	303	256
ENSG00000156381	ANKRD9	0.007	5.178	0.95	1	0.95	1	590	671	657	611	556	805	625	567
ENSG00000064999	ANKS1A	-0.286	6.588	0.01	0.25	0.0057	0.11	1728	1968	1539	1494	1629	2364	1463	1387
ENSG00000168096	ANKS3	0.15	4.086	0.41	1	0.31	0.8	248	312	326	296	233	374	310	275
ENSG00000165138	ANKS6	0.254	4.881	0.079	0.72	0.033	0.3	460	479	526	594	434	575	500	552
ENSG00000163516	ANKZF1	-0.148	4.81	0.34	1	0.24	0.73	477	550	479	448	449	660	456	416
ENSG00000011426	ANLN	-0.051	7.26	0.63	1	0.63	0.97	2818	2645	2443	2829	2657	3179	2323	2627
ENSG00000131620	ANO1	-0.3	-0.931	0.78	1	0.76	1	6	9	10	2	6	11	10	2
ENSG00000160746	ANO10	-0.086	5.741	0.49	1	0.42	0.86	1017	909	920	893	959	1093	875	829
ENSG00000047617	ANO2	0.154	0.235	0.79	1	0.75	1	16	19	18	21	15	23	17	20
ENSG00000151572	ANO4	0.478	0.321	0.42	1	0.18	0.67	16	18	23	24	15	21	22	22
ENSG00000171714	ANO5	0.375	-0.818	0.68	1	0.64	0.98	5	8	5	13	5	10	5	12
ENSG00000177119	ANO6	-0.106	7.61	0.26	0.98	0.25	0.75	3631	3461	3213	3375	3423	4160	3055	3133
ENSG00000146205	ANO7	-0.48	3.426	0.033	0.49	0.0043	0.088	204	228	174	135	192	273	166	125
ENSG00000237276	ANO7L1	1.16	-1.439	0.36	1	0.17	0.65	2	3	10	2	2	4	10	2
ENSG00000074855	ANO8	-0.124	4.434	0.54	1	0.5	0.91	381	404	440	280	359	485	419	259
ENSG00000185101	ANO9	-0.4	5.811	0.0076	0.21	0.004	0.084	1014	1215	960	730	955	1459	913	677
ENSG00000011201	ANOS1	0.013	1.94	0.95	1	0.96	1	56	73	59	72	53	87	56	67
ENSG00000140350	ANP32A	-0.136	7.475	0.17	0.9	0.16	0.64	3412	3109	2902	3033	3217	3738	2759	2816
ENSG00000259516	ANP32AP1	1.114	-1.614	0.47	1	0.28	0.78	5	0	4	6	5	0	4	6
ENSG00000136938	ANP32B	-0.139	7.966	0.12	0.83	0.13	0.58	4692	4490	4171	4166	4423	5397	3966	3867
ENSG00000259790	ANP32BP1	-0.979	-1.186	0.39	1	0.23	0.73	7	7	5	2	7	9	5	2
ENSG00000143401	ANP32E	-0.037	6.738	0.74	1	0.72	1	1989	1796	1753	1935	1875	2160	1667	1797
ENSG00000166825	ANPEP	0.249	7.61	0.017	0.34	0.016	0.2	2999	3256	3970	3464	2827	3913	3775	3215
ENSG00000103254	ANTKMT	0.333	4.851	0.028	0.45	0.0087	0.14	408	484	591	535	384	581	562	496
ENSG00000169604	ANTXR1	0.942	-0.467	0.24	0.97	0.049	0.37	4	10	15	14	4	12	14	13
ENSG00000163297	ANTXR2	0.671	0.805	0.18	0.91	0.03	0.29	20	24	39	32	19	29	37	30
ENSG00000135046	ANXA1	0.074	9.456	0.41	1	0.45	0.89	12243	11731	11848	13384	11541	14099	11265	12425
ENSG00000122359	ANXA11	0.003	8.253	0.96	1	0.97	1	5465	5212	5509	5191	5152	6265	5238	4819
ENSG00000182718	ANXA2	0.206	10.73	0.013	0.29	0.024	0.26	27486	27768	30625	33112	25910	33373	29119	30738
ENSG00000213406	ANXA2P1	-0.08	0.199	0.92	1	0.92	1	15	22	16	19	14	26	15	18
ENSG00000231991	ANXA2P2	0.238	3.441	0.25	0.97	0.11	0.54	170	177	199	210	160	212	189	195
ENSG00000177721	ANXA2R	-0.462	-1.054	0.69	1	0.61	0.96	4	10	7	3	4	12	7	3
ENSG00000138772	ANXA3	0.27	7.878	0.015	0.32	0.018	0.22	3925	3545	4046	4962	3700	4261	3847	4607
ENSG00000196975	ANXA4	0.064	4.202	0.7	1	0.62	0.97	302	324	336	319	285	389	320	296
ENSG00000164111	ANXA5	-0.018	9.059	0.85	1	0.85	1	9892	8916	9194	9374	9325	10717	8742	8702
ENSG00000197043	ANXA6	-0.052	8.632	0.57	1	0.58	0.95	6824	7324	6642	7012	6433	8802	6315	6509
ENSG00000138279	ANXA7	0.065	7.527	0.51	1	0.51	0.92	3214	3099	3091	3515	3030	3725	2939	3263
ENSG00000265190	ANXA8	-0.019	2.71	0.96	1	0.97	1	104	122	102	122	98	146	97	113
ENSG00000264230	ANXA8L1	-0.338	3.847	0.073	0.7	0.015	0.19	294	264	223	218	277	318	212	202
ENSG00000143412	ANXA9	0.527	1.766	0.14	0.86	0.021	0.24	49	47	70	67	46	56	67	62
ENSG00000131480	AOC2	-0.134	1.088	0.77	1	0.65	0.99	36	37	31	37	34	45	29	34
ENSG00000131471	AOC3	-0.404	1.281	0.38	1	0.2	0.69	38	53	43	26	36	63	41	24
ENSG00000148120	AOPEP	0.124	6.245	0.26	0.98	0.22	0.72	1254	1287	1318	1451	1182	1546	1253	1347
ENSG00000138660	AP1AR	-0.08	4.337	0.63	1	0.53	0.93	361	363	347	337	340	436	330	313
ENSG00000100280	AP1B1	-0.156	7.699	0.12	0.83	0.12	0.55	3589	4077	3501	3379	3383	4899	3329	3137
ENSG00000166747	AP1G1	-0.052	6.268	0.65	1	0.62	0.97	1408	1338	1249	1399	1327	1608	1187	1299
ENSG00000213983	AP1G2	-0.084	5.679	0.54	1	0.49	0.9	864	978	944	793	814	1174	898	736
ENSG00000072958	AP1M1	-0.115	5.784	0.34	1	0.27	0.76	954	1048	926	924	899	1259	880	858
ENSG00000129354	AP1M2	0.001	7.335	0.98	1	0.99	1	2776	2874	2917	2739	2617	3454	2774	2542
ENSG00000106367	AP1S1	0.011	8.051	0.89	1	0.9	1	4717	4537	4637	4688	4447	5453	4409	4352
ENSG00000182287	AP1S2	-0.172	1.583	0.65	1	0.52	0.92	59	48	43	52	56	58	41	48
ENSG00000152056	AP1S3	0.171	4.088	0.34	1	0.22	0.72	300	259	314	313	283	312	299	291
ENSG00000196961	AP2A1	-0.172	8.35	0.081	0.73	0.085	0.48	5661	6449	5504	5249	5336	7749	5233	4872
ENSG00000183020	AP2A2	-0.15	7.042	0.15	0.88	0.13	0.59	2285	2564	2188	2185	2154	3081	2080	2028
ENSG00000006125	AP2B1	-0.053	7.675	0.59	1	0.59	0.96	3658	3631	3287	3737	3448	4364	3125	3469
ENSG00000161203	AP2M1	-0.022	8.833	0.81	1	0.81	1	7875	8219	7766	8085	7423	9878	7384	7505
ENSG00000042753	AP2S1	0.006	7.783	0.94	1	0.95	1	3702	3994	3885	3847	3490	4800	3694	3571
ENSG00000132842	AP3B1	-0.141	6.398	0.31	1	0.29	0.78	1759	1337	1301	1506	1659	1609	1237	1398
ENSG00000103723	AP3B2	-0.533	-1.14	0.63	1	0.56	0.95	6	8	6	3	6	9	6	3
ENSG00000065000	AP3D1	-0.233	8.423	0.032	0.48	0.035	0.31	5906	7079	5791	5262	5567	8506	5506	4884
ENSG00000185009	AP3M1	0.112	6.173	0.36	1	0.33	0.82	1301	1128	1227	1397	1227	1357	1166	1297
ENSG00000070718	AP3M2	-0.187	3.181	0.42	1	0.25	0.74	171	163	136	157	161	196	129	146
ENSG00000177879	AP3S1	0.125	6.055	0.3	1	0.26	0.75	1202	1026	1240	1187	1133	1234	1179	1102
ENSG00000157823	AP3S2	-0.123	3.887	0.5	1	0.37	0.85	278	258	244	248	262	311	232	230
ENSG00000134262	AP4B1	0.11	3.393	0.63	1	0.55	0.94	169	182	159	219	159	218	151	204
ENSG00000081014	AP4E1	0.078	4.66	0.6	1	0.52	0.92	416	442	468	439	392	531	445	407
ENSG00000221838	AP4M1	-0.062	2.995	0.81	1	0.73	1	135	146	144	125	127	175	137	116
ENSG00000100478	AP4S1	0.079	2.561	0.77	1	0.69	1	96	102	107	101	90	122	102	94
ENSG00000254470	AP5B1	-0.393	5.762	0.0011	0.054	0.00013	0.0062	1045	1105	840	798	985	1328	799	741
ENSG00000053770	AP5M1	0.076	4.964	0.6	1	0.54	0.94	569	493	548	571	537	594	521	530
ENSG00000125843	AP5S1	-0.009	3.528	0.98	1	1	1	183	218	211	188	172	261	201	174
ENSG00000242802	AP5Z1	-0.088	5.29	0.55	1	0.48	0.9	657	750	717	608	619	901	682	564
ENSG00000120868	APAF1	-0.19	3.583	0.36	1	0.23	0.73	224	219	172	216	211	263	163	201
ENSG00000107282	APBA1	0.377	-0.891	0.69	1	0.6	0.96	6	7	9	8	6	8	9	7
ENSG00000011132	APBA3	-0.324	3.926	0.11	0.8	0.044	0.35	267	319	262	206	251	382	249	191
ENSG00000166313	APBB1	-0.048	5.601	0.7	1	0.65	0.99	838	886	861	807	790	1065	819	749
ENSG00000077420	APBB1IP	-0.8	1.637	0.036	0.52	0.00086	0.027	69	63	40	36	65	76	38	33
ENSG00000163697	APBB2	0.078	6.347	0.46	1	0.42	0.87	1371	1400	1430	1495	1292	1682	1360	1388
ENSG00000113108	APBB3	-0.536	2.372	0.074	0.7	0.0056	0.11	99	109	72	72	93	131	68	67
ENSG00000134982	APC	-0.002	4.572	0.99	1	0.99	1	437	394	373	456	412	474	354	424
ENSG00000115266	APC2	-0.136	-1.097	0.93	1	1	1	3	9	7	4	3	11	7	4
ENSG00000164062	APEH	-0.092	7.521	0.36	1	0.35	0.84	3134	3501	3053	3173	2954	4207	2903	2946
ENSG00000100823	APEX1	-0.028	7.771	0.78	1	0.77	1	4004	3720	3649	3926	3775	4472	3469	3645
ENSG00000169188	APEX2	-0.108	5.656	0.38	1	0.3	0.79	898	930	857	839	846	1117	815	779
ENSG00000117362	APH1A	-0.108	7.174	0.27	0.98	0.25	0.74	2696	2549	2401	2464	2542	3064	2283	2287
ENSG00000138613	APH1B	-0.125	3.566	0.55	1	0.44	0.88	236	193	180	213	223	233	171	198
ENSG00000166181	API5	-0.106	6.908	0.4	1	0.39	0.86	2393	1968	1845	2206	2256	2367	1754	2048
ENSG00000234558	API5P1	0.892	-1.553	0.51	1	0.36	0.84	4	2	6	4	4	2	6	4
ENSG00000149089	APIP	-0.041	4.174	0.82	1	0.78	1	356	283	295	325	336	341	280	302
ENSG00000169621	APLF	0.426	-0.03	0.52	1	0.34	0.83	12	14	17	18	11	17	16	17
ENSG00000105290	APLP1	0.112	3.085	0.66	1	0.6	0.96	111	170	170	134	104	203	162	124
ENSG00000084234	APLP2	-0.111	9.875	0.18	0.91	0.21	0.71	16835	17329	15557	16068	15870	20827	14792	14916
ENSG00000101474	APMAP	-0.089	7.453	0.35	1	0.34	0.83	3246	3081	2912	3036	3060	3703	2769	2818
ENSG00000158874	APOA2	-0.146	1.538	0.71	1	0.62	0.97	50	52	46	46	47	63	44	43
ENSG00000124701	APOBEC2	2.409	-0.888	0.037	0.53	0.0096	0.15	4	1	22	5	4	1	21	4
ENSG00000179750	APOBEC3B	0.22	1.755	0.53	1	0.35	0.83	48	58	59	65	45	69	56	60
ENSG00000244509	APOBEC3C	0.307	5.81	0.0096	0.24	0.0029	0.066	899	857	1127	1045	848	1030	1072	970
ENSG00000243811	APOBEC3D	-1.432	-0.932	0.16	0.89	0.031	0.29	11	10	4	3	10	12	4	3
ENSG00000128394	APOBEC3F	-0.33	2.166	0.31	1	0.13	0.58	86	84	78	57	81	101	74	53
ENSG00000239713	APOBEC3G	0.023	1.955	0.95	1	0.96	1	70	61	71	62	66	74	68	57
ENSG00000100298	APOBEC3H	0.424	-0.331	0.59	1	0.43	0.87	12	9	16	12	11	11	15	11
ENSG00000184730	APOBR	-0.109	4.217	0.56	1	0.47	0.9	300	370	330	292	282	444	314	271
ENSG00000130208	APOC1	0.2	4.74	0.17	0.91	0.086	0.48	414	454	504	495	390	545	479	459
ENSG00000214855	APOC1P1	-0.333	-1.495	0.76	1	0.66	0.99	7	2	4	3	7	3	4	3
ENSG00000189058	APOD	3.484	-1.137	0.0091	0.24	5.3e-05	0.0028	1	1	14	10	1	1	13	9
ENSG00000130203	APOE	0.26	5.761	0.052	0.61	0.03	0.29	783	943	1102	967	738	1132	1048	897
ENSG00000100342	APOL1	3.545	-1.091	0.0086	0.23	3.1e-05	0.0018	2	0	11	14	2	0	10	13
ENSG00000128335	APOL2	0.03	3.286	0.89	1	0.89	1	172	163	184	158	162	196	175	146
ENSG00000221963	APOL6	0.363	0.4	0.52	1	0.33	0.81	16	21	22	26	15	25	21	24
ENSG00000178878	APOLD1	0.55	-0.332	0.48	1	0.27	0.76	9	11	20	9	8	13	19	8
ENSG00000204444	APOM	0.187	-0.281	0.81	1	0.69	1	13	11	12	15	12	13	11	14
ENSG00000184831	APOO	0.367	3.64	0.074	0.7	0.018	0.22	211	170	244	246	199	205	232	228
ENSG00000155008	APOOL	-0.291	5.662	0.023	0.41	0.0096	0.15	1028	920	747	844	969	1107	710	784
ENSG00000142192	APP	-0.042	8.543	0.64	1	0.65	0.98	6404	6850	6442	6429	6037	8232	6125	5968
ENSG00000062725	APPBP2	-0.057	4.29	0.74	1	0.67	0.99	347	348	313	355	327	418	297	330
ENSG00000157500	APPL1	0.007	5.496	0.95	1	0.97	1	826	748	801	779	779	900	762	723
ENSG00000136044	APPL2	-0.259	4.451	0.1	0.79	0.033	0.3	422	407	349	344	398	490	332	319
ENSG00000198931	APRT	0.017	7.051	0.86	1	0.86	1	2250	2365	2331	2339	2121	2842	2216	2171
ENSG00000214293	APTR	0.296	3.006	0.28	0.99	0.21	0.71	127	123	113	194	120	148	107	181
ENSG00000137074	APTX	-0.038	5.661	0.76	1	0.73	1	914	878	821	925	862	1056	780	859
ENSG00000178301	AQP11	0.466	1.643	0.24	0.96	0.089	0.49	54	36	55	69	51	44	52	64
ENSG00000167580	AQP2	1.714	-1.554	0.2	0.93	0.031	0.29	1	3	8	4	1	3	8	4
ENSG00000165272	AQP3	-0.134	6.416	0.24	0.97	0.2	0.69	1535	1590	1514	1335	1447	1911	1440	1239
ENSG00000021776	AQR	-0.03	6.13	0.79	1	0.76	1	1269	1208	1179	1245	1196	1452	1121	1156
ENSG00000078061	ARAF	-0.188	5.964	0.1	0.8	0.06	0.41	1170	1154	1056	984	1103	1387	1004	913
ENSG00000186635	ARAP1	0.043	5.818	0.75	1	0.73	1	876	1067	1080	923	825	1281	1027	856
ENSG00000047365	ARAP2	0.291	2.052	0.4	1	0.25	0.74	75	53	71	86	71	65	67	80
ENSG00000120318	ARAP3	0.088	3.222	0.69	1	0.61	0.96	135	177	174	159	127	212	166	147
ENSG00000198576	ARC	0.055	-1.497	0.94	1	1	1	1	7	6	2	1	8	6	2
ENSG00000095139	ARCN1	-0.082	7.142	0.42	1	0.4	0.86	2642	2443	2312	2491	2491	2937	2198	2313
ENSG00000109321	AREG	0.569	0.697	0.28	0.99	0.081	0.47	23	20	31	33	22	24	29	31
ENSG00000119682	AREL1	-0.231	5.056	0.093	0.76	0.039	0.33	627	627	514	554	591	753	489	514
ENSG00000143761	ARF1	-0.078	9.215	0.37	1	0.39	0.86	10471	10906	10369	9884	9871	13107	9859	9175
ENSG00000134287	ARF3	0.05	8.09	0.56	1	0.58	0.95	4748	4633	4894	4820	4476	5569	4653	4474
ENSG00000168374	ARF4	0.111	7.558	0.31	1	0.32	0.81	3488	2859	3317	3537	3289	3438	3154	3284
ENSG00000272146	ARF4-AS1	1.176	-0.113	0.1	0.79	0.0096	0.15	11	7	21	19	10	9	20	18
ENSG00000004059	ARF5	0.118	7.256	0.2	0.93	0.2	0.69	2577	2558	2782	2791	2429	3074	2645	2591
ENSG00000165527	ARF6	-0.181	7.468	0.052	0.61	0.049	0.37	3341	3248	2854	2957	3150	3904	2714	2745
ENSG00000101199	ARFGAP1	-0.024	7.028	0.84	1	0.83	1	2127	2479	2382	2151	2005	2978	2265	1996
ENSG00000149182	ARFGAP2	-0.071	6.326	0.53	1	0.49	0.91	1360	1514	1348	1390	1282	1819	1282	1290
ENSG00000242247	ARFGAP3	0.057	4.972	0.68	1	0.63	0.97	523	551	530	588	493	662	504	546
ENSG00000066777	ARFGEF1	-0.002	5.904	0.99	1	0.99	1	1047	1049	972	1121	987	1261	924	1041
ENSG00000124198	ARFGEF2	-0.129	5.607	0.32	1	0.25	0.74	862	916	756	870	812	1101	719	808
ENSG00000112379	ARFGEF3	0.217	4.243	0.21	0.95	0.12	0.57	326	286	329	381	308	344	313	354
ENSG00000164144	ARFIP1	-0.145	5.169	0.34	1	0.28	0.77	722	598	541	652	681	720	514	606
ENSG00000132254	ARFIP2	-0.06	6.4	0.58	1	0.54	0.93	1481	1535	1471	1422	1396	1844	1399	1320
ENSG00000101246	ARFRP1	0.093	4.846	0.55	1	0.49	0.9	426	545	530	506	401	653	504	470
ENSG00000081181	ARG2	-0.103	5.677	0.41	1	0.33	0.82	980	874	861	863	924	1051	819	801
ENSG00000134884	ARGLU1	-0.174	6.261	0.11	0.8	0.074	0.45	1419	1424	1281	1239	1338	1712	1218	1150
ENSG00000175220	ARHGAP1	-0.202	5.93	0.081	0.73	0.043	0.34	1109	1171	997	986	1045	1407	948	915
ENSG00000071205	ARHGAP10	0.042	5.535	0.74	1	0.71	1	749	847	780	865	706	1017	741	803
ENSG00000198826	ARHGAP11A	-0.175	6.268	0.2	0.92	0.18	0.66	1428	1430	1082	1450	1346	1719	1028	1347
ENSG00000285077	ARHGAP11B	-0.151	0.338	0.79	1	0.72	1	27	15	25	13	26	19	24	12
ENSG00000165322	ARHGAP12	-0.06	4.432	0.71	1	0.64	0.98	398	371	358	379	375	446	340	352
ENSG00000140750	ARHGAP17	-0.04	6.65	0.71	1	0.68	1	1742	1820	1764	1701	1642	2187	1677	1579
ENSG00000146376	ARHGAP18	-0.511	6.259	5.9e-06	0.00079	7e-07	6.5e-05	1655	1491	1081	1126	1560	1793	1028	1045
ENSG00000213390	ARHGAP19	-0.051	4.463	0.75	1	0.68	1	396	387	365	390	373	465	347	362
ENSG00000107863	ARHGAP21	-0.128	6.638	0.21	0.94	0.18	0.66	1801	1839	1649	1682	1698	2210	1568	1561
ENSG00000128805	ARHGAP22	0.64	1.642	0.092	0.76	0.0092	0.14	46	38	60	70	43	46	57	65
ENSG00000275832	ARHGAP23	0.045	7.79	0.64	1	0.65	0.98	3654	3974	4118	3753	3444	4776	3916	3484
ENSG00000138639	ARHGAP24	0.012	0.969	0.98	1	1	1	32	32	40	25	30	39	38	23
ENSG00000163219	ARHGAP25	0.407	-1.052	0.69	1	0.58	0.95	5	6	5	10	5	7	5	9
ENSG00000145819	ARHGAP26	-0.027	4.052	0.9	1	0.89	1	264	317	276	296	249	380	262	275
ENSG00000159314	ARHGAP27	-0.066	6.193	0.61	1	0.58	0.95	1210	1407	1352	1149	1140	1690	1286	1066
ENSG00000215769	ARHGAP27P1-BPTFP1-KPNA2P3	0.068	0.753	0.88	1	0.88	1	22	31	36	21	21	37	34	19
ENSG00000267472	ARHGAP27P2	0.539	-1.554	0.68	1	0.5	0.91	3	3	2	7	3	4	2	7
ENSG00000088756	ARHGAP28	-0.226	5.942	0.077	0.71	0.05	0.37	1261	1058	936	1045	1189	1273	890	970
ENSG00000137962	ARHGAP29	-0.131	6.127	0.27	0.98	0.22	0.72	1326	1231	1091	1243	1250	1480	1037	1154
ENSG00000186517	ARHGAP30	0.017	1.83	0.95	1	0.96	1	54	65	70	51	51	78	67	47
ENSG00000031081	ARHGAP31	0	3.051	0.99	1	1	1	136	150	130	157	128	180	123	146
ENSG00000134909	ARHGAP32	-0.189	5.477	0.13	0.84	0.069	0.44	838	819	720	734	790	985	685	681
ENSG00000004777	ARHGAP33	-0.551	2.37	0.073	0.7	0.0085	0.14	104	105	83	60	98	126	79	55
ENSG00000160007	ARHGAP35	-0.042	6.181	0.71	1	0.68	1	1232	1343	1259	1242	1161	1613	1197	1153
ENSG00000147799	ARHGAP39	-0.443	3.472	0.037	0.53	0.0034	0.074	209	232	163	162	197	278	155	150
ENSG00000089820	ARHGAP4	0.567	-0.207	0.44	1	0.2	0.69	12	10	15	17	11	12	14	16
ENSG00000124143	ARHGAP40	-0.759	1.614	0.055	0.62	0.0028	0.065	56	71	38	38	53	85	36	35
ENSG00000165895	ARHGAP42	0.471	3.054	0.056	0.62	0.011	0.16	125	117	144	191	118	141	137	178
ENSG00000006740	ARHGAP44	-0.037	4.585	0.81	1	0.76	1	427	420	429	397	403	505	408	368
ENSG00000180448	ARHGAP45	0.197	6.556	0.15	0.88	0.14	0.6	1294	1774	1805	1712	1219	2129	1716	1589
ENSG00000100852	ARHGAP5	-0.087	5.587	0.53	1	0.48	0.9	947	786	754	875	893	946	717	813
ENSG00000258655	ARHGAP5-AS1	-0.014	1.474	0.98	1	1	1	43	51	32	61	40	61	30	57
ENSG00000241484	ARHGAP8	-0.101	4.202	0.59	1	0.5	0.91	302	360	331	287	284	432	315	266
ENSG00000141522	ARHGDIA	-0.018	9.124	0.85	1	0.85	1	9368	10306	10064	9362	8831	12385	9569	8690
ENSG00000111348	ARHGDIB	0.037	8.81	0.66	1	0.69	1	7997	7527	7908	8017	7539	9047	7519	7442
ENSG00000076928	ARHGEF1	-0.157	6.189	0.23	0.96	0.2	0.7	1186	1502	1244	1168	1117	1803	1183	1084
ENSG00000104728	ARHGEF10	-0.011	0.416	0.98	1	1	1	22	21	16	27	21	25	15	25
ENSG00000074964	ARHGEF10L	0.381	2.321	0.2	0.93	0.058	0.41	67	82	105	90	63	98	100	83
ENSG00000132694	ARHGEF11	-0.111	5.757	0.39	1	0.32	0.81	916	1045	951	866	863	1255	904	804
ENSG00000196914	ARHGEF12	-0.258	5.877	0.03	0.46	0.013	0.18	1105	1132	888	983	1042	1360	844	913
ENSG00000198844	ARHGEF15	0.391	-1.746	0.8	NA	1	1	4	2	3	4	4	2	3	4
ENSG00000130762	ARHGEF16	-0.102	3.828	0.6	1	0.49	0.9	244	266	248	227	230	319	236	211
ENSG00000110237	ARHGEF17	-0.291	5.926	0.025	0.43	0.012	0.17	1064	1271	1002	908	1003	1526	953	843
ENSG00000104880	ARHGEF18	-0.465	6.014	0.00016	0.013	2.1e-05	0.0013	1214	1402	983	914	1144	1684	935	848
ENSG00000142632	ARHGEF19	-0.066	2.839	0.82	1	0.77	1	105	146	132	108	99	174	126	100
ENSG00000116584	ARHGEF2	0.011	5.75	0.92	1	0.92	1	854	1019	967	922	805	1223	920	856
ENSG00000273002	ARHGEF2-AS2	2.217	-1.89	0.17	NA	0.081	0.47	1	1	3	6	1	1	3	6
ENSG00000240771	ARHGEF25	-0.375	0.822	0.48	1	0.26	0.75	27	38	26	24	25	45	25	22
ENSG00000114790	ARHGEF26	0.144	1.51	0.75	1	0.65	0.99	57	35	52	50	54	43	49	46
ENSG00000243069	ARHGEF26-AS1	0.686	-1.495	0.58	1	0.37	0.85	3	3	3	7	3	4	3	7
ENSG00000214944	ARHGEF28	0.157	1.855	0.65	1	0.49	0.91	55	61	70	59	52	73	67	55
ENSG00000163947	ARHGEF3	-0.064	3.635	0.77	1	0.7	1	202	238	227	194	190	285	216	180
ENSG00000214694	ARHGEF33	1.092	-0.928	0.28	0.99	0.092	0.5	5	4	14	7	5	5	13	6
ENSG00000204959	ARHGEF34P	-0.139	2.824	0.59	1	0.42	0.86	126	129	120	112	119	155	114	104
ENSG00000213214	ARHGEF35	-0.239	3.265	0.28	0.99	0.14	0.59	191	169	144	160	180	204	137	149
ENSG00000244198	ARHGEF35-AS1	-0.227	0.234	0.74	1	0.61	0.97	17	23	13	21	16	27	12	20
ENSG00000183111	ARHGEF37	0.119	-0.466	0.89	1	1	1	12	9	13	10	11	11	12	9
ENSG00000137135	ARHGEF39	-0.181	3.927	0.32	1	0.19	0.68	293	269	238	257	276	324	226	239
ENSG00000136002	ARHGEF4	0.261	3.615	0.22	0.95	0.13	0.58	174	213	262	203	164	255	249	188
ENSG00000165801	ARHGEF40	-0.216	4.264	0.22	0.95	0.12	0.55	330	387	320	299	311	464	304	277
ENSG00000050327	ARHGEF5	0.092	4.197	0.59	1	0.5	0.91	301	317	354	305	284	381	337	283
ENSG00000129675	ARHGEF6	0.584	-1.679	0.67	NA	0.8	1	3	2	3	5	3	3	3	5
ENSG00000102606	ARHGEF7	0	5.876	0.99	1	1	1	988	1066	1040	1014	931	1280	989	941
ENSG00000131089	ARHGEF9	-0.071	2.616	0.81	1	0.76	1	102	113	97	109	96	136	92	101
ENSG00000117713	ARID1A	-0.191	7.136	0.061	0.65	0.052	0.38	2487	2760	2313	2285	2344	3316	2199	2121
ENSG00000049618	ARID1B	-0.06	5.031	0.68	1	0.62	0.97	553	611	534	584	521	734	508	542
ENSG00000189079	ARID2	-0.141	4.404	0.38	1	0.25	0.74	393	380	353	348	371	457	336	323
ENSG00000116017	ARID3A	-0.276	9.39	0.0034	0.13	0.0048	0.096	12118	13626	10950	10307	11423	16375	10412	9568
ENSG00000179361	ARID3B	-0.086	6.705	0.43	1	0.4	0.86	1782	1977	1814	1729	1680	2375	1725	1605
ENSG00000227288	ARID3BP1	-0.209	-1.681	0.9	NA	1	1	2	5	3	3	2	6	3	3
ENSG00000032219	ARID4A	0.024	3.563	0.91	1	0.91	1	220	187	221	193	208	226	210	179
ENSG00000054267	ARID4B	-0.071	4.726	0.64	1	0.56	0.94	452	493	461	440	426	592	438	408
ENSG00000196843	ARID5A	-0.15	3.629	0.46	1	0.31	0.8	217	234	206	200	204	281	196	186
ENSG00000150347	ARID5B	-0.401	5.332	0.0025	0.099	0.00032	0.012	844	756	617	594	796	910	587	551
ENSG00000166233	ARIH1	-0.053	6.086	0.64	1	0.6	0.96	1217	1204	1136	1197	1147	1447	1080	1111
ENSG00000177479	ARIH2	-0.128	7.047	0.19	0.92	0.18	0.66	2423	2412	2142	2281	2284	2899	2037	2118
ENSG00000221883	ARIH2OS	-0.222	-1.281	0.84	1	1	1	6	5	6	3	6	6	6	3
ENSG00000120805	ARL1	0.161	6.03	0.22	0.95	0.2	0.69	1178	982	1096	1318	1111	1182	1042	1224
ENSG00000175414	ARL10	0.141	3.698	0.47	1	0.33	0.81	211	218	246	227	199	262	234	211
ENSG00000152213	ARL11	0.461	2.585	0.096	0.77	0.014	0.18	91	84	111	130	86	101	105	121
ENSG00000169379	ARL13B	-0.138	2.912	0.59	1	0.44	0.88	130	142	129	118	122	170	123	109
ENSG00000152219	ARL14EP	0.347	3.346	0.11	0.81	0.025	0.26	162	149	190	206	153	180	181	191
ENSG00000185305	ARL15	-0.117	5.124	0.39	1	0.29	0.79	659	609	592	575	621	732	563	534
ENSG00000214087	ARL16	0.162	4.94	0.25	0.97	0.16	0.64	515	497	541	592	486	598	514	550
ENSG00000185829	ARL17A	-0.319	1.163	0.49	1	0.31	0.8	43	39	43	23	41	47	41	21
ENSG00000228696	ARL17B	-0.032	0.826	0.95	1	0.93	1	30	29	31	26	28	35	30	24
ENSG00000213465	ARL2	-0.088	6.02	0.45	1	0.38	0.86	1205	1134	1123	1077	1136	1364	1068	1000
ENSG00000102931	ARL2BP	0.038	3.893	0.84	1	0.81	1	267	243	274	249	252	293	261	231
ENSG00000138175	ARL3	0.138	5.392	0.3	1	0.23	0.73	741	658	733	806	699	792	697	748
ENSG00000122644	ARL4A	0.219	2.507	0.45	1	0.3	0.79	102	80	107	103	96	97	102	96
ENSG00000248780	ARL4AP2	0.182	-1.438	0.9	1	1	1	5	3	5	4	5	4	5	4
ENSG00000188042	ARL4C	-0.198	7.075	0.067	0.68	0.056	0.4	2418	2624	2337	2059	2279	3153	2222	1911
ENSG00000175906	ARL4D	-0.03	4.738	0.85	1	0.82	1	446	494	478	443	420	593	455	411
ENSG00000162980	ARL5A	0.003	4.917	0.98	1	1	1	566	488	539	516	534	588	513	479
ENSG00000165997	ARL5B	-0.104	5.544	0.47	1	0.43	0.87	931	760	710	862	878	915	675	801
ENSG00000113966	ARL6	0.017	2.233	0.96	1	0.97	1	85	75	72	90	80	91	68	84
ENSG00000170540	ARL6IP1	-0.102	7.772	0.38	1	0.38	0.86	4407	3517	3585	3797	4155	4229	3409	3525
ENSG00000182196	ARL6IP4	-0.27	2.084	0.46	1	0.33	0.81	58	99	64	66	54	117	61	61
ENSG00000144746	ARL6IP5	-0.063	6.458	0.58	1	0.54	0.93	1664	1481	1492	1518	1569	1781	1419	1409
ENSG00000177917	ARL6IP6	0.056	4.466	0.73	1	0.68	1	399	358	381	405	376	431	362	376
ENSG00000143862	ARL8A	0.181	5.265	0.17	0.9	0.1	0.53	639	622	676	753	602	748	643	699
ENSG00000134108	ARL8B	-0.003	6.13	0.98	1	0.98	1	1247	1205	1169	1278	1176	1449	1111	1187
ENSG00000104442	ARMC1	0.053	5.413	0.68	1	0.65	0.99	785	679	744	773	740	817	707	718
ENSG00000170632	ARMC10	-0.127	4.668	0.42	1	0.32	0.81	507	420	421	427	478	506	400	396
ENSG00000178660	ARMC10P1	-1.68	-1.971	0.36	NA	0.22	0.72	2	5	0	2	2	6	0	2
ENSG00000157343	ARMC12	-0.283	-1.818	0.85	NA	0.78	1	3	3	3	2	3	4	3	2
ENSG00000118690	ARMC2	0.135	0.588	0.79	1	0.72	1	21	25	21	30	20	30	20	28
ENSG00000165309	ARMC3	0.238	-0.522	0.81	1	0.8	1	14	6	7	15	13	7	7	14
ENSG00000140691	ARMC5	-0.272	3.477	0.22	0.95	0.1	0.53	195	225	193	155	184	270	184	144
ENSG00000105676	ARMC6	-0.019	6.345	0.87	1	0.86	1	1367	1496	1399	1428	1288	1797	1330	1326
ENSG00000125449	ARMC7	-0.123	4.325	0.47	1	0.36	0.84	346	381	346	322	326	457	329	299
ENSG00000114098	ARMC8	0.069	5.192	0.6	1	0.54	0.94	639	609	627	681	602	732	596	632
ENSG00000135931	ARMC9	-0.072	5.008	0.6	1	0.52	0.92	579	572	541	555	546	688	514	515
ENSG00000126947	ARMCX1	1.771	1.154	0.00014	0.012	1.7e-09	2.7e-07	15	19	65	53	14	23	62	49
ENSG00000184867	ARMCX2	3.429	-0.434	0.00053	0.032	6.1e-09	8.9e-07	1	3	21	22	1	3	20	20
ENSG00000102401	ARMCX3	-0.131	4.6	0.4	1	0.28	0.78	433	450	388	419	408	541	369	389
ENSG00000196440	ARMCX4	-0.336	2.355	0.27	0.98	0.11	0.53	105	90	87	67	99	109	83	62
ENSG00000125962	ARMCX5	-0.315	2.934	0.2	0.93	0.061	0.42	150	142	113	122	141	171	107	113
ENSG00000271147	ARMCX5-GPRASP2	0.288	0.371	0.64	1	0.49	0.91	22	16	24	22	21	19	23	20
ENSG00000198960	ARMCX6	0.364	2.737	0.16	0.89	0.037	0.32	104	98	132	127	98	118	126	118
ENSG00000120029	ARMH3	-0.004	4.769	0.99	1	0.98	1	478	474	509	441	451	570	484	409
ENSG00000139971	ARMH4	-0.384	-1.333	0.75	1	0.83	1	5	6	5	3	5	7	5	3
ENSG00000146476	ARMT1	0.043	5.698	0.75	1	0.74	1	978	812	844	999	922	977	802	928
ENSG00000143437	ARNT	-0.192	5.561	0.12	0.83	0.067	0.44	859	899	788	752	810	1080	749	698
ENSG00000133794	ARNTL	-0.028	4.545	0.86	1	0.82	1	412	410	404	402	388	493	384	373
ENSG00000029153	ARNTL2	0.191	3.928	0.3	1	0.17	0.65	248	247	265	300	234	297	252	279
ENSG00000241685	ARPC1A	0.131	5.992	0.25	0.98	0.2	0.7	1115	1013	1163	1165	1051	1218	1106	1081
ENSG00000130429	ARPC1B	0.174	6.438	0.1	0.8	0.079	0.46	1389	1463	1666	1553	1309	1758	1584	1441
ENSG00000163466	ARPC2	0.047	8.664	0.57	1	0.6	0.96	7074	6899	7075	7364	6669	8292	6727	6836
ENSG00000111229	ARPC3	0.201	7.735	0.049	0.59	0.052	0.38	3725	3222	3852	4132	3512	3874	3662	3836
ENSG00000226284	ARPC3P1	0.4	-1.747	0.76	NA	0.78	1	2	3	3	4	2	4	3	4
ENSG00000256745	ARPC3P3	0.749	-0.116	0.28	0.99	0.084	0.48	10	12	20	16	9	14	19	15
ENSG00000241553	ARPC4	0.364	6.729	0.00041	0.026	0.0002	0.0087	1612	1637	2001	2182	1520	1967	1902	2026
ENSG00000250151	ARPC4-TTLL3	-0.705	0.296	0.32	1	0.17	0.65	12	35	17	12	11	41	16	11
ENSG00000162704	ARPC5	-0.072	6.793	0.5	1	0.47	0.9	2040	1938	1786	1997	1923	2330	1698	1854
ENSG00000136950	ARPC5L	0.146	6.439	0.16	0.89	0.13	0.59	1433	1449	1545	1645	1351	1742	1469	1527
ENSG00000242498	ARPIN	0.017	4.497	0.91	1	0.9	1	371	411	376	417	350	493	357	387
ENSG00000250021	ARPIN-AP3S2	-1.626	-1.68	0.26	NA	0.079	0.47	7	3	2	1	7	4	2	1
ENSG00000128989	ARPP19	0.11	6.46	0.37	1	0.35	0.84	1629	1337	1519	1679	1536	1608	1444	1559
ENSG00000137486	ARRB1	-0.158	7.643	0.12	0.83	0.12	0.56	3427	3955	3332	3286	3230	4752	3168	3050
ENSG00000141480	ARRB2	0.013	5.663	0.9	1	0.9	1	863	901	885	895	813	1082	841	831
ENSG00000197070	ARRDC1	0.068	5.465	0.6	1	0.55	0.94	708	799	839	742	667	959	798	688
ENSG00000203993	ARRDC1-AS1	0.086	3.825	0.64	1	0.54	0.93	224	253	258	250	211	304	245	232
ENSG00000105643	ARRDC2	-0.009	2.539	0.98	1	1	1	98	102	99	100	92	123	94	93
ENSG00000113369	ARRDC3	-0.275	3.805	0.18	0.91	0.094	0.5	296	236	197	242	279	285	187	225
ENSG00000281357	ARRDC3-AS1	1.296	-0.814	0.19	0.92	0.053	0.39	7	2	11	13	7	3	10	12
ENSG00000140450	ARRDC4	0.871	-0.159	0.24	0.97	0.066	0.44	13	7	20	16	12	9	19	15
ENSG00000100299	ARSA	-0.031	4.373	0.86	1	0.83	1	354	375	378	335	334	450	360	311
ENSG00000113273	ARSB	0.112	2.815	0.66	1	0.57	0.95	120	114	114	139	113	137	108	129
ENSG00000006756	ARSD	0.222	3.759	0.24	0.97	0.11	0.55	208	227	263	245	196	272	250	227
ENSG00000141337	ARSG	-0.198	-0.648	0.83	1	0.76	1	10	10	6	11	9	12	6	10
ENSG00000205667	ARSH	0.649	-1.817	0.66	NA	0.79	1	2	2	5	2	2	3	5	2
ENSG00000183876	ARSI	0.08	1.275	0.83	1	0.8	1	30	48	44	39	28	57	42	36
ENSG00000164291	ARSK	0.054	2.58	0.86	1	0.83	1	114	88	106	103	108	107	101	96
ENSG00000157399	ARSL	1.174	-0.781	0.21	0.94	0.061	0.42	4	6	16	8	4	7	15	7
ENSG00000111339	ART4	0.13	1.4	0.74	1	0.62	0.97	39	45	38	55	37	54	36	51
ENSG00000167311	ART5	-0.031	-1.747	0.98	NA	1	1	3	3	4	2	3	4	4	2
ENSG00000117407	ARTN	0.459	1.659	0.22	0.95	0.055	0.39	46	45	67	57	43	54	64	53
ENSG00000173409	ARV1	0.095	3.996	0.61	1	0.53	0.93	295	244	275	299	278	294	261	278
ENSG00000099889	ARVCF	0.077	3.933	0.69	1	0.64	0.98	238	279	308	238	224	334	293	220
ENSG00000214435	AS3MT	0.536	-1.554	0.68	1	0.48	0.9	3	3	6	3	3	4	6	3
ENSG00000104763	ASAH1	0.335	6.829	0.0013	0.061	0.00084	0.027	1820	1703	2115	2329	1716	2047	2011	2162
ENSG00000188611	ASAH2	0.277	0.032	0.68	1	0.56	0.95	16	13	17	18	15	16	16	17
ENSG00000204147	ASAH2B	0.067	1.825	0.87	1	0.88	1	71	48	67	56	67	58	64	52
ENSG00000153317	ASAP1	-0.049	6.772	0.63	1	0.61	0.96	1976	1915	1906	1855	1863	2302	1812	1722
ENSG00000280543	ASAP1-IT2	1.025	-0.969	0.3	1	0.12	0.56	3	6	13	7	3	7	12	6
ENSG00000151693	ASAP2	0.316	5.193	0.019	0.37	0.0053	0.1	562	578	668	752	530	694	635	698
ENSG00000088280	ASAP3	-0.137	6.726	0.23	0.96	0.2	0.69	1857	2022	1881	1648	1750	2429	1789	1529
ENSG00000065802	ASB1	-0.033	4.571	0.84	1	0.8	1	402	436	423	397	379	523	402	368
ENSG00000196372	ASB13	-0.096	2.673	0.74	1	0.64	0.98	102	124	110	101	96	148	105	94
ENSG00000267080	ASB16-AS1	-0.247	2.479	0.38	1	0.21	0.7	113	94	91	83	107	114	87	77
ENSG00000100628	ASB2	0.343	-0.616	0.68	1	0.54	0.94	6	10	13	9	6	12	12	8
ENSG00000115239	ASB3	-0.021	4.325	0.9	1	0.88	1	372	332	324	369	351	400	308	343
ENSG00000148331	ASB6	0.122	5.613	0.33	1	0.27	0.76	762	876	885	899	718	1052	841	835
ENSG00000183475	ASB7	-0.044	3.635	0.83	1	0.8	1	247	192	194	231	233	232	184	215
ENSG00000177981	ASB8	0.013	4.125	0.94	1	0.95	1	300	305	273	338	283	366	259	314
ENSG00000102048	ASB9	1.078	0.447	0.068	0.68	0.0049	0.098	9	20	26	34	8	23	25	32
ENSG00000138303	ASCC1	0.19	4.46	0.23	0.95	0.12	0.56	368	350	406	413	347	421	386	383
ENSG00000100325	ASCC2	-0.047	6.766	0.66	1	0.64	0.98	1858	2014	1943	1805	1751	2420	1848	1675
ENSG00000112249	ASCC3	0.008	6.663	0.94	1	0.94	1	1751	1787	1642	1915	1651	2147	1561	1778
ENSG00000183734	ASCL2	-0.066	5.877	0.57	1	0.51	0.92	1031	1071	1003	1005	972	1287	954	933
ENSG00000286053	ASDURF	-2.897	-1.891	0.12	NA	0.025	0.26	7	2	0	1	7	3	0	1
ENSG00000111875	ASF1A	-0.029	5.433	0.84	1	0.81	1	833	693	695	799	786	834	661	742
ENSG00000105011	ASF1B	-0.154	5.099	0.26	0.98	0.16	0.64	651	609	570	562	614	733	542	522
ENSG00000141505	ASGR1	0.453	1.431	0.26	0.98	0.084	0.48	31	45	55	51	29	54	52	47
ENSG00000161944	ASGR2	2.275	-0.328	0.0062	0.18	1.7e-05	0.0011	3	5	25	16	3	6	24	15
ENSG00000116539	ASH1L	-0.137	4.751	0.4	1	0.33	0.82	472	510	391	504	445	613	371	468
ENSG00000235919	ASH1L-AS1	0.048	0.448	0.96	1	1	1	27	16	21	24	26	20	20	22
ENSG00000129691	ASH2L	-0.169	5.948	0.16	0.88	0.11	0.54	1174	1110	954	1078	1107	1335	907	1001
ENSG00000110881	ASIC1	0.005	3.429	0.98	1	1	1	198	175	216	158	187	211	206	146
ENSG00000213199	ASIC3	-0.499	-0.099	0.53	1	0.33	0.82	12	21	17	7	11	25	16	6
ENSG00000126522	ASL	-0.036	5.328	0.8	1	0.77	1	649	771	700	685	611	925	666	636
ENSG00000244723	ASLP1	-1.209	-1.618	0.41	NA	0.21	0.71	3	7	1	3	3	8	1	3
ENSG00000169093	ASMTL	0.658	5.836	5.1e-08	1.5e-05	3.6e-10	6.3e-08	730	821	1245	1206	688	986	1184	1119
ENSG00000236017	ASMTL-AS1	0.163	0.68	0.77	1	0.73	1	23	26	40	15	22	31	38	14
ENSG00000070669	ASNS	-0.364	0.599	0.52	1	0.33	0.81	24	30	25	17	23	36	24	16
ENSG00000138381	ASNSD1	-0.017	5.075	0.91	1	0.9	1	646	540	528	643	609	650	502	597
ENSG00000248498	ASNSP1	1.14	-0.206	0.12	0.82	0.0097	0.15	7	9	17	20	7	11	16	19
ENSG00000166183	ASPG	-1.568	-1.013	0.19	0.92	0.036	0.31	7	12	6	0	7	14	6	0
ENSG00000198363	ASPH	-0.101	6.463	0.37	1	0.33	0.82	1635	1559	1394	1584	1541	1874	1325	1471
ENSG00000174939	ASPHD1	0.116	0.544	0.82	1	0.81	1	16	29	31	17	15	34	30	16
ENSG00000128203	ASPHD2	-0.01	2.133	1	1	1	1	64	86	72	77	60	102	68	72
ENSG00000066279	ASPM	-0.071	5.575	0.62	1	0.58	0.95	904	804	720	905	852	967	684	841
ENSG00000169696	ASPSCR1	0.126	4.956	0.37	1	0.28	0.78	509	528	598	534	480	634	569	495
ENSG00000162174	ASRGL1	0.326	3.857	0.11	0.82	0.06	0.41	199	249	242	319	187	298	230	297
ENSG00000130707	ASS1	0.036	5.815	0.75	1	0.73	1	974	971	1005	988	918	1167	956	917
ENSG00000223922	ASS1P2	-0.025	-1.748	1	NA	1	1	2	4	4	2	2	5	4	2
ENSG00000034533	ASTE1	-0.151	2.444	0.62	1	0.53	0.93	109	88	69	108	103	106	65	101
ENSG00000148219	ASTN2	0.705	1.298	0.097	0.77	0.0083	0.14	28	35	58	45	26	42	55	42
ENSG00000171456	ASXL1	-0.16	6.353	0.16	0.88	0.12	0.56	1433	1583	1402	1298	1351	1902	1333	1205
ENSG00000143970	ASXL2	-0.165	4.778	0.27	0.99	0.18	0.66	484	526	429	473	456	632	408	439
ENSG00000141431	ASXL3	-0.033	1.556	0.92	1	0.91	1	56	45	45	53	53	54	43	49
ENSG00000138138	ATAD1	-0.026	5.519	0.84	1	0.81	1	841	777	772	815	793	934	734	757
ENSG00000156802	ATAD2	-0.082	4.848	0.6	1	0.54	0.94	564	471	447	530	532	567	425	492
ENSG00000119778	ATAD2B	-0.021	3.524	0.93	1	0.92	1	186	215	195	201	175	258	185	187
ENSG00000197785	ATAD3A	0.034	6.51	0.74	1	0.73	1	1497	1653	1643	1585	1411	1986	1562	1471
ENSG00000160072	ATAD3B	0.244	7.88	0.012	0.27	0.012	0.17	3558	3996	4546	4404	3354	4802	4323	4088
ENSG00000215915	ATAD3C	-0.832	2.183	0.018	0.36	0.0018	0.047	111	86	71	39	105	104	68	36
ENSG00000176208	ATAD5	-0.258	3.365	0.24	0.97	0.11	0.55	209	180	175	149	197	217	167	138
ENSG00000137343	ATAT1	0.113	3.231	0.63	1	0.53	0.93	166	147	188	150	157	177	179	139
ENSG00000167654	ATCAY	0.548	-1.679	0.73	NA	0.82	1	5	1	6	2	5	1	6	2
ENSG00000107669	ATE1	-0.103	4.37	0.54	1	0.46	0.9	378	368	314	381	356	443	298	354
ENSG00000123268	ATF1	0.029	3.646	0.9	1	0.89	1	250	182	207	232	236	220	197	216
ENSG00000115966	ATF2	-0.029	4.743	0.85	1	0.81	1	495	450	460	465	467	541	437	432
ENSG00000162772	ATF3	0.183	6.468	0.096	0.77	0.074	0.45	1502	1402	1729	1567	1416	1686	1644	1454
ENSG00000128272	ATF4	-0.06	8.981	0.51	1	0.52	0.92	9378	8685	8816	8516	8841	10439	8383	7905
ENSG00000228218	ATF4P3	0.126	1.578	0.76	1	0.68	1	54	43	58	48	51	52	55	44
ENSG00000256167	ATF4P4	0.809	-0.137	0.26	0.98	0.084	0.48	12	9	17	19	11	11	16	18
ENSG00000169136	ATF5	0.509	6.253	7.2e-06	0.00095	8.4e-07	7.7e-05	1086	1118	1656	1482	1024	1344	1575	1375
ENSG00000118217	ATF6	-0.046	5.879	0.7	1	0.65	0.98	1065	1026	988	1038	1004	1234	939	964
ENSG00000213676	ATF6B	-0.144	5.699	0.23	0.96	0.16	0.64	933	973	855	870	879	1169	813	808
ENSG00000170653	ATF7	0.176	4.108	0.31	1	0.18	0.66	283	281	308	329	267	338	293	306
ENSG00000171681	ATF7IP	-0.187	5.318	0.15	0.88	0.083	0.47	770	714	650	653	726	859	618	606
ENSG00000166669	ATF7IP2	-0.115	4.918	0.42	1	0.33	0.81	578	519	496	516	545	625	472	479
ENSG00000152348	ATG10	0.196	3.4	0.36	1	0.21	0.71	183	159	194	198	173	192	184	184
ENSG00000123395	ATG101	-0.011	6.014	0.93	1	0.92	1	1083	1185	1127	1125	1021	1424	1072	1044
ENSG00000145782	ATG12	0.027	5.057	0.86	1	0.86	1	656	498	563	612	619	600	535	568
ENSG00000175224	ATG13	-0.079	5.46	0.54	1	0.46	0.9	812	768	769	727	766	924	731	675
ENSG00000126775	ATG14	-0.105	3.653	0.6	1	0.48	0.9	225	227	208	212	212	273	198	197
ENSG00000085978	ATG16L1	-0.038	4.624	0.82	1	0.79	1	424	446	371	478	400	536	352	444
ENSG00000168010	ATG16L2	-0.049	3.062	0.87	1	0.85	1	121	171	165	118	114	204	157	109
ENSG00000110046	ATG2A	-0.221	5.381	0.12	0.82	0.069	0.44	727	838	720	623	685	1006	685	578
ENSG00000066739	ATG2B	-0.489	4.435	0.0037	0.13	0.00026	0.011	445	432	344	282	420	520	327	261
ENSG00000144848	ATG3	0.066	5.976	0.56	1	0.51	0.92	1058	1094	1076	1177	997	1314	1023	1093
ENSG00000101844	ATG4A	0.056	4.31	0.74	1	0.67	1	356	322	342	363	336	388	325	337
ENSG00000168397	ATG4B	-0.033	6.215	0.78	1	0.76	1	1240	1387	1316	1253	1169	1666	1251	1163
ENSG00000125703	ATG4C	-0.105	3.776	0.59	1	0.49	0.91	276	218	233	225	261	263	222	209
ENSG00000130734	ATG4D	0.088	4.369	0.6	1	0.52	0.92	369	331	392	350	348	398	373	325
ENSG00000057663	ATG5	-0.116	5.434	0.4	1	0.32	0.81	860	713	730	720	811	858	694	668
ENSG00000197548	ATG7	-0.27	5.123	0.047	0.59	0.016	0.2	662	666	528	574	624	801	502	533
ENSG00000198925	ATG9A	-0.523	5.017	0.00016	0.013	2.5e-06	0.0002	652	677	460	465	615	813	437	432
ENSG00000181652	ATG9B	0.436	2.577	0.5	1	0.19	0.69	93	82	169	69	88	99	161	63
ENSG00000138363	ATIC	-0.05	8.14	0.58	1	0.58	0.95	5038	5013	4761	4949	4749	6025	4527	4594
ENSG00000198513	ATL1	0.497	0.014	0.49	1	0.32	0.81	18	9	19	18	17	11	18	17
ENSG00000119787	ATL2	-0.147	5.455	0.25	0.98	0.18	0.66	848	763	709	745	800	918	674	692
ENSG00000184743	ATL3	0.231	4.796	0.13	0.85	0.071	0.44	490	405	522	527	462	488	496	489
ENSG00000149311	ATM	-0.038	4.252	0.82	1	0.77	1	347	326	323	332	327	392	307	308
ENSG00000166454	ATMIN	-0.134	6.919	0.22	0.95	0.21	0.7	2366	2068	1923	2116	2231	2487	1828	1965
ENSG00000111676	ATN1	-0.271	7.095	0.03	0.47	0.026	0.27	2480	2751	2429	1906	2338	3305	2310	1769
ENSG00000177556	ATOX1	-0.053	5.569	0.67	1	0.61	0.97	867	823	827	802	817	990	786	744
ENSG00000206190	ATP10A	0.365	1.483	0.35	1	0.17	0.65	35	47	59	48	33	56	56	44
ENSG00000118322	ATP10B	0.455	-1.331	0.72	1	0.71	1	5	3	9	2	5	4	9	2
ENSG00000145246	ATP10D	-0.168	5.633	0.19	0.92	0.13	0.59	915	919	752	881	863	1105	715	818
ENSG00000068650	ATP11A	-0.151	6.707	0.21	0.94	0.19	0.68	1740	2103	1813	1651	1640	2526	1724	1532
ENSG00000058063	ATP11B	-0.088	5.458	0.51	1	0.45	0.89	858	726	713	775	809	874	678	720
ENSG00000101974	ATP11C	-0.125	5.016	0.38	1	0.29	0.79	632	547	529	551	596	659	503	512
ENSG00000075673	ATP12A	0.394	1.261	0.35	1	0.16	0.64	29	40	49	42	27	48	47	39
ENSG00000105726	ATP13A1	-0.299	6.475	0.02	0.37	0.013	0.18	1586	1846	1531	1259	1495	2217	1456	1168
ENSG00000159363	ATP13A2	-0.009	6.236	0.95	1	0.95	1	1200	1443	1395	1233	1131	1733	1327	1144
ENSG00000133657	ATP13A3	-0.238	7.036	0.045	0.57	0.042	0.34	2665	2306	1915	2301	2513	2773	1820	2137
ENSG00000163399	ATP1A1	-0.157	9.526	0.061	0.65	0.081	0.47	13523	13709	11948	12485	12748	16476	11360	11590
ENSG00000203865	ATP1A1-AS1	-0.122	1.824	0.73	1	0.64	0.98	73	53	48	68	69	64	45	63
ENSG00000132681	ATP1A4	-0.118	0.366	0.86	1	0.84	1	18	24	23	16	17	29	22	15
ENSG00000143153	ATP1B1	0.317	5.677	0.0076	0.21	0.0018	0.048	811	784	1000	987	765	942	951	916
ENSG00000069849	ATP1B3	0.017	8.062	0.84	1	0.86	1	4833	4474	4569	4847	4556	5378	4344	4500
ENSG00000271707	ATP1B3P1	-1.335	-1.143	0.27	0.98	0.091	0.49	4	12	4	2	4	14	4	2
ENSG00000166896	ATP23	-0.416	-0.209	0.56	1	0.37	0.85	17	13	10	13	16	16	9	12
ENSG00000196296	ATP2A1	0.12	2.017	0.72	1	0.66	0.99	55	76	88	55	52	91	84	51
ENSG00000260442	ATP2A1-AS1	0.183	0.386	0.77	1	0.7	1	23	16	25	19	22	20	24	18
ENSG00000174437	ATP2A2	-0.162	8.459	0.064	0.67	0.075	0.46	6544	6470	5669	5962	6169	7776	5390	5535
ENSG00000074370	ATP2A3	0.856	5.051	6.7e-08	1.9e-05	8.8e-10	1.4e-07	363	463	811	687	342	555	771	637
ENSG00000070961	ATP2B1	-0.182	6.001	0.13	0.83	0.084	0.48	1257	1125	1009	1090	1185	1353	959	1012
ENSG00000271614	ATP2B1-AS1	-0.594	-1.009	0.56	1	0.53	0.93	12	5	8	2	11	6	8	2
ENSG00000067842	ATP2B3	0.739	-1.233	0.52	1	0.4	0.86	1	7	10	3	1	8	10	3
ENSG00000058668	ATP2B4	-0.316	7.549	0.0009	0.048	0.00078	0.025	3499	3771	2913	2928	3298	4532	2770	2718
ENSG00000017260	ATP2C1	-0.185	6.409	0.093	0.76	0.069	0.44	1630	1533	1326	1456	1537	1843	1261	1352
ENSG00000064270	ATP2C2	-0.286	4.685	0.062	0.66	0.018	0.22	468	516	412	395	441	619	392	367
ENSG00000261286	ATP2C2-AS1	-0.032	1.305	0.97	1	1	1	26	57	49	32	24	67	47	29
ENSG00000152234	ATP5F1A	-0.067	9.736	0.46	1	0.48	0.9	15469	15111	13745	15439	14582	18162	13069	14332
ENSG00000110955	ATP5F1B	-0.065	9.657	0.46	1	0.48	0.9	14647	14282	13257	14400	13807	17165	12605	13368
ENSG00000165629	ATP5F1C	0.073	7.874	0.48	1	0.5	0.91	4310	3698	3992	4433	4063	4446	3795	4115
ENSG00000224004	ATP5F1CP1	-0.432	-1.186	0.71	1	0.71	1	5	8	7	2	5	9	7	2
ENSG00000099624	ATP5F1D	-0.178	7.286	0.084	0.74	0.073	0.45	2867	2933	2717	2411	2703	3525	2584	2238
ENSG00000124172	ATP5F1E	0.171	6.973	0.082	0.73	0.073	0.45	2058	2079	2251	2409	1940	2499	2140	2236
ENSG00000130770	ATP5IF1	0.179	6.484	0.12	0.83	0.1	0.53	1337	1601	1630	1699	1260	1923	1550	1577
ENSG00000159199	ATP5MC1	0.172	7.222	0.078	0.72	0.075	0.45	2549	2368	2699	2838	2403	2847	2566	2635
ENSG00000135390	ATP5MC2	0.138	7.468	0.17	0.9	0.17	0.65	3055	2848	3438	3059	2880	3424	3269	2839
ENSG00000154518	ATP5MC3	0.047	8.613	0.58	1	0.61	0.96	6856	6639	6930	7006	6463	7979	6589	6504
ENSG00000169020	ATP5ME	0.055	6.77	0.67	1	0.67	0.99	1608	2140	1982	1911	1515	2569	1885	1774
ENSG00000241468	ATP5MF	0.336	7.532	0.00028	0.019	0.00026	0.011	2800	2930	3591	3644	2639	3521	3414	3383
ENSG00000248919	ATP5MF-PTCD1	-0.071	-1.891	0.96	NA	1	1	3	2	3	2	3	3	3	2
ENSG00000167283	ATP5MG	0.262	6.921	0.028	0.45	0.026	0.27	2153	1707	2260	2368	2030	2054	2149	2198
ENSG00000156411	ATP5MJ	0.151	6.978	0.14	0.87	0.13	0.59	2173	2012	2212	2433	2049	2419	2103	2259
ENSG00000173915	ATP5MK	0.185	6.62	0.11	0.8	0.094	0.5	1749	1477	1767	1897	1649	1776	1680	1761
ENSG00000116459	ATP5PB	-0.069	7.842	0.5	1	0.51	0.91	4299	3928	3658	4185	4053	4722	3478	3885
ENSG00000214003	ATP5PBP3	1.339	-1.969	0.4	NA	0.37	0.85	1	2	5	2	1	2	5	2
ENSG00000167863	ATP5PD	0.229	7.102	0.023	0.41	0.02	0.23	2338	2095	2600	2594	2204	2519	2472	2408
ENSG00000234925	ATP5PDP4	0.337	-0.073	0.63	1	0.5	0.91	12	14	22	11	11	17	21	10
ENSG00000154723	ATP5PF	0.092	6.532	0.4	1	0.38	0.86	1618	1518	1563	1779	1525	1825	1486	1652
ENSG00000241837	ATP5PO	0.074	6.52	0.52	1	0.51	0.92	1710	1423	1619	1676	1612	1712	1539	1556
ENSG00000071553	ATP6AP1	-0.239	7.617	0.016	0.33	0.014	0.19	3675	3768	3331	2977	3464	4528	3167	2763
ENSG00000205464	ATP6AP1L	0.072	0.522	0.93	1	0.94	1	31	15	29	18	29	19	28	17
ENSG00000182220	ATP6AP2	0.076	6.01	0.54	1	0.51	0.92	1205	993	1155	1160	1136	1195	1098	1077
ENSG00000033627	ATP6V0A1	-0.14	5.772	0.27	0.99	0.21	0.7	1001	1001	981	836	944	1203	933	776
ENSG00000185344	ATP6V0A2	-0.085	3.478	0.69	1	0.61	0.96	209	189	167	208	197	228	159	193
ENSG00000105929	ATP6V0A4	0.247	3.641	0.22	0.95	0.099	0.52	211	187	248	223	199	225	236	207
ENSG00000117410	ATP6V0B	0.027	6.899	0.79	1	0.79	1	2088	2052	2001	2216	1968	2466	1902	2057
ENSG00000185883	ATP6V0C	-0.096	6.226	0.45	1	0.41	0.86	1397	1309	1391	1140	1317	1574	1323	1058
ENSG00000159720	ATP6V0D1	-0.18	7.172	0.079	0.72	0.068	0.44	2570	2792	2452	2281	2422	3355	2332	2117
ENSG00000270049	ATP6V0D1-DT	1.539	-1.23	0.21	0.94	0.071	0.44	5	1	11	5	5	1	11	5
ENSG00000113732	ATP6V0E1	-0.008	7.136	0.94	1	0.93	1	2585	2353	2399	2510	2437	2829	2281	2330
ENSG00000171130	ATP6V0E2	-0.03	4.984	0.85	1	0.82	1	527	588	573	521	497	706	545	483
ENSG00000204934	ATP6V0E2-AS1	-0.655	-0.969	0.52	1	0.41	0.86	11	6	2	8	10	8	2	8
ENSG00000114573	ATP6V1A	-0.209	6.688	0.056	0.62	0.044	0.35	2028	1841	1586	1761	1912	2214	1508	1635
ENSG00000116039	ATP6V1B1	0.221	1.29	0.61	1	0.46	0.9	42	34	43	45	40	41	41	42
ENSG00000147416	ATP6V1B2	-0.177	7.222	0.067	0.68	0.061	0.41	2803	2746	2378	2529	2642	3300	2261	2348
ENSG00000155097	ATP6V1C1	-0.186	5.908	0.13	0.83	0.081	0.47	1192	1043	1004	959	1124	1255	955	890
ENSG00000143882	ATP6V1C2	0.137	6.073	0.22	0.95	0.18	0.66	1149	1096	1270	1198	1083	1318	1208	1112
ENSG00000100554	ATP6V1D	0.032	5.619	0.8	1	0.79	1	899	801	818	920	848	964	778	854
ENSG00000131100	ATP6V1E1	0.096	8.024	0.31	1	0.32	0.81	4601	4214	4539	4879	4337	5065	4316	4529
ENSG00000225099	ATP6V1E1P1	-1.3	-1.819	0.45	NA	0.29	0.79	2	6	0	3	2	7	0	3
ENSG00000256293	ATP6V1E1P3	-0.354	-1.97	0.86	NA	1	1	1	4	1	3	1	5	1	3
ENSG00000250565	ATP6V1E2	0.06	-0.279	0.97	1	1	1	17	8	11	15	16	10	10	14
ENSG00000128524	ATP6V1F	0.157	6.761	0.12	0.83	0.1	0.52	1784	1808	2054	1951	1682	2173	1953	1811
ENSG00000272899	ATP6V1FNB	-0.071	1.455	0.89	1	0.88	1	36	57	56	34	34	68	53	31
ENSG00000136888	ATP6V1G1	0.2	6.529	0.052	0.61	0.036	0.32	1495	1514	1757	1700	1409	1820	1671	1578
ENSG00000213760	ATP6V1G2	-0.803	-1.438	0.5	1	0.28	0.77	8	3	3	3	8	4	3	3
ENSG00000047249	ATP6V1H	-0.06	5.897	0.62	1	0.56	0.95	1106	1022	989	1052	1043	1229	940	977
ENSG00000165240	ATP7A	-0.054	2.806	0.83	1	0.75	1	124	121	116	121	117	146	110	112
ENSG00000123191	ATP7B	-0.254	7.433	0.013	0.29	0.011	0.17	3066	3511	2754	2762	2890	4218	2619	2564
ENSG00000124406	ATP8A1	-0.004	0.236	0.99	1	1	1	20	17	19	18	19	21	18	17
ENSG00000132932	ATP8A2	-0.352	-0.415	0.71	1	0.63	0.97	5	19	8	11	5	22	8	10
ENSG00000081923	ATP8B1	-0.085	5.044	0.54	1	0.45	0.89	612	574	578	539	577	690	550	500
ENSG00000143515	ATP8B2	-0.365	4.91	0.013	0.29	0.0024	0.058	550	628	456	459	518	754	434	426
ENSG00000130270	ATP8B3	-0.551	1.463	0.22	0.95	0.083	0.47	54	55	51	23	51	66	49	21
ENSG00000104043	ATP8B4	0.02	-1.496	0.99	1	1	1	4	4	3	5	4	5	3	5
ENSG00000179766	ATP8B5P	-1.278	-1.187	0.27	0.98	0.11	0.54	7	8	4	2	7	10	4	2
ENSG00000054793	ATP9A	0.17	3.662	0.39	1	0.23	0.73	211	204	227	239	199	245	216	222
ENSG00000166377	ATP9B	-0.338	3.489	0.12	0.82	0.029	0.28	199	234	171	171	187	280	163	159
ENSG00000123472	ATPAF1	-0.065	5.432	0.64	1	0.58	0.95	825	719	690	785	778	865	656	729
ENSG00000171953	ATPAF2	-0.254	4.528	0.11	0.81	0.043	0.34	411	462	367	365	387	554	349	339
ENSG00000150756	ATPSCKMT	0.162	3.035	0.52	1	0.38	0.86	144	124	168	132	136	150	160	122
ENSG00000175054	ATR	-0.191	4.18	0.27	0.98	0.15	0.63	358	315	284	305	338	379	270	283
ENSG00000138085	ATRAID	0.13	5.743	0.29	0.99	0.23	0.73	905	884	917	1040	853	1063	872	966
ENSG00000164053	ATRIP	0.05	5.237	0.7	1	0.65	0.99	626	669	693	648	590	803	659	601
ENSG00000088812	ATRN	-0.196	5.939	0.11	0.81	0.07	0.44	1059	1229	997	1002	998	1476	948	930
ENSG00000085224	ATRX	0.098	5.4	0.44	1	0.37	0.86	716	710	722	804	675	853	686	747
ENSG00000124788	ATXN1	-0.031	0.428	0.99	1	1	1	16	27	23	19	15	32	22	18
ENSG00000130638	ATXN10	-0.093	6.496	0.42	1	0.38	0.86	1744	1517	1469	1588	1644	1825	1397	1474
ENSG00000224470	ATXN1L	-0.054	5.227	0.7	1	0.64	0.98	628	703	654	629	592	844	622	584
ENSG00000204842	ATXN2	-0.047	5.578	0.72	1	0.67	0.99	854	843	864	778	805	1013	822	722
ENSG00000258099	ATXN2-AS	0.381	-1.746	0.81	NA	1	1	4	2	1	6	4	2	1	6
ENSG00000168488	ATXN2L	-0.165	7.66	0.13	0.85	0.13	0.58	3538	3946	3599	3075	3335	4741	3422	2854
ENSG00000066427	ATXN3	0.275	3.831	0.14	0.86	0.045	0.35	225	224	262	281	212	269	249	261
ENSG00000163635	ATXN7	-0.001	4.265	1	1	1	1	330	340	345	324	311	408	328	301
ENSG00000146776	ATXN7L1	-0.144	2.19	0.65	1	0.51	0.92	84	80	84	64	79	96	80	59
ENSG00000162650	ATXN7L2	-0.371	2.114	0.28	0.99	0.12	0.55	68	97	61	67	64	115	58	62
ENSG00000087152	ATXN7L3	-0.083	6.484	0.45	1	0.41	0.86	1543	1678	1529	1514	1454	2016	1454	1405
ENSG00000253719	ATXN7L3B	-0.11	6.273	0.32	1	0.27	0.76	1457	1352	1316	1286	1374	1625	1251	1194
ENSG00000148090	AUH	0.009	4	0.96	1	0.96	1	272	283	238	320	256	340	226	298
ENSG00000127423	AUNIP	-0.069	4.126	0.69	1	0.61	0.97	336	287	287	306	317	346	273	284
ENSG00000115307	AUP1	0.013	7.539	0.88	1	0.89	1	3136	3347	3329	3216	2956	4022	3165	2985
ENSG00000087586	AURKA	-0.082	6.956	0.45	1	0.43	0.87	2361	2109	2008	2213	2226	2536	1909	2055
ENSG00000175756	AURKAIP1	0.129	8.053	0.16	0.88	0.17	0.65	4271	4618	4915	4807	4026	5549	4673	4462
ENSG00000178999	AURKB	-0.026	6.503	0.81	1	0.79	1	1591	1612	1602	1545	1500	1937	1523	1434
ENSG00000105146	AURKC	1.278	0.537	0.022	0.4	0.00014	0.0063	13	15	34	34	12	18	32	32
ENSG00000169857	AVEN	0.315	4.011	0.08	0.72	0.019	0.22	262	240	322	302	247	289	306	280
ENSG00000135407	AVIL	0.595	-1.68	0.65	NA	0.61	0.96	1	4	5	3	1	5	5	3
ENSG00000105778	AVL9	0.008	5.449	0.94	1	0.95	1	769	754	724	808	725	906	688	750
ENSG00000119986	AVPI1	-0.042	4.897	0.79	1	0.75	1	490	563	548	477	462	676	521	442
ENSG00000126895	AVPR2	2.417	-1.438	0.073	0.7	0.0021	0.052	0	3	8	8	0	3	8	7
ENSG00000162779	AXDND1	0.707	-1.232	0.51	1	0.31	0.8	3	5	6	8	3	6	6	7
ENSG00000103126	AXIN1	0.184	6.222	0.11	0.81	0.082	0.47	1133	1311	1386	1394	1068	1575	1318	1294
ENSG00000168646	AXIN2	0.023	5.86	0.83	1	0.82	1	1022	994	1037	1011	963	1195	986	938
ENSG00000167601	AXL	0.074	5.308	0.6	1	0.56	0.94	590	757	708	712	556	908	673	661
ENSG00000163512	AZI2	0.025	4.858	0.87	1	0.86	1	534	470	471	550	504	566	448	511
ENSG00000155096	AZIN1	-0.175	6.929	0.12	0.82	0.11	0.54	2375	2148	1851	2155	2239	2583	1760	2001
ENSG00000142920	AZIN2	-0.843	-0.032	0.22	0.95	0.06	0.41	22	16	9	12	21	20	9	11
ENSG00000166710	B2M	0.15	8.363	0.15	0.88	0.17	0.65	5994	4945	5909	6227	5651	5945	5618	5781
ENSG00000169255	B3GALNT1	0.331	2.747	0.22	0.95	0.093	0.5	108	98	113	146	102	118	107	136
ENSG00000162885	B3GALNT2	-0.144	4.806	0.32	1	0.21	0.71	525	500	473	454	495	601	450	421
ENSG00000235863	B3GALT4	0.926	0.032	0.17	0.9	0.037	0.32	9	13	26	16	8	16	25	15
ENSG00000176022	B3GALT6	-0.022	4.441	0.9	1	0.88	1	362	400	399	351	341	480	380	326
ENSG00000214654	B3GALT9	0.361	0.072	0.59	1	0.43	0.87	16	13	20	17	15	16	19	16
ENSG00000112309	B3GAT2	0.719	-1.33	0.59	1	0.46	0.9	7	1	7	5	7	1	7	5
ENSG00000149541	B3GAT3	-0.033	5.838	0.8	1	0.76	1	969	1054	1036	942	913	1266	985	874
ENSG00000244009	B3GAT3P1	-0.024	-1.748	0.99	NA	1	1	2	4	2	4	2	5	2	4
ENSG00000187676	B3GLCT	0.205	3.175	0.37	1	0.22	0.72	145	146	153	183	137	175	145	170
ENSG00000170340	B3GNT2	-0.057	6.048	0.63	1	0.58	0.95	1241	1120	1111	1158	1170	1347	1056	1075
ENSG00000179913	B3GNT3	-0.196	5.384	0.14	0.87	0.083	0.47	760	797	725	634	716	958	690	588
ENSG00000176383	B3GNT4	0.209	0.028	0.73	1	0.67	1	9	20	15	19	8	24	14	18
ENSG00000176597	B3GNT5	-0.21	4.387	0.22	0.95	0.13	0.59	433	349	346	330	409	421	329	306
ENSG00000156966	B3GNT7	0.15	5.612	0.23	0.96	0.16	0.64	777	844	940	860	732	1014	894	798
ENSG00000177191	B3GNT8	0.749	-0.496	0.35	1	0.16	0.63	4	11	14	13	4	13	13	12
ENSG00000237172	B3GNT9	0.079	0.034	0.94	1	1	1	22	10	17	16	21	12	16	15
ENSG00000175711	B3GNTL1	-0.123	2.22	0.7	1	0.55	0.94	81	85	75	78	76	102	71	72
ENSG00000135454	B4GALNT1	-0.098	0.126	0.9	1	0.91	1	15	20	16	17	14	24	15	16
ENSG00000139044	B4GALNT3	-0.008	4.015	0.98	1	0.99	1	260	303	289	272	245	363	275	252
ENSG00000182272	B4GALNT4	-0.326	3.636	0.13	0.83	0.047	0.36	228	250	216	165	215	300	206	153
ENSG00000086062	B4GALT1	-0.012	7.687	0.91	1	0.9	1	3661	3587	3569	3620	3451	4311	3393	3360
ENSG00000233554	B4GALT1-AS1	1.845	-1.747	0.21	NA	0.029	0.28	0	3	5	5	0	3	5	5
ENSG00000117411	B4GALT2	0.106	5.597	0.38	1	0.31	0.8	784	845	891	864	739	1015	847	802
ENSG00000158850	B4GALT3	-0.239	5.976	0.042	0.56	0.019	0.22	1184	1198	1060	958	1116	1440	1008	889
ENSG00000121578	B4GALT4	0.119	5.761	0.31	1	0.24	0.73	918	901	973	1002	865	1083	925	930
ENSG00000158470	B4GALT5	-0.258	5.815	0.032	0.48	0.014	0.18	1056	1087	850	942	995	1306	808	875
ENSG00000118276	B4GALT6	0.069	2.774	0.8	1	0.73	1	124	107	112	130	117	129	106	121
ENSG00000027847	B4GALT7	-0.127	4.803	0.42	1	0.33	0.82	484	531	505	426	456	638	480	395
ENSG00000174684	B4GAT1	-0.098	5.316	0.46	1	0.38	0.86	689	749	675	669	649	899	642	621
ENSG00000108641	B9D1	0.125	3.375	0.56	1	0.41	0.86	175	170	188	187	165	204	179	174
ENSG00000123810	B9D2	0.191	2.001	0.57	1	0.41	0.86	62	66	83	63	58	79	79	58
ENSG00000247081	BAALC-AS1	0.092	1.493	0.83	1	0.76	1	52	40	54	44	49	49	51	41
ENSG00000136881	BAAT	0.955	-1.891	0.52	NA	0.56	0.95	1	3	4	3	1	3	4	3
ENSG00000105393	BABAM1	-0.001	6.322	1	1	1	1	1434	1367	1365	1434	1352	1643	1298	1331
ENSG00000158019	BABAM2	0.075	4.783	0.61	1	0.55	0.94	500	437	505	482	472	526	480	447
ENSG00000186318	BACE1	-0.356	2.963	0.15	0.88	0.04	0.33	157	144	128	107	148	174	122	99
ENSG00000278768	BACE1-AS	-0.053	0.957	0.93	1	0.94	1	30	35	33	30	28	42	31	28
ENSG00000182240	BACE2	-0.345	2.048	0.29	1	0.11	0.55	81	76	65	58	76	92	62	54
ENSG00000156273	BACH1	-0.19	4.048	0.31	1	0.19	0.69	312	301	238	299	294	362	226	278
ENSG00000112182	BACH2	-0.065	2.635	0.83	1	0.77	1	99	119	106	102	93	142	101	95
ENSG00000002330	BAD	0.141	6.682	0.17	0.9	0.15	0.61	1701	1718	1947	1823	1603	2065	1851	1692
ENSG00000107262	BAG1	-0.051	5.858	0.67	1	0.62	0.97	1024	1039	1025	966	965	1249	975	897
ENSG00000112208	BAG2	-0.174	5.436	0.18	0.91	0.12	0.56	826	778	667	754	779	935	634	700
ENSG00000151929	BAG3	-0.107	6.943	0.29	1	0.26	0.75	2241	2226	2144	2004	2113	2676	2039	1860
ENSG00000156735	BAG4	-0.084	4.018	0.64	1	0.54	0.93	314	267	270	277	296	322	257	257
ENSG00000166170	BAG5	-0.082	5.035	0.59	1	0.53	0.93	628	550	506	606	592	662	481	563
ENSG00000204463	BAG6	-0.136	8.116	0.14	0.86	0.14	0.61	4933	5237	4725	4530	4650	6294	4493	4205
ENSG00000187172	BAGE2	-0.154	0.234	0.81	1	0.75	1	18	21	17	18	17	25	16	17
ENSG00000266074	BAHCC1	-0.259	-0.412	0.75	1	0.68	1	12	12	14	7	11	15	13	6
ENSG00000140320	BAHD1	-0.077	5.888	0.53	1	0.47	0.9	1019	1107	1055	961	960	1330	1003	892
ENSG00000175866	BAIAP2	0.016	7.175	0.87	1	0.88	1	2382	2650	2620	2468	2245	3184	2491	2291
ENSG00000226137	BAIAP2-DT	0.026	4.155	0.87	1	0.84	1	295	319	310	316	278	383	295	293
ENSG00000006453	BAIAP2L1	0.262	6.456	0.013	0.29	0.0069	0.12	1396	1400	1724	1629	1316	1682	1639	1512
ENSG00000128298	BAIAP2L2	0.418	1.687	0.28	0.99	0.11	0.54	55	39	69	56	52	48	66	52
ENSG00000007516	BAIAP3	-0.388	1.719	0.34	1	0.2	0.69	57	68	63	33	54	81	60	30
ENSG00000030110	BAK1	-0.018	5.969	0.88	1	0.86	1	1103	1101	1094	1083	1040	1323	1040	1005
ENSG00000175730	BAK1P1	-0.977	-1.97	0.55	NA	0.35	0.84	3	3	2	1	3	4	2	1
ENSG00000095739	BAMBI	0.115	4.255	0.5	1	0.41	0.86	310	329	376	316	292	395	358	293
ENSG00000175334	BANF1	0.239	7.151	0.018	0.36	0.017	0.21	2317	2250	2537	2850	2184	2704	2412	2646
ENSG00000230306	BANF1P2	0.442	-1.892	0.75	NA	0.77	1	1	3	4	2	1	4	4	2
ENSG00000237758	BANF1P3	0.099	0.335	0.85	1	0.79	1	15	24	14	28	14	28	13	26
ENSG00000153064	BANK1	-0.067	0.656	0.89	1	0.86	1	30	23	28	22	28	28	27	20
ENSG00000172530	BANP	-0.064	4.395	0.7	1	0.64	0.98	357	392	346	370	336	470	329	344
ENSG00000163930	BAP1	-0.133	6.868	0.2	0.93	0.18	0.66	2079	2198	2030	1870	1960	2641	1930	1736
ENSG00000138376	BARD1	-0.008	2.91	0.97	1	0.97	1	139	122	121	138	131	147	115	128
ENSG00000043039	BARX2	-0.118	1.243	0.79	1	0.73	1	40	42	35	41	38	50	33	38
ENSG00000176788	BASP1	0.079	8.782	0.35	1	0.38	0.86	7517	7485	8023	7821	7086	8996	7629	7260
ENSG00000156127	BATF	1.331	-1.05	0.21	0.94	0.047	0.36	4	3	6	13	4	4	6	12
ENSG00000168062	BATF2	1.307	-1.747	0.35	NA	0.2	0.69	1	3	4	5	1	3	4	5
ENSG00000123685	BATF3	0.781	0.45	0.18	0.91	0.034	0.31	19	14	26	30	18	17	25	28
ENSG00000087088	BAX	0.009	8.217	0.91	1	0.93	1	4996	5396	5323	5133	4709	6484	5061	4765
ENSG00000198604	BAZ1A	0.184	5.683	0.13	0.85	0.086	0.48	856	828	903	1010	807	995	858	938
ENSG00000009954	BAZ1B	0.037	6.986	0.72	1	0.72	1	2061	2320	2144	2353	1943	2787	2038	2185
ENSG00000076108	BAZ2A	-0.114	7.055	0.26	0.98	0.24	0.73	2312	2524	2209	2261	2179	3033	2100	2099
ENSG00000123636	BAZ2B	-0.18	2.591	0.53	1	0.35	0.84	103	116	93	101	97	139	88	94
ENSG00000105327	BBC3	0.197	3.068	0.43	1	0.33	0.82	108	162	162	148	101	193	154	137
ENSG00000214413	BBIP1	0.231	3.278	0.33	1	0.21	0.71	179	132	172	193	169	160	163	179
ENSG00000119636	BBOF1	-0.426	0.37	0.46	1	0.27	0.76	32	16	18	17	30	20	17	16
ENSG00000254560	BBOX1-AS1	0.156	0.27	0.78	1	0.75	1	16	20	18	23	15	24	17	21
ENSG00000174483	BBS1	0.242	1.106	0.58	1	0.41	0.86	25	41	39	39	23	48	37	36
ENSG00000179941	BBS10	0.111	2.441	0.71	1	0.6	0.96	94	85	87	106	89	103	83	99
ENSG00000181004	BBS12	-0.08	1.125	0.88	1	0.83	1	32	42	41	29	30	50	39	27
ENSG00000125124	BBS2	-0.135	3.393	0.57	1	0.5	0.91	165	215	153	193	155	257	145	180
ENSG00000140463	BBS4	-0.122	3.294	0.6	1	0.48	0.9	178	175	140	185	168	211	133	172
ENSG00000163093	BBS5	0.003	2.669	0.99	1	1	1	113	105	121	98	107	127	115	91
ENSG00000138686	BBS7	0.076	3.902	0.69	1	0.63	0.98	260	247	236	298	245	297	224	277
ENSG00000122507	BBS9	-0.041	5.959	0.74	1	0.7	1	1172	1036	1057	1088	1105	1246	1005	1010
ENSG00000114439	BBX	-0.109	5.642	0.37	1	0.3	0.79	935	877	812	867	882	1054	772	805
ENSG00000187244	BCAM	-0.165	6.448	0.18	0.91	0.15	0.61	1519	1708	1560	1319	1432	2052	1484	1224
ENSG00000132692	BCAN	-0.224	-0.14	0.75	1	0.71	1	16	14	12	14	15	17	11	13
ENSG00000272068	BCAN-AS1	0.906	0.941	0.063	0.66	0.0038	0.08	21	23	49	35	20	28	47	32
ENSG00000075790	BCAP29	0.094	0.993	0.86	1	0.83	1	38	26	30	39	36	32	28	36
ENSG00000185825	BCAP31	-0.01	7.944	0.92	1	0.91	1	4276	4380	4264	4334	4031	5264	4054	4023
ENSG00000050820	BCAR1	-0.062	7.51	0.54	1	0.52	0.92	3115	3405	3204	3043	2936	4092	3047	2825
ENSG00000137936	BCAR3	0.071	5.508	0.59	1	0.54	0.93	717	833	852	778	676	1000	810	722
ENSG00000224093	BCAR3-AS1	0.634	-1.384	0.58	1	0.38	0.86	3	4	5	6	3	5	5	6
ENSG00000262117	BCAR4	0.123	1.622	0.73	1	0.59	0.96	48	52	52	57	45	62	49	53
ENSG00000064787	BCAS1	0.089	-0.387	0.88	1	1	1	5	16	11	13	5	19	10	12
ENSG00000116752	BCAS2	0.088	5.67	0.46	1	0.39	0.86	870	856	891	944	820	1029	847	876
ENSG00000141376	BCAS3	0.028	3.238	0.89	1	0.87	1	146	177	173	156	137	212	165	145
ENSG00000124243	BCAS4	0.366	3.662	0.079	0.72	0.025	0.26	175	210	275	221	165	251	262	205
ENSG00000060982	BCAT1	-0.143	8.664	0.16	0.88	0.17	0.65	7961	6957	6387	7120	7505	8362	6073	6610
ENSG00000105552	BCAT2	-0.196	7.214	0.057	0.63	0.049	0.37	2655	2895	2525	2321	2503	3479	2401	2154
ENSG00000107949	BCCIP	0.048	6.583	0.68	1	0.68	1	1739	1562	1563	1848	1640	1878	1486	1716
ENSG00000186666	BCDIN3D	-0.026	2.988	0.92	1	0.92	1	134	142	126	145	126	171	120	135
ENSG00000258057	BCDIN3D-AS1	1.284	-1.746	0.4	NA	0.33	0.82	3	1	7	2	3	1	7	2
ENSG00000114200	BCHE	0.178	-1.231	0.9	1	1	1	7	3	6	5	7	4	6	5
ENSG00000248098	BCKDHA	-0.129	0.948	0.78	1	0.69	1	36	31	31	30	34	37	29	28
ENSG00000083123	BCKDHB	-0.214	3.398	0.33	1	0.18	0.66	201	190	154	184	190	229	146	171
ENSG00000103507	BCKDK	-0.056	5.86	0.66	1	0.6	0.96	1049	1021	1062	929	989	1227	1010	862
ENSG00000142867	BCL10	-0.148	3.871	0.43	1	0.28	0.77	280	255	246	236	264	307	234	219
ENSG00000171791	BCL2	0.469	-0.049	0.52	1	0.37	0.85	16	10	14	21	15	12	13	20
ENSG00000171552	BCL2L1	0.162	7.206	0.087	0.74	0.081	0.47	2418	2463	2763	2698	2279	2960	2627	2504
ENSG00000153094	BCL2L11	-0.121	2.769	0.64	1	0.51	0.92	130	114	103	122	123	138	98	113
ENSG00000126453	BCL2L12	0.023	6.738	0.81	1	0.81	1	1849	1857	1868	1898	1743	2232	1776	1762
ENSG00000099968	BCL2L13	-0.007	6.176	0.96	1	0.95	1	1290	1246	1192	1331	1216	1498	1133	1236
ENSG00000129473	BCL2L2	-0.066	4.894	0.65	1	0.59	0.96	516	545	478	536	486	655	454	498
ENSG00000258643	BCL2L2-PABPN1	0.614	0.907	0.2	0.93	0.049	0.37	22	27	33	43	21	32	31	40
ENSG00000069399	BCL3	-0.009	2.37	0.99	1	1	1	84	93	98	79	79	112	93	73
ENSG00000113916	BCL6	-0.281	3.657	0.18	0.91	0.075	0.45	246	234	221	174	232	281	210	161
ENSG00000161940	BCL6B	1.321	-1.968	0.46	NA	0.38	0.86	3	0	3	4	3	0	3	4
ENSG00000110987	BCL7A	-0.321	2.387	0.29	0.99	0.12	0.55	96	103	71	88	90	123	67	82
ENSG00000106635	BCL7B	0.095	5.579	0.48	1	0.44	0.88	770	845	951	775	726	1015	905	719
ENSG00000099385	BCL7C	0.069	4.762	0.63	1	0.55	0.94	464	461	475	494	437	554	452	459
ENSG00000116128	BCL9	-0.484	5.048	0.00045	0.028	1.4e-05	0.00092	654	690	481	480	616	829	457	446
ENSG00000186174	BCL9L	-0.164	7.253	0.17	0.91	0.16	0.64	2599	3041	2746	2290	2450	3653	2611	2125
ENSG00000029363	BCLAF1	-0.114	6.86	0.31	1	0.29	0.78	2273	1956	1873	2033	2143	2352	1781	1887
ENSG00000279800	BCLAF1P2	0.911	-0.816	0.33	1	0.13	0.58	6	5	11	11	6	6	10	10
ENSG00000173681	BCLAF3	0.112	2.69	0.68	1	0.58	0.95	109	105	101	130	103	126	96	121
ENSG00000135697	BCO1	1.58	-1.614	0.26	0.98	0.1	0.52	3	1	4	7	3	1	4	7
ENSG00000183337	BCOR	-0.24	4.869	0.098	0.78	0.039	0.33	536	567	482	453	505	681	458	420
ENSG00000085185	BCORL1	-0.018	5.418	0.9	1	0.88	1	728	775	773	712	686	931	735	661
ENSG00000186716	BCR	-0.178	7.551	0.12	0.83	0.12	0.56	3120	3848	3191	2972	2941	4623	3034	2759
ENSG00000225098	BCRP1	0.998	-1.679	0.48	NA	0.32	0.81	3	2	4	5	3	2	4	5
ENSG00000169668	BCRP2	0.758	-1.094	0.48	1	0.27	0.76	5	4	5	11	5	5	5	10
ENSG00000235062	BCRP5	0.86	-1.052	0.41	1	0.24	0.73	3	6	13	4	3	7	12	4
ENSG00000074582	BCS1L	0.016	5.363	0.89	1	0.88	1	689	741	724	723	649	890	688	671
ENSG00000236824	BCYRN1	-0.015	4.099	0.95	1	0.93	1	374	227	300	295	353	276	285	274
ENSG00000161267	BDH1	-0.327	2.695	0.22	0.95	0.067	0.44	122	125	103	94	115	150	98	87
ENSG00000164039	BDH2	-0.155	2.933	0.55	1	0.44	0.88	149	128	105	144	141	155	100	134
ENSG00000100739	BDKRB1	1.437	-1.138	0.18	0.91	0.029	0.28	3	3	8	10	3	4	8	9
ENSG00000168398	BDKRB2	0.023	1.65	0.94	1	0.96	1	40	65	65	41	37	77	62	38
ENSG00000176697	BDNF	0.389	0.201	0.52	1	0.33	0.82	14	18	20	22	13	21	19	20
ENSG00000245573	BDNF-AS	1.623	-1.383	0.19	0.92	0.051	0.38	3	2	6	9	3	2	6	8
ENSG00000145734	BDP1	0.025	5.007	0.87	1	0.86	1	552	562	482	651	520	675	458	605
ENSG00000166546	BEAN1	0.006	2.611	0.99	1	1	1	113	97	112	98	107	117	107	91
ENSG00000261656	BEAN1-AS1	0.746	-1.97	0.64	NA	0.78	1	1	3	5	1	1	3	5	1
ENSG00000126581	BECN1	-0.09	5.298	0.5	1	0.41	0.86	692	724	643	688	652	870	611	639
ENSG00000178409	BEND3	-0.011	3.66	0.96	1	0.96	1	216	224	218	220	204	269	207	204
ENSG00000151917	BEND6	0.013	1.915	0.96	1	0.96	1	62	66	63	66	58	79	60	61
ENSG00000165626	BEND7	-0.006	2.891	1	1	1	1	119	137	135	121	112	164	128	112
ENSG00000167995	BEST1	0.187	1.849	0.62	1	0.5	0.91	69	47	72	58	65	57	69	54
ENSG00000127325	BEST3	0.7	-1.495	0.58	1	0.41	0.86	2	4	2	8	2	5	2	8
ENSG00000142959	BEST4	-0.778	-1.818	0.62	NA	0.44	0.88	4	3	0	4	4	4	0	4
ENSG00000105829	BET1	0.002	4.24	1	1	1	1	372	287	304	355	351	347	289	330
ENSG00000177951	BET1L	-0.189	5.686	0.12	0.82	0.065	0.43	945	971	859	822	891	1167	817	763
ENSG00000133134	BEX2	-0.539	3.422	0.012	0.28	0.00039	0.015	208	229	151	150	196	275	144	139
ENSG00000166681	BEX3	0.131	6.899	0.18	0.91	0.16	0.64	1977	2013	2187	2183	1864	2419	2079	2026
ENSG00000102409	BEX4	0.114	5.864	0.33	1	0.27	0.76	992	966	1018	1100	935	1161	968	1021
ENSG00000103429	BFAR	-0.074	5.979	0.53	1	0.48	0.9	1169	1095	1017	1132	1102	1316	967	1051
ENSG00000125864	BFSP1	0.338	1.6	0.39	1	0.19	0.67	51	40	63	52	48	49	60	48
ENSG00000249993	BFSP2-AS1	-0.014	-0.97	1	1	1	1	6	8	5	9	6	9	5	8
ENSG00000182492	BGN	0.007	2.454	0.96	1	1	1	84	103	100	88	79	123	95	82
ENSG00000180535	BHLHA15	-0.495	3.403	0.035	0.52	0.0077	0.13	183	242	167	135	172	290	159	125
ENSG00000198908	BHLHB9	-0.893	-1.386	0.48	1	0.26	0.75	4	8	3	3	4	9	3	3
ENSG00000134107	BHLHE40	-0.113	7.278	0.34	1	0.32	0.81	2779	2866	2892	2328	2620	3444	2750	2160
ENSG00000235831	BHLHE40-AS1	-0.132	-0.411	0.86	1	0.89	1	13	11	11	11	12	13	10	10
ENSG00000123095	BHLHE41	-0.605	4.336	0.00096	0.05	7.4e-05	0.0037	432	414	320	235	407	498	305	218
ENSG00000132840	BHMT2	2.693	-0.327	0.0018	0.078	3.3e-07	3.5e-05	4	2	23	21	4	3	22	19
ENSG00000151746	BICD1	-0.129	3.102	0.59	1	0.48	0.9	164	146	123	160	155	176	117	149
ENSG00000185963	BICD2	-0.084	5.734	0.52	1	0.46	0.9	885	1028	932	875	834	1234	886	812
ENSG00000135127	BICDL1	0.306	4.375	0.069	0.69	0.024	0.25	298	349	426	375	281	418	405	348
ENSG00000162069	BICDL2	-0.488	3.969	0.015	0.32	0.0029	0.066	280	351	249	202	264	421	237	187
ENSG00000063169	BICRA	-0.18	4.966	0.29	0.99	0.23	0.73	559	599	595	427	527	719	566	396
ENSG00000112624	BICRAL	-0.219	2.694	0.41	1	0.24	0.73	131	108	108	97	124	131	103	90
ENSG00000015475	BID	0.411	3.185	0.077	0.71	0.016	0.2	121	150	167	194	114	179	159	180
ENSG00000100290	BIK	0.666	4.269	7.7e-05	0.0071	2.9e-07	3.1e-05	243	278	411	417	229	333	391	387
ENSG00000136717	BIN1	0.071	6.741	0.49	1	0.47	0.9	1795	1857	1999	1837	1692	2232	1901	1705
ENSG00000110934	BIN2	0.075	6.82	0.45	1	0.43	0.88	1978	1876	2045	2016	1865	2255	1944	1871
ENSG00000147439	BIN3	-0.194	4.26	0.25	0.98	0.14	0.59	346	365	325	296	326	438	309	275
ENSG00000110330	BIRC2	0.082	5.326	0.57	1	0.53	0.93	743	620	666	776	701	747	633	721
ENSG00000023445	BIRC3	0.698	2.687	0.011	0.26	0.00036	0.014	76	95	123	154	71	113	117	143
ENSG00000089685	BIRC5	0.02	6.785	0.86	1	0.86	1	1940	1895	1755	2133	1829	2278	1668	1981
ENSG00000115760	BIRC6	0.065	6.139	0.59	1	0.57	0.95	1236	1174	1139	1382	1165	1412	1083	1283
ENSG00000282851	BISPR	0.182	-1.97	0.9	NA	1	1	2	2	2	3	2	3	2	3
ENSG00000134897	BIVM	0.282	2.791	0.28	0.99	0.12	0.56	114	102	141	122	108	123	134	113
ENSG00000281406	BLACAT1	0.355	0.573	0.51	1	0.35	0.84	14	28	24	30	13	33	23	28
ENSG00000166619	BLCAP	-0.008	6.032	0.95	1	0.93	1	1188	1109	1175	1108	1120	1333	1117	1028
ENSG00000197299	BLM	0.031	4.626	0.85	1	0.83	1	467	386	425	446	441	465	404	414
ENSG00000108578	BLMH	-0.117	6.704	0.26	0.98	0.23	0.73	1979	1819	1763	1738	1866	2187	1676	1613
ENSG00000095585	BLNK	-1.094	-1.283	0.4	1	0.18	0.66	6	8	0	6	6	9	0	6
ENSG00000135441	BLOC1S1	0.187	4.105	0.28	0.99	0.16	0.63	278	283	302	337	262	340	287	313
ENSG00000196072	BLOC1S2	0.005	5.725	0.96	1	0.97	1	970	877	871	982	915	1055	828	912
ENSG00000189114	BLOC1S3	-0.069	3.411	0.75	1	0.68	1	186	191	190	169	175	230	181	157
ENSG00000186222	BLOC1S4	-0.041	4.868	0.79	1	0.75	1	490	542	525	480	462	651	499	445
ENSG00000188428	BLOC1S5	0.173	3.19	0.46	1	0.33	0.81	157	141	151	185	148	170	143	172
ENSG00000104164	BLOC1S6	-0.069	5.066	0.64	1	0.58	0.95	643	556	529	613	606	669	503	569
ENSG00000106605	BLVRA	0.858	3.089	0.00025	0.018	1e-07	1.2e-05	101	110	193	190	95	132	184	176
ENSG00000090013	BLVRB	0.063	5.664	0.6	1	0.55	0.94	822	911	931	881	775	1094	885	818
ENSG00000117475	BLZF1	-0.063	4.405	0.71	1	0.64	0.98	388	367	327	395	366	441	311	367
ENSG00000258565	BLZF2P	0.307	-1.095	0.77	1	0.73	1	4	7	10	3	4	8	10	3
ENSG00000166780	BMERB1	0.602	-0.306	0.42	1	0.19	0.68	9	11	18	12	8	13	17	11
ENSG00000104081	BMF	-0.58	3.028	0.023	0.41	0.002	0.051	173	163	131	93	163	196	125	86
ENSG00000168283	BMI1	-0.044	4.337	0.81	1	0.79	1	393	323	296	398	371	389	281	370
ENSG00000168487	BMP1	0.057	4.165	0.73	1	0.67	0.99	292	320	327	310	275	384	311	288
ENSG00000138756	BMP2K	-0.234	4.262	0.17	0.89	0.075	0.45	375	347	291	322	354	417	277	299
ENSG00000125378	BMP4	0.005	4.162	0.97	1	0.97	1	294	328	282	342	277	393	268	318
ENSG00000112175	BMP5	-0.352	2.784	0.18	0.91	0.046	0.36	125	139	102	106	118	167	97	98
ENSG00000153162	BMP6	-0.008	3.635	0.97	1	0.98	1	214	218	204	226	202	262	194	210
ENSG00000101144	BMP7	-0.147	5.815	0.23	0.96	0.16	0.64	978	1088	949	919	922	1307	902	853
ENSG00000183682	BMP8A	0.189	-1.233	0.86	1	0.84	1	4	6	7	4	4	7	7	4
ENSG00000116985	BMP8B	-0.226	2.006	0.52	1	0.35	0.84	68	79	73	52	64	94	70	48
ENSG00000164619	BMPER	-0.456	-0.681	0.6	1	0.43	0.87	11	10	7	8	10	12	7	7
ENSG00000107779	BMPR1A	-0.052	4.248	0.77	1	0.72	1	351	323	291	359	331	389	276	334
ENSG00000204217	BMPR2	-0.057	4.738	0.71	1	0.64	0.98	473	476	436	477	446	572	414	443
ENSG00000165733	BMS1	-0.09	6.743	0.4	1	0.38	0.86	1878	1987	1712	1919	1770	2388	1628	1782
ENSG00000204177	BMS1P1	0.186	-0.97	0.86	1	0.87	1	6	7	11	3	6	8	11	3
ENSG00000237238	BMS1P10	1.693	-1.817	0.26	NA	0.11	0.55	1	2	3	6	1	2	3	6
ENSG00000286156	BMS1P23	0.952	-1.891	0.55	NA	0.6	0.96	2	2	1	6	2	2	1	6
ENSG00000242338	BMS1P4	-1.703	-0.933	0.12	0.82	0.02	0.23	9	13	2	4	8	15	2	4
ENSG00000271816	BMS1P4	0.875	-1.281	0.43	1	0.22	0.72	2	5	8	5	2	6	8	5
ENSG00000260518	BMS1P8	-0.2	1.943	0.55	1	0.39	0.86	76	64	56	66	72	77	53	61
ENSG00000164603	BMT2	-0.01	2.219	0.97	1	1	1	83	77	81	78	78	93	77	72
ENSG00000169594	BNC1	0.03	4.561	0.85	1	0.83	1	415	400	381	451	391	481	362	419
ENSG00000113734	BNIP1	0.014	4.028	0.94	1	0.94	1	296	270	275	296	279	325	261	275
ENSG00000140299	BNIP2	-0.066	5.071	0.65	1	0.57	0.95	620	580	606	541	585	698	576	502
ENSG00000176171	BNIP3	0.159	6.234	0.16	0.89	0.13	0.59	1310	1181	1336	1443	1235	1420	1270	1340
ENSG00000104765	BNIP3L	0.187	4.545	0.22	0.95	0.12	0.56	384	378	422	446	362	455	401	414
ENSG00000197358	BNIP3P1	0.444	-0.385	0.56	1	0.35	0.84	7	12	11	16	7	14	10	15
ENSG00000163141	BNIPL	0.308	1.235	0.47	1	0.3	0.8	29	41	50	37	27	49	48	34
ENSG00000144857	BOC	0.188	-1.68	0.87	NA	1	1	2	4	4	3	2	5	4	3
ENSG00000145919	BOD1	-0.186	5.647	0.13	0.85	0.082	0.47	962	902	778	859	907	1085	740	798
ENSG00000038219	BOD1L1	-0.023	5.692	0.85	1	0.83	1	917	905	874	919	864	1088	831	853
ENSG00000176720	BOK	0.011	5.866	0.92	1	0.92	1	956	1075	1044	1003	901	1291	993	931
ENSG00000234235	BOK-AS1	2.154	1.334	2.3e-06	0.00037	1.2e-13	3.4e-11	20	12	76	67	19	15	72	62
ENSG00000178096	BOLA1	0.236	3.358	0.28	0.99	0.13	0.59	177	151	194	192	167	182	184	178
ENSG00000261740	BOLA2-SMG1P6	0.127	1.905	0.7	1	0.57	0.95	56	65	61	72	53	78	58	67
ENSG00000163170	BOLA3	0.401	5.093	0.0034	0.13	0.00041	0.015	526	504	648	712	496	606	616	661
ENSG00000225439	BOLA3-AS1	-0.33	2.233	0.32	1	0.15	0.61	79	99	81	61	74	118	77	56
ENSG00000261236	BOP1	0.095	7.756	0.34	1	0.34	0.83	3412	3907	3919	3899	3216	4695	3726	3619
ENSG00000136122	BORA	-0.088	3.603	0.66	1	0.57	0.95	236	199	195	214	223	240	185	199
ENSG00000165714	BORCS5	0.224	2.661	0.4	1	0.21	0.71	100	102	121	114	94	122	115	106
ENSG00000196544	BORCS6	-0.086	4.127	0.64	1	0.54	0.93	293	332	297	293	276	398	282	272
ENSG00000166275	BORCS7	0.258	3.346	0.26	0.98	0.14	0.6	184	139	197	189	174	168	187	175
ENSG00000254901	BORCS8	0.109	4.135	0.53	1	0.43	0.88	312	278	328	307	294	335	312	285
ENSG00000172331	BPGM	-0.013	4.57	0.93	1	0.92	1	431	402	424	401	406	484	403	372
ENSG00000137274	BPHL	0.079	4.061	0.65	1	0.57	0.95	292	274	292	305	275	330	278	283
ENSG00000162813	BPNT1	0.153	5.812	0.19	0.92	0.13	0.59	960	903	1044	1026	905	1086	993	952
ENSG00000104331	BPNT2	-0.162	6.003	0.21	0.94	0.17	0.66	1265	1104	961	1156	1193	1328	913	1074
ENSG00000171634	BPTF	0.031	6.401	0.76	1	0.75	1	1443	1482	1472	1517	1360	1781	1400	1408
ENSG00000157764	BRAF	-0.137	4.396	0.41	1	0.3	0.8	414	354	340	359	391	427	323	333
ENSG00000089234	BRAP	-0.03	4.665	0.85	1	0.81	1	446	448	432	444	420	539	411	412
ENSG00000106009	BRAT1	-0.109	5.724	0.4	1	0.33	0.82	910	1005	944	833	858	1207	898	773
ENSG00000012048	BRCA1	-0.233	4.221	0.17	0.9	0.07	0.44	339	361	301	295	319	434	286	274
ENSG00000139618	BRCA2	0.029	3.672	0.88	1	0.87	1	226	213	216	231	213	256	205	215
ENSG00000185515	BRCC3	-0.122	5.068	0.38	1	0.29	0.79	626	595	526	595	590	716	500	553
ENSG00000100425	BRD1	0.092	4.947	0.55	1	0.49	0.91	463	579	591	521	436	694	562	483
ENSG00000204256	BRD2	-0.146	7.817	0.16	0.88	0.15	0.62	4153	4146	4034	3464	3915	4983	3836	3215
ENSG00000169925	BRD3	-0.083	4.613	0.61	1	0.53	0.93	440	438	453	375	415	526	431	348
ENSG00000235106	BRD3OS	-0.208	4.06	0.24	0.96	0.11	0.55	318	303	258	280	300	365	245	260
ENSG00000141867	BRD4	-0.331	7.374	0.011	0.27	0.011	0.16	2979	3487	2908	2232	2808	4189	2766	2071
ENSG00000166164	BRD7	0.025	6.653	0.81	1	0.81	1	1836	1657	1720	1833	1731	1992	1635	1702
ENSG00000184100	BRD7P2	0.092	-0.781	0.94	1	1	1	11	6	10	7	10	7	10	6
ENSG00000112983	BRD8	-0.228	5.311	0.093	0.76	0.047	0.36	695	798	637	639	655	958	606	593
ENSG00000028310	BRD9	0.137	5.925	0.25	0.97	0.19	0.68	963	1061	1157	1071	908	1274	1100	994
ENSG00000137948	BRDT	-0.133	6.125	0.27	0.99	0.23	0.72	1388	1168	1175	1154	1309	1405	1117	1071
ENSG00000185024	BRF1	-0.129	5.421	0.35	1	0.28	0.78	720	843	753	677	678	1012	716	628
ENSG00000104221	BRF2	0.241	3.812	0.2	0.94	0.09	0.49	210	238	250	280	198	285	238	260
ENSG00000164713	BRI3	0.105	7.269	0.31	1	0.31	0.8	2649	2557	3004	2595	2497	3074	2857	2408
ENSG00000184992	BRI3BP	0.162	5.127	0.22	0.95	0.14	0.59	582	571	643	647	549	686	611	601
ENSG00000182685	BRICD5	-0.484	1.878	0.18	0.91	0.041	0.33	70	74	60	43	66	89	57	40
ENSG00000136492	BRIP1	-0.053	2.685	0.84	1	0.77	1	119	107	107	110	112	129	102	102
ENSG00000113460	BRIX1	0.129	5.906	0.3	1	0.25	0.74	1048	958	1015	1177	988	1152	965	1093
ENSG00000254999	BRK1	0.165	7.158	0.12	0.82	0.11	0.55	2518	2200	2540	2747	2374	2645	2415	2550
ENSG00000132016	BRME1	0.164	0.673	0.79	1	0.77	1	34	16	21	34	32	20	20	32
ENSG00000174744	BRMS1	-0.109	6.354	0.33	1	0.29	0.78	1409	1559	1354	1400	1328	1873	1287	1300
ENSG00000100916	BRMS1L	-0.005	3.97	0.97	1	0.97	1	301	246	257	287	284	297	244	267
ENSG00000162819	BROX	-0.065	4.612	0.68	1	0.6	0.96	468	405	419	415	441	488	398	385
ENSG00000156983	BRPF1	-0.201	5.367	0.13	0.83	0.066	0.44	746	794	694	647	703	954	660	600
ENSG00000096070	BRPF3	-0.136	5.437	0.3	1	0.22	0.72	750	833	727	715	707	1000	691	664
ENSG00000160469	BRSK1	1.1	1.451	0.0067	0.19	1.6e-05	0.001	25	34	65	63	23	41	62	58
ENSG00000174672	BRSK2	0.661	-1.138	0.54	1	0.33	0.82	5	4	6	9	5	5	6	8
ENSG00000185658	BRWD1	-0.058	4.834	0.72	1	0.68	1	530	485	425	550	500	584	404	511
ENSG00000255568	BRWD1-AS2	0.971	-1.892	0.52	NA	0.38	0.86	0	3	4	3	0	4	4	3
ENSG00000165288	BRWD3	-0.039	5.15	0.78	1	0.73	1	632	625	587	636	596	751	558	591
ENSG00000168000	BSCL2	-0.352	3.007	0.18	0.91	0.083	0.47	136	173	140	103	128	207	133	95
ENSG00000160058	BSDC1	-0.039	5.519	0.76	1	0.72	1	808	815	765	816	762	980	727	758
ENSG00000172270	BSG	-0.162	9.285	0.076	0.71	0.089	0.49	10915	12155	10367	10261	10289	14608	9857	9525
ENSG00000267751	BSG-AS1	-0.377	-1.333	0.77	1	0.84	1	4	7	2	6	4	8	2	6
ENSG00000164061	BSN	0.296	-0.185	0.68	1	0.53	0.93	12	12	14	16	11	15	13	15
ENSG00000119411	BSPRY	0.091	4.875	0.52	1	0.44	0.88	500	493	505	552	471	593	480	513
ENSG00000109743	BST1	0.005	1.861	0.99	1	1	1	62	62	55	69	58	74	52	64
ENSG00000130303	BST2	1.816	0.714	0.00094	0.049	2.6e-07	2.8e-05	14	11	49	37	13	13	47	34
ENSG00000095564	BTAF1	-0.177	5.055	0.19	0.92	0.11	0.54	622	610	543	546	586	733	516	507
ENSG00000064726	BTBD1	-0.034	5.336	0.8	1	0.77	1	730	699	639	756	688	840	607	702
ENSG00000148925	BTBD10	0.234	5.598	0.055	0.62	0.026	0.26	808	750	905	927	762	902	860	861
ENSG00000138152	BTBD16	1.271	-1.746	0.41	NA	0.38	0.86	3	1	8	1	3	1	8	1
ENSG00000222009	BTBD19	0.002	2.881	0.99	1	1	1	121	133	149	105	114	159	142	97
ENSG00000133243	BTBD2	-0.697	6.834	9.8e-10	4.8e-07	1.3e-10	2.6e-08	2418	2517	1656	1387	2279	3025	1575	1287
ENSG00000132640	BTBD3	0.092	4.585	0.54	1	0.45	0.89	408	403	417	448	385	484	396	416
ENSG00000184887	BTBD6	-0.052	5.3	0.7	1	0.64	0.98	733	669	668	684	691	805	635	635
ENSG00000011114	BTBD7	-0.078	4.33	0.63	1	0.54	0.94	373	347	332	349	352	417	316	324
ENSG00000203414	BTBD7P1	-0.222	-0.714	0.8	1	0.75	1	10	9	9	7	9	11	9	6
ENSG00000189195	BTBD8	-0.535	1.243	0.24	0.96	0.076	0.46	51	42	23	41	48	51	22	38
ENSG00000183826	BTBD9	-0.197	3.624	0.34	1	0.2	0.69	210	245	206	192	198	294	196	178
ENSG00000169814	BTD	-0.088	3.421	0.69	1	0.58	0.95	184	198	182	178	173	238	173	165
ENSG00000145741	BTF3	-0.074	8.774	0.46	1	0.48	0.9	8403	7323	7090	7850	7922	8803	6741	7287
ENSG00000272525	BTF3-DT	2.118	-1.33	0.085	0.74	0.0099	0.15	2	2	7	10	2	2	7	9
ENSG00000134717	BTF3L4	0.03	5.492	0.84	1	0.85	1	869	689	700	890	820	830	665	827
ENSG00000213108	BTF3L4P3	0.387	-1.746	0.81	NA	1	1	4	2	2	5	4	2	2	5
ENSG00000133639	BTG1	-0.191	6.186	0.11	0.8	0.076	0.46	1442	1274	1243	1135	1360	1532	1182	1053
ENSG00000159388	BTG2	-0.166	6.542	0.11	0.81	0.084	0.48	1730	1717	1572	1500	1631	2064	1495	1392
ENSG00000154640	BTG3	0.378	5.224	0.0059	0.18	0.0012	0.034	614	525	735	743	579	632	699	690
ENSG00000280594	BTG3-AS1	-0.186	-0.893	0.87	1	0.87	1	5	10	7	6	5	12	7	6
ENSG00000137707	BTG4	2.052	-0.355	0.012	0.28	5e-05	0.0027	3	6	19	20	3	7	18	19
ENSG00000124557	BTN1A1	-0.428	-0.615	0.6	1	0.46	0.89	14	8	8	8	13	10	8	7
ENSG00000112763	BTN2A1	-0.162	3.798	0.4	1	0.25	0.74	254	256	215	241	239	308	204	224
ENSG00000124508	BTN2A2	-0.422	2.976	0.084	0.74	0.011	0.16	154	156	119	112	145	187	113	104
ENSG00000124549	BTN2A3P	-0.487	-0.054	0.5	1	0.35	0.84	15	19	16	9	14	23	15	8
ENSG00000026950	BTN3A1	0.589	-0.439	0.45	1	0.27	0.76	5	12	14	13	5	14	13	12
ENSG00000186470	BTN3A2	-0.008	1.754	0.99	1	1	1	54	60	65	49	51	72	62	45
ENSG00000166167	BTRC	-0.117	4.973	0.4	1	0.3	0.79	564	576	519	533	532	692	493	495
ENSG00000169679	BUB1	-0.117	6.103	0.36	1	0.32	0.81	1294	1208	1034	1273	1220	1452	983	1182
ENSG00000156970	BUB1B	-0.211	5.891	0.12	0.83	0.091	0.49	1171	1056	848	1075	1104	1270	806	999
ENSG00000154473	BUB3	-0.111	6.702	0.29	1	0.27	0.76	1905	1879	1657	1847	1796	2259	1575	1715
ENSG00000137656	BUD13	0.085	4.133	0.62	1	0.53	0.93	303	290	300	329	286	349	285	306
ENSG00000071462	BUD23	-0.023	6.396	0.84	1	0.82	1	1447	1522	1430	1493	1364	1829	1360	1386
ENSG00000106245	BUD31	0.241	6.233	0.031	0.47	0.019	0.22	1177	1236	1357	1496	1109	1485	1290	1389
ENSG00000112276	BVES	0.309	0.916	0.52	1	0.31	0.81	24	31	40	29	23	37	38	27
ENSG00000112578	BYSL	0.178	5.974	0.11	0.81	0.07	0.44	1053	1011	1178	1158	993	1216	1120	1075
ENSG00000082153	BZW1	-0.054	7.296	0.63	1	0.63	0.97	2968	2640	2474	2927	2798	3174	2352	2718
ENSG00000198406	BZW1P2	-0.306	-0.097	0.68	1	0.54	0.94	14	18	12	14	13	21	11	13
ENSG00000136261	BZW2	0.005	7.928	0.95	1	0.96	1	4424	4092	4141	4406	4171	4919	3937	4090
ENSG00000119965	C10orf88	-0.059	3.086	0.8	1	0.74	1	159	141	137	151	150	170	130	140
ENSG00000255624	C10orf88B	0.039	-0.072	0.97	1	1	1	17	12	13	17	16	15	12	16
ENSG00000120055	C10orf95	-0.229	2.023	0.53	1	0.39	0.86	60	88	71	55	56	105	68	51
ENSG00000269609	C10orf95-AS1	0.189	3.591	0.36	1	0.24	0.74	174	216	204	242	164	259	194	225
ENSG00000137720	C11orf1	0.142	3.286	0.56	1	0.47	0.9	189	134	174	182	179	162	165	169
ENSG00000176029	C11orf16	0.763	1.756	0.035	0.51	0.00099	0.03	43	42	67	78	41	51	64	73
ENSG00000171067	C11orf24	0.019	5.796	0.86	1	0.86	1	974	957	1019	937	918	1150	969	870
ENSG00000174370	C11orf45	-0.167	1.974	0.62	1	0.47	0.9	74	67	54	72	70	81	51	67
ENSG00000149179	C11orf49	-0.395	4.906	0.0093	0.24	0.0017	0.044	593	593	495	407	559	713	471	377
ENSG00000149300	C11orf52	-0.026	-0.586	1	1	1	1	7	12	10	9	7	14	10	8
ENSG00000182919	C11orf54	-0.107	3.016	0.68	1	0.62	0.97	170	120	116	154	161	146	110	143
ENSG00000110696	C11orf58	-0.08	7.122	0.45	1	0.43	0.88	2638	2377	2254	2488	2487	2858	2143	2310
ENSG00000166323	C11orf65	0.374	-0.891	0.71	1	0.61	0.97	7	6	10	7	7	7	10	6
ENSG00000175573	C11orf68	0.154	4.222	0.36	1	0.23	0.72	313	304	341	345	295	365	324	320
ENSG00000180425	C11orf71	0.485	1.858	0.16	0.89	0.032	0.29	49	54	76	69	46	65	72	64
ENSG00000173715	C11orf80	0.066	3.741	0.74	1	0.68	1	242	213	250	225	228	257	238	209
ENSG00000234776	C11orf94	0.372	-0.89	0.72	1	0.61	0.96	8	5	8	9	8	6	8	8
ENSG00000188070	C11orf95	0.041	4.715	0.78	1	0.73	1	428	475	457	473	403	570	434	439
ENSG00000187479	C11orf96	-0.714	1.422	0.11	0.8	0.015	0.2	47	63	42	25	44	75	40	23
ENSG00000278615	C11orf98	-0.031	3.749	0.87	1	0.83	1	252	221	221	241	238	266	210	224
ENSG00000133641	C12orf29	0.061	4.11	0.73	1	0.69	1	315	275	287	327	297	331	273	304
ENSG00000047621	C12orf4	-0.11	4.188	0.52	1	0.41	0.86	347	312	291	319	327	376	277	296
ENSG00000180116	C12orf40	5.446	-1.968	0.024	NA	0.012	0.17	0	0	9	1	0	0	9	1
ENSG00000157895	C12orf43	-0.02	5.128	0.89	1	0.87	1	610	619	578	635	575	744	549	590
ENSG00000151131	C12orf45	-0.14	4.395	0.4	1	0.27	0.76	386	382	369	328	364	459	351	304
ENSG00000185306	C12orf56	0.574	0.864	0.24	0.97	0.058	0.41	25	23	38	35	24	28	36	32
ENSG00000111678	C12orf57	0.117	5.357	0.4	1	0.33	0.82	616	758	750	741	580	909	713	688
ENSG00000182993	C12orf60	0.654	1.453	0.12	0.82	0.017	0.21	43	29	59	55	41	36	56	51
ENSG00000130921	C12orf65	0.029	3.718	0.88	1	0.85	1	229	224	230	232	216	269	219	215
ENSG00000174206	C12orf66	0.222	2.462	0.45	1	0.28	0.77	96	79	98	107	91	96	93	99
ENSG00000204954	C12orf73	0.138	2.801	0.61	1	0.5	0.91	130	100	119	133	123	121	113	124
ENSG00000235162	C12orf75	0.269	7.582	0.0055	0.17	0.0058	0.11	3154	2934	3507	3829	2973	3527	3334	3555
ENSG00000174456	C12orf76	0.077	2.632	0.78	1	0.71	1	112	96	107	112	106	116	102	104
ENSG00000179933	C14orf119	-0.058	5.705	0.65	1	0.6	0.96	964	897	836	951	909	1079	795	883
ENSG00000227051	C14orf132	0.183	-0.094	0.81	1	0.72	1	16	11	19	12	15	14	18	11
ENSG00000179476	C14orf28	0.002	0.563	0.98	1	1	1	29	20	26	22	27	24	25	20
ENSG00000100802	C14orf93	-0.375	2.862	0.15	0.88	0.045	0.35	125	155	114	104	118	186	108	96
ENSG00000167173	C15orf39	-0.199	5.756	0.11	0.8	0.061	0.41	977	1040	920	838	921	1250	875	778
ENSG00000169609	C15orf40	0.02	3.914	0.9	1	0.89	1	242	278	257	271	228	333	244	252
ENSG00000166920	C15orf48	1.249	2.018	0.00021	0.016	8.6e-09	1.2e-06	44	39	104	94	42	47	99	87
ENSG00000176753	C15orf56	1.748	-0.551	0.048	0.59	0.0022	0.056	5	4	11	21	5	5	10	20
ENSG00000189227	C15orf61	0.125	3.133	0.58	1	0.45	0.89	135	155	168	149	127	186	160	138
ENSG00000188277	C15orf62	0.392	-0.969	0.68	1	0.59	0.96	5	7	8	8	5	8	8	7
ENSG00000261652	C15orf65	-2.022	-1.818	0.22	NA	0.056	0.39	6	3	0	2	6	4	0	2
ENSG00000166455	C16orf46	0.481	-1.437	0.73	1	0.68	1	6	1	6	4	6	2	6	4
ENSG00000185905	C16orf54	1.309	-0.816	0.16	0.89	0.028	0.28	3	6	13	11	3	7	12	10
ENSG00000125149	C16orf70	-0.056	5.324	0.67	1	0.61	0.96	695	731	697	674	655	878	663	626
ENSG00000166246	C16orf71	-0.645	-1.334	0.63	1	0.58	0.95	2	9	2	5	2	11	2	5
ENSG00000182831	C16orf72	0.01	5.478	0.93	1	0.93	1	783	770	758	805	738	925	721	747
ENSG00000154102	C16orf74	0.457	1.56	0.25	0.98	0.079	0.46	50	35	58	58	47	43	55	54
ENSG00000159761	C16orf86	0.124	0.506	0.84	1	0.78	1	24	20	24	24	23	24	23	22
ENSG00000155330	C16orf87	0.081	3.802	0.7	1	0.66	0.99	271	202	229	270	256	244	218	251
ENSG00000174109	C16orf91	0.126	3.956	0.48	1	0.35	0.83	246	270	285	279	232	324	271	259
ENSG00000260456	C16orf95	0.447	0.792	0.37	1	0.16	0.64	21	27	28	38	20	32	27	35
ENSG00000270006	C16orf95-DT	0.851	-1.747	0.54	NA	0.44	0.88	1	3	2	6	1	4	2	6
ENSG00000256806	C17orf100	0.466	-1.331	0.7	1	0.52	0.92	5	3	5	6	5	4	5	6
ENSG00000205710	C17orf107	0.219	3.136	0.34	1	0.19	0.68	124	156	165	163	117	187	157	151
ENSG00000267221	C17orf113	-0.521	1.168	0.26	0.98	0.08	0.47	37	49	27	33	35	59	26	31
ENSG00000258315	C17orf49	0.047	-0.074	0.93	1	1	1	13	16	12	18	12	19	11	17
ENSG00000186665	C17orf58	0.105	3.585	0.61	1	0.49	0.91	214	188	218	214	202	227	207	199
ENSG00000214226	C17orf67	0.548	0.323	0.36	1	0.15	0.63	18	15	22	26	17	18	21	24
ENSG00000108666	C17orf75	0.019	4.524	0.91	1	0.9	1	413	385	365	442	389	463	347	411
ENSG00000141219	C17orf80	-0.103	4.518	0.53	1	0.44	0.88	435	393	353	418	410	473	335	388
ENSG00000187624	C17orf97	0.194	-0.011	0.76	1	0.64	0.98	12	17	16	17	11	20	15	16
ENSG00000141428	C18orf21	-0.102	4.304	0.58	1	0.52	0.92	414	300	321	343	391	362	305	319
ENSG00000152242	C18orf25	0.11	4.966	0.43	1	0.34	0.82	541	510	576	557	510	613	548	517
ENSG00000177576	C18orf32	0.167	2.869	0.5	1	0.34	0.83	110	127	144	123	104	152	137	114
ENSG00000166845	C18orf54	0.18	3.552	0.37	1	0.22	0.71	198	184	215	219	187	222	204	203
ENSG00000131943	C19orf12	-0.018	5.159	0.9	1	0.87	1	656	600	607	633	619	722	577	588
ENSG00000119559	C19orf25	-0.212	5.043	0.12	0.83	0.055	0.39	605	629	532	533	570	756	506	495
ENSG00000167644	C19orf33	0.761	3.804	9e-05	0.008	1.9e-07	2.1e-05	181	181	332	283	171	218	316	262
ENSG00000214212	C19orf38	-0.178	-1.554	0.86	1	0.82	1	6	2	3	4	6	3	3	4
ENSG00000105072	C19orf44	0.024	2.996	0.9	1	0.88	1	120	152	136	142	113	182	129	132
ENSG00000160392	C19orf47	0.011	6.216	0.91	1	0.91	1	1215	1375	1300	1311	1145	1651	1236	1217
ENSG00000167747	C19orf48	-0.16	7.225	0.13	0.84	0.11	0.55	2640	2889	2602	2346	2488	3471	2474	2177
ENSG00000104979	C19orf53	0.076	7.06	0.44	1	0.43	0.87	2174	2375	2393	2404	2049	2854	2275	2232
ENSG00000188493	C19orf54	-0.379	3.956	0.069	0.69	0.031	0.29	295	313	278	189	278	376	265	175
ENSG00000188032	C19orf67	-0.011	-0.97	0.99	1	1	1	5	8	6	8	5	10	6	7
ENSG00000183397	C19orf71	-1.408	-1.099	0.23	0.96	0.11	0.55	4	13	3	3	4	15	3	3
ENSG00000221916	C19orf73	-0.153	-1.187	0.93	1	1	1	2	9	4	6	2	11	4	6
ENSG00000197223	C1D	-0.082	3.818	0.66	1	0.56	0.94	267	237	231	244	252	286	220	227
ENSG00000231245	C1DP1	-0.786	-1.012	0.47	1	0.29	0.78	6	10	3	6	6	12	3	6
ENSG00000236217	C1DP2	1.147	-1.615	0.4	1	0.23	0.72	3	2	5	5	3	2	5	5
ENSG00000106392	C1GALT1	-0.057	5.951	0.67	1	0.64	0.98	1189	1018	954	1166	1121	1225	907	1083
ENSG00000171155	C1GALT1C1	0.173	4.673	0.25	0.98	0.16	0.63	442	396	465	479	417	477	442	445
ENSG00000223658	C1GALT1C1L	0.083	-0.185	0.91	1	0.9	1	13	13	17	11	12	16	16	10
ENSG00000180999	C1orf105	0.652	1.243	0.15	0.88	0.031	0.29	40	23	51	46	38	28	49	43
ENSG00000116922	C1orf109	-0.23	4.205	0.18	0.91	0.079	0.46	346	346	278	312	326	416	264	290
ENSG00000000460	C1orf112	-0.102	3.838	0.59	1	0.48	0.9	266	248	223	256	251	299	212	238
ENSG00000162817	C1orf115	-0.068	5.834	0.57	1	0.51	0.92	986	1055	988	960	929	1268	939	891
ENSG00000182795	C1orf116	1.579	-0.158	0.039	0.54	0.0013	0.037	9	5	26	16	9	6	25	15
ENSG00000197982	C1orf122	0.134	5.706	0.27	0.99	0.21	0.71	830	910	996	915	782	1093	947	849
ENSG00000143633	C1orf131	0.004	4.236	0.98	1	1	1	338	318	293	365	319	382	278	339
ENSG00000157330	C1orf158	-0.573	-1.385	0.63	1	0.67	0.99	6	5	2	5	6	6	2	5
ENSG00000131591	C1orf159	-0.165	4.765	0.26	0.98	0.15	0.62	506	497	457	436	477	597	435	405
ENSG00000198912	C1orf174	-0.113	5.159	0.41	1	0.32	0.81	644	652	571	628	607	784	543	583
ENSG00000119280	C1orf198	-0.088	5.058	0.52	1	0.43	0.87	598	600	557	570	564	721	530	529
ENSG00000116667	C1orf21	-0.218	4.275	0.2	0.92	0.094	0.5	376	348	326	296	355	419	310	275
ENSG00000253313	C1orf210	-0.034	4.074	0.85	1	0.8	1	309	285	269	310	291	343	256	288
ENSG00000142686	C1orf216	0.007	3.394	0.98	1	1	1	188	176	178	187	177	212	169	174
ENSG00000239887	C1orf226	-0.197	1.501	0.63	1	0.49	0.91	46	55	43	45	43	66	41	42
ENSG00000143793	C1orf35	0.283	5.476	0.022	0.4	0.0064	0.12	690	715	850	860	650	859	808	798
ENSG00000143612	C1orf43	-0.119	6.11	0.33	1	0.28	0.77	1351	1165	1113	1203	1274	1401	1058	1117
ENSG00000164008	C1orf50	-0.143	1.241	0.77	1	0.71	1	34	48	30	45	32	57	28	42
ENSG00000162642	C1orf52	-0.097	5.488	0.46	1	0.39	0.86	825	796	703	813	778	957	668	755
ENSG00000203724	C1orf53	-0.562	-0.467	0.48	1	0.26	0.75	15	11	9	8	14	13	9	7
ENSG00000118292	C1orf54	0.025	-1.496	0.97	1	1	1	3	5	6	2	3	6	6	2
ENSG00000143443	C1orf56	0.237	0.884	0.63	1	0.47	0.9	28	28	38	28	26	34	36	26
ENSG00000162757	C1orf74	-0.078	3.208	0.73	1	0.64	0.98	163	165	150	160	154	198	143	149
ENSG00000108561	C1QBP	0.112	8.851	0.21	0.94	0.24	0.73	7841	7709	7951	8855	7392	9265	7560	8220
ENSG00000131094	C1QL1	-0.093	-0.054	0.91	1	1	1	13	18	19	10	12	21	18	9
ENSG00000186897	C1QL4	0.014	2.392	0.96	1	0.97	1	90	89	97	84	85	107	92	78
ENSG00000173918	C1QTNF1	0.002	1.019	0.98	1	1	1	30	37	36	31	28	44	34	29
ENSG00000184163	C1QTNF12	-0.088	0.457	0.91	1	0.93	1	16	29	21	22	15	34	20	20
ENSG00000145861	C1QTNF2	0.752	-1.616	0.56	NA	0.32	0.81	2	3	5	4	2	4	5	4
ENSG00000172247	C1QTNF4	1.044	-1.33	0.4	1	0.23	0.72	5	2	8	5	5	2	8	5
ENSG00000133466	C1QTNF6	0.09	7.181	0.38	1	0.38	0.86	2316	2604	2724	2516	2183	3129	2590	2335
ENSG00000159403	C1R	-0.384	-1.333	0.75	1	0.83	1	5	6	3	5	5	7	3	5
ENSG00000139178	C1RL	1.502	-0.046	0.045	0.57	0.0013	0.036	13	4	22	24	12	5	21	22
ENSG00000182326	C1S	0.355	-0.747	0.69	1	0.63	0.98	7	7	12	8	7	9	11	7
ENSG00000166278	C2	1.285	-0.613	0.14	0.86	0.021	0.24	6	5	16	12	6	6	15	11
ENSG00000088854	C20orf194	-0.106	3.298	0.65	1	0.53	0.93	163	189	166	162	153	227	158	150
ENSG00000196421	C20orf204	0.023	-0.893	0.95	1	1	1	3	11	9	5	3	13	9	5
ENSG00000101220	C20orf27	-0.103	7.287	0.32	1	0.3	0.79	2688	2972	2710	2563	2534	3571	2577	2379
ENSG00000196476	C20orf96	0.014	2.297	0.97	1	1	1	90	78	92	77	85	94	88	71
ENSG00000160298	C21orf58	-0.387	2.69	0.16	0.88	0.038	0.32	121	129	106	85	114	155	101	79
ENSG00000154642	C21orf91	0.036	3.518	0.87	1	0.84	1	210	183	183	219	198	221	174	204
ENSG00000128346	C22orf23	-0.905	-1.971	0.64	NA	0.6	0.96	0	6	1	2	0	7	1	2
ENSG00000128254	C22orf24	1.032	-1.495	0.41	1	0.26	0.75	3	2	4	7	3	3	4	7
ENSG00000188511	C22orf34	-0.214	-1.68	0.89	NA	1	1	3	4	5	1	3	5	5	1
ENSG00000242259	C22orf39	-0.194	3.94	0.3	1	0.17	0.64	296	273	233	265	279	329	221	246
ENSG00000184208	C22orf46	0.013	4.435	0.93	1	0.93	1	358	392	407	350	337	471	387	325
ENSG00000157617	C2CD2	-0.081	4.932	0.57	1	0.48	0.9	562	534	525	511	530	642	499	474
ENSG00000172375	C2CD2L	0.136	2.939	0.57	1	0.44	0.88	118	134	145	133	111	161	138	123
ENSG00000168014	C2CD3	-0.113	4.655	0.47	1	0.36	0.84	432	480	432	412	407	576	411	382
ENSG00000225556	C2CD4D	0.497	-1.438	0.69	1	0.5	0.91	4	3	4	6	4	4	4	6
ENSG00000234614	C2CD4D-AS1	0.045	-1.281	0.98	1	1	1	6	4	2	8	6	5	2	8
ENSG00000111731	C2CD5	-0.236	3.863	0.23	0.96	0.13	0.59	276	270	200	263	260	325	190	245
ENSG00000155754	C2CD6	1.539	-0.464	0.061	0.65	0.0023	0.057	5	6	17	16	5	7	16	15
ENSG00000273045	C2orf15	-0.017	0.478	0.95	1	1	1	30	16	22	23	28	20	21	21
ENSG00000287151	C2orf27A	-0.299	1.394	0.47	1	0.29	0.78	58	39	34	45	55	48	32	42
ENSG00000115998	C2orf42	-0.247	2.444	0.39	1	0.21	0.7	107	95	91	79	101	115	87	73
ENSG00000135974	C2orf49	0.004	4.002	0.98	1	1	1	284	273	241	317	268	328	229	295
ENSG00000272994	C2orf49-DT	-0.389	1.688	0.32	1	0.13	0.57	56	66	55	39	53	79	52	36
ENSG00000150873	C2orf50	0.334	-1.384	0.78	1	0.66	0.99	4	4	5	5	4	5	5	5
ENSG00000187944	C2orf66	0.831	-1.746	0.57	NA	0.6	0.96	3	2	5	3	3	2	5	3
ENSG00000168887	C2orf68	0.193	5.03	0.16	0.89	0.093	0.5	506	559	589	630	477	671	560	585
ENSG00000178074	C2orf69	0.066	4.196	0.72	1	0.67	1	349	277	333	320	329	334	317	297
ENSG00000204128	C2orf72	-0.47	5.187	0.00086	0.046	6.7e-05	0.0034	717	757	574	491	676	910	546	455
ENSG00000237651	C2orf74	-0.087	1.086	0.87	1	0.84	1	31	41	41	27	29	49	39	25
ENSG00000186132	C2orf76	0.13	2.317	0.67	1	0.57	0.95	82	82	104	75	77	98	99	69
ENSG00000284308	C2orf81	-0.647	-1.679	0.62	NA	0.46	0.9	6	2	2	3	6	3	2	3
ENSG00000187699	C2orf88	-0.083	-0.855	0.94	1	1	1	6	9	10	4	6	11	10	4
ENSG00000228486	C2orf92	-0.202	-0.891	0.81	1	0.87	1	11	6	5	9	10	7	5	8
ENSG00000125730	C3	1.022	0.032	0.14	0.86	0.03	0.29	9	13	29	14	8	15	28	13
ENSG00000114405	C3orf14	0.068	2.546	0.84	1	0.81	1	125	73	97	110	118	89	92	102
ENSG00000088543	C3orf18	0.258	-0.584	0.77	1	0.76	1	11	7	11	11	10	9	10	10
ENSG00000131379	C3orf20	-1.311	-1.819	0.42	NA	0.27	0.76	2	6	1	2	2	7	1	2
ENSG00000174928	C3orf33	-0.357	0.947	0.45	1	0.27	0.76	37	34	29	26	35	41	28	24
ENSG00000198590	C3orf35	-0.083	-0.054	0.93	1	1	1	11	19	11	18	10	23	10	17
ENSG00000288547	C3orf36	1.098	-0.815	0.26	0.98	0.069	0.44	7	3	13	10	7	4	12	9
ENSG00000179021	C3orf38	0.222	3.847	0.28	0.99	0.2	0.7	252	211	232	309	238	255	220	287
ENSG00000114529	C3orf52	0.114	4.201	0.5	1	0.37	0.85	309	307	340	327	291	369	323	303
ENSG00000188315	C3orf62	-0.297	2.214	0.35	1	0.16	0.64	83	91	63	78	78	109	60	73
ENSG00000187068	C3orf70	0.134	1.979	0.69	1	0.58	0.95	58	69	58	83	55	83	55	77
ENSG00000244731	C4A	0.009	0.303	0.98	1	1	1	19	20	16	24	18	24	15	22
ENSG00000224389	C4B	0.174	-0.279	0.85	1	0.81	1	16	8	17	10	15	10	16	9
ENSG00000123843	C4BPB	0.143	1.345	0.73	1	0.67	0.99	39	42	35	55	37	50	33	51
ENSG00000154274	C4orf19	0.365	3.238	0.11	0.8	0.023	0.25	146	140	198	172	138	169	188	159
ENSG00000164096	C4orf3	0.023	5.795	0.84	1	0.83	1	927	998	936	1021	874	1199	890	948
ENSG00000151470	C4orf33	0.137	3.493	0.55	1	0.47	0.9	210	164	180	230	198	198	171	214
ENSG00000205208	C4orf46	-0.173	4.035	0.35	1	0.23	0.72	327	277	254	282	309	334	241	262
ENSG00000205129	C4orf47	-0.579	-1.235	0.65	1	0.59	0.96	3	9	6	2	3	11	6	2
ENSG00000243449	C4orf48	0.359	4.684	0.024	0.42	0.0065	0.12	375	412	552	458	353	495	525	425
ENSG00000106804	C5	-0.592	-1.891	0.68	NA	0.56	0.95	4	2	2	2	4	3	2	2
ENSG00000197405	C5AR1	1.014	-0.68	0.26	0.98	0.12	0.56	3	9	17	8	3	10	16	7
ENSG00000113583	C5orf15	-0.01	5.081	0.95	1	0.93	1	653	535	593	585	616	644	564	543
ENSG00000248874	C5orf17	0.128	1.904	0.7	1	0.57	0.95	54	67	71	62	51	80	68	57
ENSG00000082213	C5orf22	0.001	4.472	1	1	1	1	421	354	388	386	397	426	369	358
ENSG00000181904	C5orf24	-0.033	4.247	0.85	1	0.81	1	365	305	312	341	344	368	297	317
ENSG00000172244	C5orf34	0.157	2.088	0.64	1	0.53	0.93	73	65	64	89	69	78	61	83
ENSG00000248554	C5orf34-AS1	1.015	-0.967	0.32	1	0.11	0.53	6	3	9	10	6	4	9	9
ENSG00000186493	C5orf38	0.139	4.262	0.4	1	0.28	0.77	305	332	348	353	287	398	331	328
ENSG00000205765	C5orf51	-0.334	4.543	0.054	0.62	0.025	0.26	501	405	321	397	473	488	305	369
ENSG00000164241	C5orf63	1.149	-1.615	0.38	1	0.22	0.72	2	2	5	5	2	3	5	5
ENSG00000224186	C5orf66	-0.383	-0.556	0.67	1	0.55	0.94	9	13	9	8	8	16	9	7
ENSG00000249082	C5orf66-AS1	0.125	-0.586	0.87	1	0.89	1	6	12	14	7	6	14	13	6
ENSG00000185127	C6orf120	-0.175	5.21	0.21	0.94	0.14	0.59	723	648	570	644	682	780	542	598
ENSG00000188112	C6orf132	0.181	7.488	0.056	0.62	0.054	0.39	2871	3022	3437	3247	2706	3632	3268	3014
ENSG00000204564	C6orf136	0.003	3.823	0.98	1	1	1	238	253	276	216	224	304	263	200
ENSG00000197261	C6orf141	-0.306	2.547	0.29	1	0.11	0.55	101	119	95	84	95	143	90	78
ENSG00000203872	C6orf163	0.135	0.051	0.85	1	0.85	1	17	14	25	9	16	17	24	8
ENSG00000221821	C6orf226	0.094	1.192	0.83	1	0.79	1	37	37	48	30	35	44	46	28
ENSG00000204439	C6orf47	-0.158	4.451	0.35	1	0.24	0.73	381	422	389	331	359	506	370	307
ENSG00000137434	C6orf52	0.161	0.707	0.76	1	0.66	0.99	26	24	29	27	25	29	28	25
ENSG00000112308	C6orf62	-0.092	6.019	0.49	1	0.45	0.89	1266	1076	998	1197	1194	1294	949	1112
ENSG00000198663	C6orf89	-0.185	5.972	0.1	0.79	0.059	0.41	1169	1165	1016	1037	1102	1400	966	963
ENSG00000203711	C6orf99	0.346	2.121	0.27	0.99	0.09	0.49	65	67	82	85	61	80	78	79
ENSG00000136197	C7orf25	-0.005	-1.616	0.99	NA	1	1	4	3	5	2	4	4	5	2
ENSG00000146576	C7orf26	0.108	5.042	0.43	1	0.34	0.82	566	542	589	605	534	652	560	562
ENSG00000153790	C7orf31	-0.561	1.737	0.13	0.84	0.023	0.25	78	56	45	45	74	68	43	42
ENSG00000146540	C7orf50	0.07	6.41	0.5	1	0.47	0.9	1454	1451	1490	1559	1371	1744	1417	1447
ENSG00000185955	C7orf61	0.181	-1.331	0.9	1	1	1	6	3	5	5	6	4	5	5
ENSG00000176919	C8G	0.561	-0.436	0.52	1	0.36	0.84	14	5	15	12	13	6	14	11
ENSG00000177335	C8orf31	0.157	2.572	0.58	1	0.42	0.86	105	89	110	106	99	108	105	98
ENSG00000182307	C8orf33	-0.034	5.419	0.79	1	0.75	1	780	734	731	746	735	883	695	693
ENSG00000156172	C8orf37	-0.138	1.503	0.74	1	0.63	0.97	48	52	39	52	45	62	37	48
ENSG00000288596	C8orf44	0.168	0.655	0.75	1	0.68	1	22	26	19	35	21	31	18	33
ENSG00000164743	C8orf48	-0.4	-1.331	0.71	1	0.69	1	8	3	4	4	8	4	4	4
ENSG00000241852	C8orf58	-0.007	4.259	0.97	1	0.96	1	346	323	339	326	326	389	322	303
ENSG00000189376	C8orf76	0.199	3.026	0.42	1	0.27	0.76	128	134	132	170	121	161	125	158
ENSG00000213563	C8orf82	-0.242	4.635	0.12	0.83	0.049	0.37	444	493	410	383	418	592	390	355
ENSG00000253250	C8orf88	0.131	2.513	0.66	1	0.54	0.93	105	83	103	102	99	101	98	95
ENSG00000160345	C9orf116	0.468	-0.496	0.56	1	0.4	0.86	6	11	16	9	6	13	15	8
ENSG00000204352	C9orf129	-0.913	-1.556	0.5	1	0.32	0.81	4	6	2	3	4	7	2	3
ENSG00000174038	C9orf131	0.184	-1.68	0.89	NA	1	1	3	3	3	4	3	4	3	4
ENSG00000230185	C9orf147	-0.582	-1.892	0.73	NA	0.77	1	2	4	3	1	2	5	3	1
ENSG00000171159	C9orf16	0.102	4.985	0.46	1	0.38	0.86	525	542	600	545	495	651	571	506
ENSG00000164972	C9orf24	0.541	-1.555	0.66	1	0.48	0.9	2	4	6	3	2	5	6	3
ENSG00000135045	C9orf40	0.258	5.359	0.056	0.62	0.028	0.28	673	634	719	845	635	763	683	785
ENSG00000157653	C9orf43	0.279	-0.929	0.79	1	0.73	1	8	5	9	7	8	6	9	6
ENSG00000165118	C9orf64	0.116	4.494	0.46	1	0.35	0.84	384	371	399	419	362	446	379	389
ENSG00000147894	C9orf72	0.014	2.51	0.98	1	1	1	114	81	89	109	108	99	84	101
ENSG00000136819	C9orf78	0.055	6.309	0.61	1	0.58	0.95	1341	1380	1361	1466	1264	1658	1294	1361
ENSG00000155621	C9orf85	0.026	3.042	0.92	1	0.91	1	154	129	125	162	145	156	119	151
ENSG00000063180	CA11	0.411	1.656	0.27	0.99	0.094	0.5	40	51	68	54	38	61	65	50
ENSG00000074410	CA12	-0.346	6.396	0.0013	0.061	0.00042	0.015	1699	1598	1311	1282	1602	1921	1247	1190
ENSG00000185015	CA13	-0.333	1.158	0.5	1	0.33	0.82	30	51	30	35	28	61	28	33
ENSG00000118298	CA14	0.684	-1.818	0.64	NA	0.61	0.97	0	4	5	2	0	5	5	2
ENSG00000104267	CA2	0.438	0.11	0.51	1	0.34	0.83	16	13	25	14	15	16	24	13
ENSG00000174990	CA5A	-0.078	-1.891	0.94	NA	1	1	4	2	3	2	4	2	3	2
ENSG00000169239	CA5B	-0.035	1.974	0.92	1	0.92	1	68	67	62	70	64	81	59	65
ENSG00000186312	CA5BP1	-0.182	4.042	0.32	1	0.19	0.68	300	308	292	244	283	370	278	226
ENSG00000178538	CA8	0.329	2.215	0.3	1	0.13	0.58	78	64	85	93	74	77	81	86
ENSG00000107159	CA9	0.836	-1.747	0.55	NA	0.59	0.96	2	2	5	3	2	3	5	3
ENSG00000120159	CAAP1	0.062	4.494	0.7	1	0.65	0.98	402	368	370	433	379	443	352	402
ENSG00000135932	CAB39	-0.099	6.039	0.44	1	0.4	0.86	1295	1085	1033	1187	1221	1305	982	1102
ENSG00000102547	CAB39L	-0.29	5.876	0.021	0.39	0.0092	0.14	1224	1036	900	946	1154	1246	856	878
ENSG00000099991	CABIN1	-0.217	6.209	0.056	0.62	0.033	0.3	1332	1449	1227	1166	1255	1741	1167	1082
ENSG00000134508	CABLES1	-0.153	1.003	0.73	1	0.63	0.98	44	26	27	35	42	32	26	33
ENSG00000149679	CABLES2	-0.454	2.491	0.11	0.81	0.015	0.19	108	113	78	84	102	136	74	78
ENSG00000154040	CABYR	0.261	3.654	0.23	0.96	0.15	0.62	228	172	213	266	215	208	202	247
ENSG00000160325	CACFD1	0.209	3.8	0.3	1	0.19	0.69	215	234	293	227	203	281	279	210
ENSG00000158966	CACHD1	2.507	-1.746	0.11	NA	0.02	0.23	0	2	4	7	0	2	4	7
ENSG00000006283	CACNA1G	0.376	-1.616	0.76	NA	0.63	0.97	2	4	3	5	2	5	3	5
ENSG00000081248	CACNA1S	-0.978	-1.97	0.57	NA	0.38	0.86	3	3	3	0	3	4	3	0
ENSG00000007402	CACNA2D2	-1.713	-1.97	0.32	NA	0.14	0.6	5	2	2	0	5	3	2	0
ENSG00000157445	CACNA2D3	0.272	3.272	0.21	0.95	0.076	0.46	153	151	185	182	144	182	176	169
ENSG00000067191	CACNB1	-0.443	1.429	0.34	1	0.21	0.7	38	64	48	27	36	76	46	25
ENSG00000165995	CACNB2	-0.411	-0.096	0.56	1	0.4	0.86	16	17	15	10	15	20	14	9
ENSG00000167535	CACNB3	0.005	4.849	0.96	1	0.97	1	445	558	534	473	419	669	508	439
ENSG00000075461	CACNG4	-0.184	5.039	0.18	0.91	0.095	0.5	610	610	535	539	575	733	509	500
ENSG00000142408	CACNG8	-0.782	-0.785	0.44	1	0.27	0.76	6	14	5	6	6	16	5	6
ENSG00000105298	CACTIN	-0.086	5.73	0.5	1	0.44	0.88	899	1010	939	861	847	1213	893	799
ENSG00000151893	CACUL1	0.029	5.356	0.81	1	0.79	1	696	721	701	745	656	866	666	692
ENSG00000116161	CACYBP	-0.045	7.698	0.69	1	0.68	1	3997	3390	3356	3803	3768	4076	3191	3531
ENSG00000177855	CACYBPP2	-0.189	1.242	0.68	1	0.54	0.93	38	45	40	34	36	54	38	31
ENSG00000084774	CAD	-0.186	7.336	0.079	0.72	0.072	0.45	2779	3239	2665	2625	2619	3891	2534	2437
ENSG00000182985	CADM1	0.012	6.352	0.9	1	0.9	1	1426	1421	1425	1446	1344	1708	1355	1342
ENSG00000175161	CADM2	0.403	0.187	0.57	1	0.45	0.89	23	9	21	20	22	11	20	19
ENSG00000105767	CADM4	0.133	3.005	0.58	1	0.43	0.88	134	131	144	146	126	158	137	136
ENSG00000164304	CAGE1	0.198	-1.97	0.88	NA	1	1	1	3	1	4	1	4	1	4
ENSG00000270419	CAHM	0.365	-0.817	0.7	1	0.61	0.97	7	7	9	9	7	8	9	8
ENSG00000172137	CALB2	0.766	-0.28	0.31	1	0.13	0.58	10	9	20	12	9	11	19	11
ENSG00000012822	CALCOCO1	-0.305	4.866	0.034	0.51	0.0079	0.13	545	577	457	451	514	693	435	419
ENSG00000136436	CALCOCO2	-0.106	5.809	0.4	1	0.34	0.83	1102	932	923	964	1039	1121	878	895
ENSG00000122786	CALD1	-0.009	7.676	0.94	1	0.93	1	3633	3550	3518	3623	3425	4267	3345	3363
ENSG00000185933	CALHM1	-0.313	-1.971	0.89	NA	1	1	0	5	1	3	0	6	1	3
ENSG00000138172	CALHM2	-0.13	2.809	0.65	1	0.54	0.94	103	148	116	114	97	176	110	106
ENSG00000183128	CALHM3	0.875	-0.357	0.27	0.98	0.08	0.47	6	10	21	10	6	12	20	9
ENSG00000178033	CALHM5	0.581	0.053	0.4	1	0.21	0.7	15	12	26	13	14	14	25	12
ENSG00000188820	CALHM6	0.191	-1.333	0.85	1	0.83	1	3	6	4	6	3	7	4	6
ENSG00000198668	CALM1	-0.129	9.239	0.13	0.83	0.15	0.62	11275	10839	9982	10236	10629	13027	9491	9502
ENSG00000143933	CALM2	0.096	8.959	0.36	1	0.39	0.86	9049	7800	8307	9704	8531	9376	7898	9009
ENSG00000229097	CALM2P2	-0.724	0.027	0.32	1	0.12	0.57	15	24	8	15	14	28	8	14
ENSG00000215482	CALM2P3	0.472	-1.892	0.74	NA	0.79	1	0	4	2	4	0	5	2	4
ENSG00000160014	CALM3	-0.077	9.52	0.37	1	0.4	0.86	12895	13518	12744	12301	12156	16246	12117	11419
ENSG00000205488	CALML3-AS1	-0.177	-0.162	0.8	1	0.8	1	15	14	12	14	14	17	11	13
ENSG00000129007	CALML4	0.763	0.506	0.19	0.92	0.049	0.37	15	19	38	21	14	23	36	19
ENSG00000178372	CALML5	2.245	0.115	0.0014	0.066	4.4e-07	4.3e-05	7	5	34	25	7	6	32	23
ENSG00000169885	CALML6	0.631	-1.384	0.6	1	0.38	0.86	4	3	7	4	4	4	7	4
ENSG00000183166	CALN1	0.627	1.415	0.13	0.85	0.028	0.28	25	46	57	53	23	54	54	49
ENSG00000179218	CALR	-0.153	10.927	0.059	0.64	0.083	0.47	35544	36274	32226	32378	33506	43596	30641	30056
ENSG00000128595	CALU	-0.063	8.107	0.53	1	0.53	0.93	5190	4674	4492	4952	4893	5618	4271	4597
ENSG00000134072	CAMK1	0.093	3.499	0.66	1	0.57	0.95	179	200	226	179	169	240	215	166
ENSG00000183049	CAMK1D	0.262	-0.646	0.77	1	0.77	1	10	7	6	14	9	9	6	13
ENSG00000008118	CAMK1G	0.44	-1.892	0.75	NA	0.76	1	1	3	3	3	1	4	3	3
ENSG00000070808	CAMK2A	-0.44	-1.185	0.68	1	0.69	1	7	6	6	3	7	7	6	3
ENSG00000145349	CAMK2D	-0.004	4.815	0.98	1	0.97	1	521	464	508	473	491	559	483	439
ENSG00000148660	CAMK2G	-0.081	6.33	0.47	1	0.43	0.87	1436	1458	1440	1296	1354	1752	1369	1203
ENSG00000162545	CAMK2N1	0.668	2.803	0.01	0.25	0.0002	0.0086	83	104	156	142	78	124	148	132
ENSG00000163888	CAMK2N2	-0.669	-0.011	0.35	1	0.16	0.63	20	17	6	17	19	21	6	16
ENSG00000004660	CAMKK1	0.007	2.292	0.99	1	1	1	88	80	86	82	83	96	82	76
ENSG00000110931	CAMKK2	0.059	5.7	0.61	1	0.56	0.95	881	900	922	933	830	1082	877	866
ENSG00000143919	CAMKMT	-0.143	3.508	0.49	1	0.35	0.84	224	191	192	182	211	230	183	169
ENSG00000164615	CAMLG	0.01	5.099	0.94	1	0.95	1	634	560	607	595	598	674	577	552
ENSG00000164047	CAMP	0.634	-1.384	0.59	1	0.38	0.86	3	4	7	4	3	5	7	4
ENSG00000130559	CAMSAP1	0.059	5.394	0.64	1	0.59	0.96	678	760	736	764	639	913	700	709
ENSG00000118200	CAMSAP2	-0.127	6	0.29	1	0.24	0.73	1219	1119	1001	1138	1149	1345	952	1057
ENSG00000076826	CAMSAP3	-0.313	4.315	0.076	0.71	0.028	0.28	355	411	334	283	334	493	318	262
ENSG00000171735	CAMTA1	0.29	4.825	0.045	0.58	0.013	0.18	463	429	532	558	437	516	506	518
ENSG00000108509	CAMTA2	-0.014	5.769	0.94	1	0.93	1	917	999	1096	801	864	1200	1043	743
ENSG00000111530	CAND1	-0.151	6.805	0.18	0.91	0.16	0.64	2157	1960	1721	1987	2034	2356	1636	1845
ENSG00000144712	CAND2	0.074	3.575	0.7	1	0.61	0.97	190	213	209	215	179	255	199	200
ENSG00000171302	CANT1	-0.072	6.516	0.52	1	0.49	0.9	1541	1739	1554	1567	1452	2089	1478	1455
ENSG00000127022	CANX	-0.111	9.468	0.21	0.94	0.23	0.73	13275	12484	11516	12337	12514	15005	10950	11453
ENSG00000131236	CAP1	-0.006	9.085	0.95	1	0.95	1	9781	9287	8833	10152	9220	11162	8398	9424
ENSG00000240809	CAP1P1	1.034	-1.495	0.4	1	0.16	0.63	2	3	6	5	2	4	6	5
ENSG00000232004	CAP1P2	0.887	-0.929	0.36	1	0.16	0.63	4	6	10	9	4	7	10	8
ENSG00000112186	CAP2	0.015	3.665	0.94	1	0.95	1	232	207	221	222	219	249	210	206
ENSG00000042493	CAPG	0.664	5.681	1e-07	2.7e-05	6.7e-10	1.1e-07	653	738	1125	1081	615	886	1070	1003
ENSG00000014216	CAPN1	-0.042	8.546	0.66	1	0.66	0.99	6402	6880	6730	6169	6035	8268	6399	5726
ENSG00000142330	CAPN10	-0.033	4.893	0.84	1	0.81	1	478	569	512	513	450	683	487	476
ENSG00000260942	CAPN10-DT	0.252	-0.523	0.78	1	0.77	1	12	7	13	10	11	9	12	9
ENSG00000182472	CAPN12	0.006	3.859	0.97	1	0.97	1	221	281	293	212	208	337	279	196
ENSG00000214711	CAPN14	0.2	0.633	0.75	1	0.69	1	32	16	24	30	30	20	23	28
ENSG00000103326	CAPN15	-0.142	6.238	0.26	0.98	0.22	0.71	1285	1484	1343	1168	1211	1782	1277	1084
ENSG00000162909	CAPN2	0.118	8.354	0.2	0.93	0.22	0.72	5323	5666	5679	6251	5018	6809	5400	5803
ENSG00000092529	CAPN3	1.846	-1.747	0.22	NA	0.031	0.29	0	3	6	4	0	3	6	4
ENSG00000149260	CAPN5	0.029	4.449	0.85	1	0.83	1	360	393	413	356	339	472	393	330
ENSG00000077274	CAPN6	-0.302	6.869	0.0029	0.11	0.0016	0.044	2285	2231	1887	1777	2154	2681	1794	1649
ENSG00000131375	CAPN7	-0.074	4.348	0.66	1	0.56	0.95	383	346	326	365	361	416	310	339
ENSG00000126247	CAPNS1	0.129	7.297	0.2	0.93	0.19	0.69	2622	2638	3043	2708	2472	3171	2894	2513
ENSG00000135387	CAPRIN1	-0.112	7.536	0.26	0.98	0.25	0.74	3509	3240	2988	3257	3308	3895	2841	3024
ENSG00000110888	CAPRIN2	-0.173	2.156	0.6	1	0.44	0.88	75	85	64	78	71	102	61	73
ENSG00000105519	CAPS	0.024	4.086	0.88	1	0.85	1	277	308	303	293	261	370	288	272
ENSG00000180881	CAPS2	0.334	-0.615	0.71	1	0.66	0.99	10	7	14	8	9	9	13	7
ENSG00000116489	CAPZA1	0.059	7.343	0.6	1	0.61	0.96	3078	2490	2795	3006	2902	2995	2657	2791
ENSG00000230956	CAPZA1P1	-0.287	-1.817	0.83	NA	0.78	1	4	2	3	2	4	3	3	2
ENSG00000198898	CAPZA2	0.04	6.162	0.75	1	0.74	1	1333	1138	1161	1378	1257	1369	1104	1280
ENSG00000077549	CAPZB	0.089	8.404	0.3	1	0.33	0.82	5603	5899	6141	6094	5282	7089	5839	5657
ENSG00000100065	CARD10	0.081	6.256	0.49	1	0.46	0.9	1187	1411	1411	1339	1119	1694	1342	1243
ENSG00000198286	CARD11	0.349	6.925	0.0017	0.073	0.0011	0.032	1713	2029	2426	2342	1614	2437	2307	2174
ENSG00000141527	CARD14	-0.358	1.075	0.46	1	0.25	0.75	33	44	25	35	31	53	24	33
ENSG00000255501	CARD18	0.287	1.476	0.46	1	0.27	0.76	38	46	46	57	36	55	44	53
ENSG00000165233	CARD19	0.102	4.556	0.51	1	0.42	0.86	412	380	410	439	389	457	390	408
ENSG00000132357	CARD6	0.368	-0.307	0.61	1	0.43	0.87	9	13	15	13	8	15	14	12
ENSG00000105483	CARD8	0.111	3.067	0.63	1	0.5	0.91	131	148	146	155	123	177	139	144
ENSG00000268001	CARD8-AS1	-0.208	-1.283	0.88	1	1	1	3	8	4	5	3	9	4	5
ENSG00000187796	CARD9	0.086	1.64	0.8	1	0.77	1	46	56	57	52	43	67	54	48
ENSG00000138380	CARF	0.16	0.187	0.84	1	0.85	1	25	9	17	21	24	12	16	20
ENSG00000153048	CARHSP1	0.073	8.365	0.44	1	0.45	0.89	5424	5829	6236	5605	5113	7005	5930	5203
ENSG00000142453	CARM1	-0.185	7.855	0.057	0.63	0.055	0.39	4288	4340	3996	3594	4042	5216	3800	3336
ENSG00000079691	CARMIL1	-0.042	5.021	0.77	1	0.73	1	578	572	514	604	545	688	488	561
ENSG00000159753	CARMIL2	-0.092	2.826	0.74	1	0.65	0.98	111	141	124	112	104	168	118	104
ENSG00000156017	CARNMT1	-0.067	4.229	0.7	1	0.62	0.97	354	315	298	340	334	379	283	316
ENSG00000110619	CARS1	-0.045	7.047	0.65	1	0.64	0.98	2309	2392	2241	2317	2177	2875	2131	2151
ENSG00000134905	CARS2	0.146	6.117	0.2	0.92	0.15	0.62	1103	1202	1301	1251	1040	1444	1237	1161
ENSG00000249375	CASC11	2.071	-1.614	0.18	0.91	0.054	0.39	3	0	3	10	3	0	3	9
ENSG00000272168	CASC15	0.174	1.113	0.73	1	0.64	0.98	43	25	36	41	41	31	34	38
ENSG00000177640	CASC2	-0.17	-1.554	0.88	1	0.81	1	5	3	4	3	5	4	4	3
ENSG00000108349	CASC3	0.015	6.25	0.89	1	0.89	1	1311	1337	1294	1382	1236	1607	1230	1283
ENSG00000238132	CASC4P1	0.72	-1.968	0.68	NA	0.78	1	3	1	1	5	3	1	1	5
ENSG00000246228	CASC8	0.465	-1.331	0.7	1	0.53	0.93	5	3	4	7	5	4	4	7
ENSG00000249395	CASC9	0.971	-0.306	0.2	0.93	0.034	0.31	5	11	17	16	5	13	16	15
ENSG00000127995	CASD1	-0.07	3.789	0.72	1	0.63	0.98	261	232	221	248	246	279	210	230
ENSG00000147044	CASK	-0.098	5.854	0.4	1	0.33	0.82	1055	1035	954	1000	995	1244	907	928
ENSG00000167971	CASKIN1	0.366	0.812	0.49	1	0.37	0.85	16	34	42	23	15	40	40	21
ENSG00000177303	CASKIN2	-0.255	4.335	0.15	0.88	0.079	0.47	371	392	360	280	350	471	343	259
ENSG00000003400	CASP10	0.14	2.859	0.57	1	0.41	0.86	117	122	128	135	110	146	122	125
ENSG00000106144	CASP2	-0.186	4.971	0.27	0.98	0.21	0.71	575	589	595	429	542	708	566	397
ENSG00000164305	CASP3	0.01	4.841	0.95	1	0.96	1	542	456	423	581	511	549	402	540
ENSG00000196954	CASP4	1.58	0.737	0.0027	0.11	1.2e-06	0.0001	13	15	43	41	12	18	41	38
ENSG00000138794	CASP6	0.206	5.229	0.13	0.83	0.071	0.44	609	609	657	748	574	732	624	695
ENSG00000165806	CASP7	0.361	4.111	0.037	0.53	0.0058	0.11	266	262	325	353	251	315	309	328
ENSG00000064012	CASP8	-0.187	4.239	0.27	0.98	0.15	0.62	361	339	294	321	340	408	279	298
ENSG00000118412	CASP8AP2	-0.004	4.061	0.98	1	0.97	1	310	273	285	295	292	329	271	274
ENSG00000132906	CASP9	-0.06	3.657	0.77	1	0.7	1	218	229	226	203	205	275	215	188
ENSG00000143318	CASQ1	0.029	-0.161	0.98	1	1	1	16	11	14	14	15	14	13	13
ENSG00000118729	CASQ2	0.555	0.965	0.28	0.99	0.1	0.53	35	19	36	42	33	23	34	39
ENSG00000087589	CASS4	-0.067	-1.892	0.98	NA	1	1	2	3	2	3	2	4	2	3
ENSG00000153113	CAST	0.085	8.044	0.38	1	0.4	0.86	4695	4281	4519	4998	4426	5146	4297	4640
ENSG00000239282	CASTOR1	0.211	2.775	0.46	1	0.36	0.84	87	131	149	104	82	156	142	96
ENSG00000274070	CASTOR2	-0.136	5.276	0.36	1	0.29	0.78	695	722	719	571	655	867	684	529
ENSG00000239521	CASTOR3	-0.09	4.586	0.58	1	0.49	0.91	397	465	408	403	374	558	388	374
ENSG00000130940	CASZ1	0.056	1.482	0.87	1	0.85	1	43	49	50	45	40	59	48	42
ENSG00000121691	CAT	-0.261	5.199	0.057	0.63	0.023	0.25	690	707	544	622	650	850	517	578
ENSG00000158428	CATIP	-0.012	-1.893	0.98	NA	1	1	0	5	4	1	0	6	4	1
ENSG00000225062	CATIP-AS1	0.414	-1.89	0.82	NA	1	1	4	1	2	4	4	1	2	4
ENSG00000175294	CATSPER1	2.167	0.056	0.0021	0.087	7.1e-07	6.5e-05	6	6	28	27	6	7	27	25
ENSG00000166762	CATSPER2	-0.66	0.299	0.31	1	0.11	0.54	18	29	17	13	17	34	16	12
ENSG00000205771	CATSPER2P1	-0.223	-0.496	0.78	1	0.77	1	12	11	10	9	11	13	10	8
ENSG00000152705	CATSPER3	0.19	-1.14	0.84	1	0.85	1	4	7	7	5	4	8	7	5
ENSG00000133962	CATSPERB	0.763	-0.891	0.42	1	0.23	0.73	5	6	12	8	5	7	11	7
ENSG00000099338	CATSPERG	-0.209	1.457	0.63	1	0.47	0.9	44	54	50	35	41	65	48	32
ENSG00000105974	CAV1	0.2	4.947	0.16	0.88	0.084	0.48	474	528	567	586	447	634	539	544
ENSG00000105971	CAV2	0.437	4.079	0.015	0.32	0.0014	0.04	268	234	353	326	253	282	336	302
ENSG00000177469	CAVIN1	0.594	7.564	5.4e-08	1.6e-05	4.5e-08	5.6e-06	2387	2897	4035	3944	2250	3480	3837	3661
ENSG00000168497	CAVIN2	2.413	-1.437	0.07	0.69	0.0084	0.14	1	2	10	5	1	2	10	5
ENSG00000170955	CAVIN3	0.416	2.42	0.17	0.9	0.056	0.4	67	91	91	120	63	108	86	112
ENSG00000170681	CAVIN4	0.199	0.351	0.71	1	0.56	0.94	14	24	21	23	13	28	20	21
ENSG00000099625	CBARP	-0.185	2.943	0.46	1	0.29	0.79	142	140	137	111	134	168	130	103
ENSG00000078699	CBFA2T2	0.05	4.598	0.76	1	0.72	1	384	445	473	386	362	534	450	358
ENSG00000067955	CBFB	0.091	4.927	0.51	1	0.42	0.86	505	524	548	548	476	629	521	509
ENSG00000110395	CBL	-0.046	5.853	0.71	1	0.67	0.99	992	1060	951	1038	935	1274	904	964
ENSG00000114423	CBLB	-0.3	4.908	0.045	0.57	0.014	0.19	576	579	509	429	543	696	484	398
ENSG00000142273	CBLC	0.001	5.163	0.99	1	1	1	581	670	661	591	547	804	629	548
ENSG00000105879	CBLL1	-0.042	4.286	0.8	1	0.75	1	371	320	329	340	350	385	313	316
ENSG00000141668	CBLN2	-0.127	-1.439	0.92	1	1	1	4	5	5	3	4	6	5	3
ENSG00000139899	CBLN3	-0.355	0.56	0.52	1	0.35	0.84	27	27	21	20	25	32	20	19
ENSG00000159228	CBR1	0.317	7.187	0.00099	0.051	0.00078	0.025	2224	2323	2766	2899	2096	2791	2630	2691
ENSG00000159231	CBR3	-0.609	0.165	0.34	1	0.15	0.62	26	16	17	11	25	20	16	10
ENSG00000236830	CBR3-AS1	0.233	1.182	0.58	1	0.4	0.86	30	39	43	39	28	47	41	36
ENSG00000145439	CBR4	-0.019	4.12	0.91	1	0.89	1	326	284	299	303	308	342	284	281
ENSG00000160200	CBS	-0.448	5.117	0.0034	0.13	0.0007	0.023	642	752	561	462	605	903	534	428
ENSG00000274276	CBSL	-0.465	-0.441	0.59	1	0.4	0.86	10	15	9	9	9	18	9	8
ENSG00000172785	CBWD1	-0.042	5.55	0.74	1	0.69	1	839	823	800	813	791	989	761	755
ENSG00000136682	CBWD2	-0.008	4.468	0.96	1	0.96	1	385	389	338	431	363	467	321	401
ENSG00000196873	CBWD3	-0.345	1.581	0.37	1	0.17	0.65	60	52	47	41	57	63	45	38
ENSG00000204778	CBWD4P	-0.321	-1.495	0.78	1	0.65	0.98	6	3	3	4	6	4	3	4
ENSG00000147996	CBWD5	-0.034	3.886	0.87	1	0.84	1	277	244	217	291	261	294	206	271
ENSG00000215126	CBWD6	-0.37	2.2	0.24	0.96	0.074	0.45	86	90	68	68	81	108	65	63
ENSG00000108468	CBX1	0.023	7.212	0.81	1	0.82	1	2662	2490	2491	2742	2510	2993	2368	2546
ENSG00000237379	CBX1P3	1.002	-1.094	0.34	1	0.13	0.59	3	5	10	7	3	6	10	6
ENSG00000173894	CBX2	-0.281	4.66	0.065	0.67	0.019	0.22	465	500	397	399	438	601	377	370
ENSG00000122565	CBX3	0.057	7.495	0.63	1	0.64	0.98	3458	2737	3004	3439	3260	3291	2856	3193
ENSG00000217241	CBX3P9	0.541	-0.074	0.42	1	0.2	0.69	8	16	17	18	7	19	16	17
ENSG00000141582	CBX4	-0.097	5.671	0.44	1	0.36	0.84	900	940	893	829	848	1130	849	769
ENSG00000094916	CBX5	-0.002	5.397	0.99	1	0.99	1	763	712	692	780	719	856	658	724
ENSG00000183741	CBX6	-0.313	5.515	0.029	0.46	0.014	0.18	826	942	786	637	778	1131	748	591
ENSG00000100307	CBX7	-0.093	2.557	0.74	1	0.68	1	117	92	111	84	111	111	106	78
ENSG00000141570	CBX8	0.233	3.048	0.36	1	0.24	0.73	114	149	176	133	107	178	168	123
ENSG00000100211	CBY1	-0.001	4.649	1	1	1	1	437	438	431	444	412	527	410	412
ENSG00000174015	CBY2	-0.13	-0.68	0.88	1	0.88	1	10	9	9	8	9	11	9	7
ENSG00000132024	CC2D1A	-0.198	6.264	0.1	0.79	0.074	0.45	1329	1542	1311	1192	1252	1852	1247	1106
ENSG00000154222	CC2D1B	0.018	5.797	0.88	1	0.87	1	898	1033	1000	956	846	1240	951	887
ENSG00000048342	CC2D2A	-0.144	2.979	0.56	1	0.43	0.87	160	127	140	119	151	153	133	110
ENSG00000188649	CC2D2B	-0.53	-0.557	0.56	1	0.38	0.86	9	14	6	10	8	17	6	9
ENSG00000060339	CCAR1	-0.009	6.991	0.93	1	0.92	1	2307	2160	2151	2287	2175	2597	2045	2123
ENSG00000158941	CCAR2	-0.15	7.317	0.12	0.83	0.11	0.55	2830	3042	2634	2661	2668	3655	2504	2470
ENSG00000183287	CCBE1	-0.479	7.012	1.2e-06	0.00022	5e-07	4.8e-05	2678	2582	1840	1935	2525	3103	1749	1796
ENSG00000135736	CCDC102A	0.446	2.345	0.14	0.85	0.025	0.26	74	74	110	92	70	89	105	85
ENSG00000150636	CCDC102B	0.702	-1.231	0.54	1	0.31	0.81	5	3	5	9	5	4	5	8
ENSG00000173581	CCDC106	-0.298	4.283	0.1	0.79	0.044	0.35	369	377	345	262	348	453	328	243
ENSG00000159884	CCDC107	0.254	3.661	0.19	0.92	0.075	0.45	197	204	233	247	186	245	221	229
ENSG00000168491	CCDC110	-1.345	-1.817	0.37	NA	0.18	0.67	6	2	1	2	6	3	1	2
ENSG00000164221	CCDC112	0.376	2.107	0.24	0.97	0.07	0.44	64	65	90	77	60	78	86	71
ENSG00000103021	CCDC113	-0.757	-0.142	0.32	1	0.11	0.55	15	19	6	14	14	23	6	13
ENSG00000136710	CCDC115	-0.122	4.029	0.5	1	0.37	0.86	317	276	281	263	299	332	267	244
ENSG00000161180	CCDC116	1.996	-0.644	0.039	0.54	0.0019	0.05	6	1	20	11	6	2	19	10
ENSG00000159873	CCDC117	0.091	5.108	0.53	1	0.47	0.9	626	542	578	665	590	653	549	618
ENSG00000160799	CCDC12	0.014	5.863	0.9	1	0.89	1	946	1078	1010	1036	891	1295	960	962
ENSG00000147144	CCDC120	-0.151	5.088	0.27	0.99	0.18	0.66	621	628	584	541	585	755	555	502
ENSG00000176714	CCDC121	-0.614	0.59	0.27	0.98	0.091	0.49	39	20	21	17	37	25	20	16
ENSG00000151773	CCDC122	0.053	1.137	0.9	1	0.94	1	36	36	36	39	34	43	34	36
ENSG00000007080	CCDC124	-0.008	7.732	0.95	1	0.95	1	3307	4155	3770	3654	3117	4992	3585	3392
ENSG00000183323	CCDC125	0.056	4.333	0.72	1	0.65	0.99	336	352	361	356	317	423	343	330
ENSG00000169193	CCDC126	-0.01	3.517	0.96	1	0.95	1	222	177	177	219	210	214	168	204
ENSG00000164366	CCDC127	0.058	4.04	0.74	1	0.67	0.99	261	299	287	297	246	359	273	276
ENSG00000244607	CCDC13	-0.867	-0.855	0.37	1	0.17	0.66	11	9	6	4	10	11	6	4
ENSG00000104957	CCDC130	0.085	4.108	0.63	1	0.55	0.94	262	320	319	300	247	383	303	278
ENSG00000100147	CCDC134	-0.286	3.808	0.13	0.84	0.036	0.31	266	267	220	218	251	321	209	202
ENSG00000128596	CCDC136	0.36	2.728	0.18	0.91	0.056	0.4	85	115	124	133	80	137	118	124
ENSG00000185298	CCDC137	0.089	6.427	0.45	1	0.42	0.87	1315	1602	1564	1542	1239	1924	1487	1431
ENSG00000163006	CCDC138	0.148	2.998	0.56	1	0.44	0.88	141	122	128	163	133	147	121	152
ENSG00000175455	CCDC14	-0.179	5.303	0.18	0.91	0.11	0.53	761	703	672	621	718	846	639	576
ENSG00000163492	CCDC141	-0.409	2.703	0.13	0.85	0.033	0.3	135	120	83	108	127	145	79	101
ENSG00000135637	CCDC142	-0.266	3.792	0.26	0.98	0.2	0.7	275	250	274	163	259	301	261	150
ENSG00000170160	CCDC144A	-0.525	-1.555	0.7	1	0.63	0.98	4	5	1	5	4	6	1	5
ENSG00000154874	CCDC144B	-0.049	1.851	0.88	1	0.83	1	68	57	55	66	64	69	52	61
ENSG00000154898	CCDC144CP	-0.792	2.023	0.019	0.36	0.00024	0.01	86	87	47	53	81	105	45	49
ENSG00000205212	CCDC144NL	-1.189	-0.098	0.1	0.8	0.0079	0.13	19	20	9	8	18	24	9	7
ENSG00000233098	CCDC144NL-AS1	-0.114	5.007	0.43	1	0.34	0.83	613	554	509	568	578	667	484	528
ENSG00000135205	CCDC146	-0.069	0.069	0.93	1	1	1	15	18	16	16	14	22	15	15
ENSG00000153237	CCDC148	0.184	-1.68	0.89	NA	1	1	3	3	4	3	3	4	4	3
ENSG00000181982	CCDC149	0.187	-0.891	0.85	1	0.86	1	7	7	7	9	7	8	7	8
ENSG00000144395	CCDC150	-0.069	3.406	0.76	1	0.69	1	182	194	194	164	171	233	185	152
ENSG00000198865	CCDC152	4.17	0.173	3.4e-06	0.00052	1.4e-15	5.1e-13	1	3	37	35	1	3	35	32
ENSG00000248712	CCDC153	-0.001	1.277	0.99	1	1	1	37	43	51	29	35	52	49	27
ENSG00000187860	CCDC157	0.161	1.695	0.67	1	0.54	0.93	54	50	65	51	51	60	62	47
ENSG00000183401	CCDC159	-0.073	0.269	0.91	1	0.93	1	19	20	27	10	18	24	26	9
ENSG00000203799	CCDC162P	0.016	0.401	0.99	1	1	1	24	18	21	22	23	22	20	20
ENSG00000280670	CCDC163	-0.317	1.02	0.52	1	0.38	0.86	41	33	41	19	39	40	39	17
ENSG00000198937	CCDC167	0.126	5.894	0.29	0.99	0.23	0.73	1021	969	1028	1144	963	1165	977	1062
ENSG00000175820	CCDC168	0.025	-0.748	0.96	1	1	1	6	10	9	8	6	12	9	7
ENSG00000242715	CCDC169	-0.1	2.197	0.74	1	0.62	0.97	88	74	80	71	83	90	76	66
ENSG00000159588	CCDC17	-0.267	-0.412	0.74	1	0.61	0.96	14	11	15	6	13	13	14	5
ENSG00000164989	CCDC171	-0.333	0.201	0.59	1	0.4	0.86	23	17	19	13	22	21	18	12
ENSG00000154479	CCDC173	0.673	0.184	0.28	0.99	0.1	0.52	13	15	22	23	12	18	21	21
ENSG00000154781	CCDC174	0.041	3.761	0.83	1	0.79	1	240	225	229	249	226	271	218	231
ENSG00000122483	CCDC18	0.157	2.987	0.54	1	0.43	0.87	148	112	141	149	140	136	134	138
ENSG00000223745	CCDC18-AS1	0.172	1.119	0.7	1	0.57	0.95	33	35	32	45	31	42	30	42
ENSG00000197816	CCDC180	-0.031	-1.747	0.98	NA	1	1	3	3	4	2	3	4	4	2
ENSG00000117477	CCDC181	0.312	0.813	0.54	1	0.41	0.86	18	33	23	41	17	39	22	38
ENSG00000213213	CCDC183	-0.28	-0.164	0.71	1	0.62	0.97	13	17	15	10	12	20	14	9
ENSG00000228544	CCDC183-AS1	1.126	-0.523	0.18	0.91	0.051	0.38	5	8	19	10	5	9	18	9
ENSG00000177875	CCDC184	0.429	-0.713	0.65	1	0.58	0.95	7	7	16	4	7	9	15	4
ENSG00000165813	CCDC186	-0.094	4.045	0.6	1	0.5	0.91	314	280	292	263	296	337	278	244
ENSG00000260220	CCDC187	0.354	-0.681	0.67	1	0.53	0.93	5	10	8	12	5	12	8	11
ENSG00000196118	CCDC189	0.218	0.18	0.72	1	0.64	0.98	9	24	22	16	8	28	21	15
ENSG00000163617	CCDC191	-0.633	-0.587	0.48	1	0.29	0.79	10	13	9	5	9	16	9	5
ENSG00000101997	CCDC22	-0.093	4.474	0.6	1	0.53	0.93	351	447	389	360	330	536	370	334
ENSG00000159214	CCDC24	0.197	3.146	0.41	1	0.27	0.76	124	161	180	148	117	192	171	137
ENSG00000147419	CCDC25	0.095	5.146	0.49	1	0.43	0.87	623	574	594	684	587	691	565	635
ENSG00000024862	CCDC28A	-0.164	3.552	0.42	1	0.26	0.75	217	212	188	195	205	255	179	181
ENSG00000279968	CCDC28A-AS1	-0.456	-0.681	0.6	1	0.43	0.88	11	10	8	7	10	12	8	6
ENSG00000160050	CCDC28B	-0.291	2.959	0.23	0.96	0.082	0.47	154	141	116	125	145	170	110	116
ENSG00000151468	CCDC3	-0.634	1.879	0.07	0.69	0.0045	0.091	78	72	51	45	74	87	49	42
ENSG00000186409	CCDC30	-1.106	-1.282	0.34	1	0.13	0.59	8	6	3	3	8	7	3	3
ENSG00000128891	CCDC32	0.001	4.17	1	1	1	1	342	285	304	323	323	344	289	300
ENSG00000140481	CCDC33	-0.017	0.916	0.98	1	1	1	31	32	27	34	29	38	26	32
ENSG00000109881	CCDC34	0.11	5.246	0.4	1	0.32	0.81	648	628	665	712	611	755	632	661
ENSG00000141519	CCDC40	-0.962	0.381	0.12	0.82	0.013	0.18	28	27	18	10	26	32	17	9
ENSG00000180329	CCDC43	-0.033	5.243	0.82	1	0.79	1	685	653	590	717	646	785	561	666
ENSG00000108588	CCDC47	-0.082	7.649	0.42	1	0.41	0.86	3780	3449	3253	3577	3564	4146	3093	3321
ENSG00000152492	CCDC50	-0.055	5.169	0.69	1	0.64	0.98	639	642	574	658	602	771	546	611
ENSG00000164051	CCDC51	0.101	6.248	0.35	1	0.3	0.8	1251	1315	1375	1378	1179	1580	1307	1279
ENSG00000176155	CCDC57	-0.142	4.251	0.43	1	0.33	0.82	324	370	344	286	305	444	327	265
ENSG00000133773	CCDC59	0.079	4.988	0.58	1	0.52	0.92	547	531	521	618	516	638	495	574
ENSG00000108091	CCDC6	-0.105	6.373	0.34	1	0.3	0.79	1568	1439	1358	1437	1478	1730	1291	1334
ENSG00000104983	CCDC61	0.075	3.476	0.72	1	0.66	0.99	177	198	177	219	167	238	168	204
ENSG00000130783	CCDC62	-0.094	-0.307	0.92	1	1	1	11	14	6	17	10	17	6	16
ENSG00000173093	CCDC63	-0.982	-1.97	0.53	NA	0.36	0.84	4	2	1	2	4	3	1	2
ENSG00000139537	CCDC65	1.341	-1.969	0.4	NA	0.37	0.86	1	2	2	5	1	2	2	5
ENSG00000180376	CCDC66	-0.139	2.75	0.63	1	0.54	0.94	137	107	87	134	129	129	82	125
ENSG00000166510	CCDC68	1.324	-0.929	0.18	0.91	0.038	0.32	2	6	13	9	2	7	12	8
ENSG00000198624	CCDC69	-0.045	4.607	0.77	1	0.72	1	439	424	421	416	414	510	400	386
ENSG00000216937	CCDC7	0.495	-1.438	0.69	1	0.51	0.92	4	3	7	3	4	4	7	3
ENSG00000177352	CCDC71	-0.073	4.5	0.66	1	0.59	0.96	376	432	369	399	354	518	351	371
ENSG00000253276	CCDC71L	0.31	2.89	0.22	0.95	0.092	0.5	97	132	141	143	91	157	134	133
ENSG00000163040	CCDC74A	-0.364	-0.119	0.63	1	0.48	0.9	14	18	9	16	13	21	8	15
ENSG00000152076	CCDC74B	-0.571	-0.257	0.47	1	0.3	0.8	18	12	16	4	17	15	15	4
ENSG00000120647	CCDC77	-0.072	3.422	0.75	1	0.67	0.99	184	197	165	197	173	236	157	183
ENSG00000162004	CCDC78	0.394	-0.969	0.68	1	0.6	0.96	5	7	5	11	5	8	5	10
ENSG00000169515	CCDC8	0.221	3.107	0.34	1	0.19	0.69	129	147	147	174	121	176	140	162
ENSG00000091986	CCDC80	0.357	1.916	0.29	1	0.13	0.57	47	65	68	76	44	78	65	71
ENSG00000149201	CCDC81	-0.028	-1.053	0.99	1	1	1	5	8	7	5	5	9	7	5
ENSG00000149231	CCDC82	-0.082	4.316	0.63	1	0.55	0.94	394	320	325	349	372	386	309	324
ENSG00000175602	CCDC85B	0.038	5.153	0.77	1	0.73	1	579	646	641	618	546	776	610	574
ENSG00000205476	CCDC85C	-0.183	6.883	0.087	0.74	0.072	0.45	2058	2332	1938	1932	1940	2802	1843	1793
ENSG00000110104	CCDC86	-0.092	7.249	0.34	1	0.32	0.81	2733	2763	2529	2626	2576	3321	2405	2438
ENSG00000115355	CCDC88A	0.108	5.104	0.44	1	0.37	0.85	608	550	585	662	573	662	556	615
[truncated: 16,615 more rows]

## Sheet: hTSC DNMT1 KO DEGs Day 7 raw
id	gene_symbol	log_FC	log_CPM	deseq2.p.value	deseq2.adj.pvalue	edger.p.value	edger.adj.p.value	NT_Day7_rep1.norm	NT_Day7_rep2.norm	KO_Day7_rep1.norm	KO_Day7_rep2.norm	NT_Day7_rep1.raw	NT_Day7_rep2.raw	KO_Day7_rep1.raw	KO_Day7_rep2.raw
ENSG00000113722	CDX1	4.192	4.783	1.9e-55	3.4e-51	1.4e-54	2.4e-51	44	68	1015	1017	46	60	1276	873
ENSG00000187569	DPPA3	3.985	4.393	9.5e-50	8e-46	7.9e-52	1.1e-48	53	43	728	809	56	38	916	695
ENSG00000152086	TUBA3E	7.6	4.722	1.3e-49	8e-46	3.4e-90	2.5e-86	8	2	888	1158	8	2	1117	995
ENSG00000198883	PNMA5	5.81	3.719	1.7e-42	8e-39	4.3e-66	9.7e-63	9	9	476	525	9	8	599	451
ENSG00000099399	MAGEB2	3.147	4.742	2.9e-40	1.1e-36	7.1e-40	4.4e-37	113	98	981	891	119	86	1233	765
ENSG00000282815	TEX13C	7.7	4.33	3.5e-39	1.1e-35	1.2e-92	1.4e-88	5	2	794	760	5	2	998	653
ENSG00000234068	PAGE2	7.276	4.092	7e-38	1.8e-34	6.4e-76	2.4e-72	6	2	571	746	6	2	719	641
ENSG00000167244	IGF2	-2.733	7.116	2.3e-35	5.4e-32	7.6e-34	3.7e-31	3985	5457	767	652	4201	4795	964	560
ENSG00000132622	HSPA12B	3.963	4.049	7.2e-35	1.5e-31	6.3e-36	3.4e-33	24	54	626	579	25	48	787	497
ENSG00000058453	CROCC	2.747	4.972	1.1e-34	2e-31	8.4e-34	4e-31	149	168	1047	1082	157	148	1317	929
ENSG00000138028	CGREF1	3.693	3.499	5.5e-32	9.2e-29	1.1e-38	6.3e-36	26	36	390	421	28	32	490	362
ENSG00000266066	POLRMTP1	4.786	3.094	1e-31	1.6e-28	8.3e-47	8e-44	11	11	294	341	12	10	370	293
ENSG00000145247	OCIAD2	4.542	3.045	1.5e-30	2.1e-27	2.3e-44	1.9e-41	12	14	284	325	13	12	358	279
ENSG00000046774	MAGEC2	4.732	2.694	3.7e-25	4.9e-22	4.1e-41	2.8e-38	6	12	235	242	6	11	295	208
ENSG00000182583	VCX	6.27	2.931	9.6e-25	1.2e-21	3.5e-53	5.1e-50	3	5	260	319	3	4	328	274
ENSG00000118407	FILIP1	3.827	2.762	8.6e-24	9.9e-21	5.9e-35	3e-32	20	14	243	242	21	12	306	208
ENSG00000133454	MYO18B	3.521	2.832	4.7e-23	5.1e-20	2.2e-32	9.5e-30	21	23	256	246	22	20	322	211
ENSG00000092345	DAZL	10.092	5.02	9.6e-23	9.9e-20	2.2e-118	4.9e-114	2	0	1334	1189	2	0	1677	1021
ENSG00000169715	MT1E	2.483	4.18	1.5e-22	1.4e-19	9.1e-24	2.5e-21	104	109	530	666	110	96	667	572
ENSG00000233532	LINC00460	4.889	2.463	1.6e-22	1.4e-19	9.2e-41	6e-38	6	8	197	210	6	7	248	180
ENSG00000158639	PAGE5	8.304	3.779	5e-22	4.4e-19	1.9e-73	5.9e-70	1	2	458	604	1	2	576	519
ENSG00000237575	PYY2	3.947	2.665	1.9e-21	1.6e-18	2e-30	8e-28	8	21	214	242	9	19	269	208
ENSG00000182308	DCAF4L1	5.343	2.389	6.2e-21	5e-18	2.3e-42	1.7e-39	4	6	201	188	4	5	252	161
ENSG00000129654	FOXJ1	4.521	2.41	1.1e-20	8e-18	1.9e-32	8.4e-30	5	12	171	219	5	11	215	188
ENSG00000182636	NDN	2.296	4.099	1.1e-20	8e-18	1.4e-22	3.8e-20	109	116	532	574	115	102	669	493
ENSG00000267795	SMIM22	6.123	2.578	1.1e-20	8e-18	3.5e-47	3.7e-44	3	3	204	247	3	3	257	212
ENSG00000120498	TEX11	5.51	2.387	1.6e-20	1.1e-17	4e-43	3.2e-40	3	6	189	200	3	5	238	172
ENSG00000168619	ADAM18	6.067	2.531	4.5e-20	3e-17	2.2e-44	1.9e-41	3	3	243	189	3	3	305	162
ENSG00000181652	ATG9B	2.215	4.167	9.6e-20	6.1e-17	2.2e-21	5.3e-19	125	122	605	543	132	107	760	466
ENSG00000104435	STMN2	3.293	2.666	1.8e-19	1.1e-16	5.7e-28	2e-25	19	26	220	220	20	23	277	189
ENSG00000179083	FAM133A	2.497	3.982	5e-19	3e-16	3.8e-20	9e-18	115	69	534	508	121	60	671	436
ENSG00000176988	FMR1NB	8.624	3.568	6.4e-17	3.7e-14	6.6e-77	3e-73	1	1	438	476	1	1	551	409
ENSG00000165125	TRPV6	2.686	3.288	1.5e-16	8.3e-14	2.8e-19	6.2e-17	35	67	330	321	37	59	415	276
ENSG00000244468	ENSG00000244468	7.137	2.635	3.2e-16	1.7e-13	2.4e-49	2.9e-46	1	2	206	267	1	2	259	230
ENSG00000148677	ANKRD1	2.362	5.378	5.3e-16	2.8e-13	1e-14	1.7e-12	361	167	1355	1362	380	146	1703	1170
ENSG00000121570	DPPA4	2.134	4.368	1.2e-15	6.2e-13	5.3e-16	9.9e-14	185	112	663	645	195	98	834	554
ENSG00000105929	ATP6V0A4	1.94	4.62	1.3e-15	6.2e-13	3e-16	5.7e-14	169	227	716	803	178	200	900	690
ENSG00000237836	PHKA2-AS1	3.437	2.174	1.4e-15	6.6e-13	2.8e-24	8.3e-22	18	10	144	171	19	9	181	147
ENSG00000145526	CDH18	6.243	2.155	1.5e-15	7.2e-13	3.1e-42	2.2e-39	1	3	160	173	1	3	201	149
ENSG00000064886	CHI3L2	2.431	2.928	7.3e-15	3.4e-12	4.4e-20	1e-17	44	48	253	240	46	42	318	206
ENSG00000170965	PLAC1	2.68	2.596	8.7e-15	3.9e-12	2e-21	4.9e-19	29	33	196	204	31	29	247	175
ENSG00000197181	PIWIL2	6.769	2.283	1.3e-14	5.6e-12	1.9e-46	1.8e-43	1	2	186	179	1	2	234	154
ENSG00000079385	CEACAM1	2.07	4.357	1.4e-14	5.9e-12	5.9e-15	9.9e-13	177	129	751	534	186	113	943	458
ENSG00000111674	ENO2	1.665	5.681	1.6e-14	6.8e-12	4.4e-15	7.6e-13	419	541	1510	1535	442	476	1898	1318
ENSG00000111186	WNT5B	6.048	1.968	1.8e-14	7.3e-12	1.3e-38	7.2e-36	1	3	137	154	1	3	173	132
ENSG00000163440	PDCL2	3.879	1.949	1.8e-14	7.3e-12	3.7e-22	9.4e-20	13	5	112	164	14	4	141	141
ENSG00000120937	NPPB	1.515	7.778	3.1e-14	1.2e-11	3.1e-14	4.9e-12	2098	2351	5724	6997	2212	2066	7197	6009
ENSG00000214107	MAGEB1	5.207	1.709	3.4e-14	1.3e-11	1.1e-32	4.8e-30	3	3	118	120	3	3	149	103
ENSG00000189023	MAGEB16	4.937	1.659	4.6e-14	1.7e-11	3e-30	1.1e-27	4	3	106	123	4	3	134	106
ENSG00000158486	DNAH3	2.925	2.237	6.1e-14	2.3e-11	8.8e-22	2.2e-19	20	22	162	154	21	19	204	132
ENSG00000234338	ENSG00000234338	11.64	3.352	6.4e-14	2.3e-11	2.2e-72	6.1e-69	0	0	362	426	0	0	456	366
ENSG00000176566	DCAF4L2	11.586	3.302	8.6e-14	3e-11	1.6e-71	4.1e-68	0	0	408	351	0	0	512	301
ENSG00000250616	ENSG00000250616	3.25	2.013	1.2e-13	4e-11	1.3e-22	3.5e-20	18	10	141	135	19	9	177	116
ENSG00000125046	SSUH2	3.565	1.846	1.5e-13	5.3e-11	5e-23	1.3e-20	8	13	133	115	8	12	167	99
ENSG00000177504	VCX2	11.37	3.086	2.8e-13	9.3e-11	1.4e-65	2.8e-62	0	0	298	356	0	0	375	306
ENSG00000251676	SNHG27	2.352	3.435	4.5e-13	1.5e-10	6.2e-14	9.2e-12	88	48	292	409	93	42	368	352
ENSG00000158869	FCER1G	4.062	1.579	4.6e-13	1.5e-10	2.4e-24	7.2e-22	7	6	94	117	7	5	119	101
ENSG00000145113	MUC4	2.666	2.657	5.9e-13	1.9e-10	1e-15	1.8e-13	36	30	159	261	38	26	201	225
ENSG00000132840	BHMT2	4.386	1.493	9.7e-13	3e-10	6.5e-26	2.1e-23	5	5	106	93	5	4	133	80
ENSG00000180113	TDRD6	6.351	1.879	1e-12	3.1e-10	1e-38	6.3e-36	2	1	140	133	2	1	176	114
ENSG00000205642	VCX3B	9.869	3.95	1.2e-12	3.5e-10	1.1e-84	6.1e-81	1	0	544	654	1	0	684	562
ENSG00000287853	ENSG00000287853	5.288	1.548	1.2e-12	3.5e-10	1.4e-30	5.7e-28	1	4	107	105	1	4	135	90
ENSG00000128422	KRT17	1.527	5.884	1.3e-12	3.7e-10	3.6e-13	4.9e-11	521	668	1643	1781	549	587	2066	1530
ENSG00000157765	SLC34A2	2.757	2.226	1.4e-12	4e-10	4.3e-19	9.3e-17	23	23	170	139	24	20	213	119
ENSG00000162039	MEIOB	2.961	2.102	1.7e-12	4.7e-10	3.9e-19	8.6e-17	24	13	133	157	25	11	167	135
ENSG00000198865	CCDC152	5.695	1.632	1.7e-12	4.8e-10	8.8e-33	4.1e-30	3	1	124	102	3	1	156	87
ENSG00000053438	NNAT	11.005	2.728	1.9e-12	5.3e-10	2.1e-58	3.9e-55	0	0	234	273	0	0	295	235
ENSG00000007350	TKTL1	5.705	1.638	2e-12	5.3e-10	1.4e-32	6.1e-30	4	0	124	103	4	0	156	88
ENSG00000026025	VIM	4.099	1.497	2.6e-12	7e-10	8.5e-24	2.4e-21	8	4	107	91	8	3	134	78
ENSG00000132972	RNF17	6.184	1.724	4.9e-12	1.3e-09	6.9e-36	3.7e-33	1	2	126	118	1	2	158	101
ENSG00000228509	ENSG00000228509	7.223	2.198	6.1e-12	1.6e-09	3.5e-47	3.7e-44	2	0	172	174	2	0	216	149
ENSG00000170748	RBMXL2	7.173	2.148	9e-12	2.3e-09	1.4e-45	1.2e-42	2	0	158	176	2	0	199	151
ENSG00000130600	H19	1.441	12.09	1.4e-11	3.5e-09	1e-11	1.2e-09	38719	53158	116359	133014	40815	46707	146291	114230
ENSG00000137860	SLC28A2	3.071	1.764	1.6e-11	4e-09	1.3e-19	2.9e-17	13	14	120	107	14	12	151	92
ENSG00000227234	SPANXB1	4.789	1.313	1.6e-11	4e-09	3.1e-25	9.8e-23	4	2	81	98	4	2	102	84
ENSG00000180543	TSPYL5	4.545	1.302	1.8e-11	4.3e-09	4.4e-25	1.4e-22	3	5	87	87	3	4	110	75
ENSG00000170627	GTSF1	1.319	6.164	2.4e-11	5.6e-09	1.4e-11	1.6e-09	801	802	1882	2119	844	705	2367	1820
ENSG00000197903	H2BC12	1.692	4.621	2.5e-11	5.8e-09	7.9e-12	9.5e-10	183	270	682	781	193	238	858	671
ENSG00000143194	MAEL	10.502	2.241	2.6e-11	6e-09	1.3e-49	1.7e-46	0	0	183	175	0	0	230	150
ENSG00000238269	PAGE2B	7.017	1.996	3e-11	6.9e-09	4.8e-38	2.7e-35	1	1	128	173	1	1	161	149
ENSG00000146166	LGSN	5.994	1.551	4e-11	9.1e-09	1.1e-29	3.9e-27	1	2	123	90	1	2	154	77
ENSG00000175718	RBMXL3	10.359	2.102	5.3e-11	1.2e-08	6.1e-47	6.1e-44	0	0	166	158	0	0	208	136
ENSG00000166111	SVOP	2.895	1.799	8.2e-11	1.8e-08	2.4e-18	5.1e-16	19	12	114	118	20	10	143	101
ENSG00000206503	HLA-A	1.571	6.124	9.1e-11	2e-08	3.7e-11	4.1e-09	544	829	1842	2238	574	729	2316	1922
ENSG00000102021	LUZP4	5.861	1.412	1.1e-10	2.3e-08	2.9e-30	1.1e-27	2	1	91	103	2	1	115	89
ENSG00000183287	CCBE1	-1.268	6.69	1.1e-10	2.3e-08	1.3e-10	1.4e-08	3121	2585	1219	1149	3290	2271	1533	987
ENSG00000170498	KISS1	1.719	3.681	1.1e-10	2.4e-08	2.4e-12	3e-10	102	129	360	403	108	114	453	346
ENSG00000169164	ENSG00000169164	2.24	2.546	1.2e-10	2.5e-08	1.6e-14	2.5e-12	35	43	162	208	37	38	204	179
ENSG00000116774	OLFML3	1.296	5.46	1.8e-10	3.8e-08	1e-10	1.1e-08	506	488	1248	1194	533	429	1569	1025
ENSG00000095627	TDRD1	10.125	1.881	1.9e-10	3.8e-08	1.6e-41	1.2e-38	0	0	155	120	0	0	194	103
ENSG00000169059	VCX3A	10.11	1.857	1.9e-10	3.8e-08	2.1e-40	1.4e-37	0	0	122	151	0	0	154	130
ENSG00000184571	PIWIL3	2.1	3.03	2.2e-10	4.4e-08	2.3e-12	2.9e-10	72	46	296	212	76	40	371	182
ENSG00000255980	ENSG00000255980	1.703	3.483	2.4e-10	4.7e-08	1.8e-12	2.3e-10	99	105	310	353	104	92	390	303
ENSG00000169169	CPT1C	2.183	3.051	2.6e-10	5e-08	1e-11	1.2e-09	39	77	231	293	41	68	291	252
ENSG00000226985	LINC01203	2.967	1.709	2.6e-10	5e-08	2.8e-16	5.3e-14	17	10	92	128	18	9	116	110
ENSG00000167634	NLRP7	1.296	7.639	3e-10	5.7e-08	1.4e-10	1.4e-08	1960	2555	5563	5519	2066	2245	6994	4740
ENSG00000125740	FOSB	-1.165	6.918	4.2e-10	8e-08	6.2e-10	5.7e-08	3185	3360	1501	1416	3357	2952	1887	1216
ENSG00000166426	CRABP1	1.713	3.627	4.4e-10	8.4e-08	1.2e-11	1.4e-09	96	128	339	395	101	113	427	339
ENSG00000143632	ACTA1	1.753	3.269	4.5e-10	8.5e-08	1.3e-12	1.7e-10	81	90	271	304	85	79	341	261
ENSG00000164707	SLC13A4	-1.455	5.734	5.1e-10	9.3e-08	3.5e-10	3.3e-08	1259	1792	502	611	1327	1575	632	525
ENSG00000167880	EVPL	2.093	2.573	5.1e-10	9.3e-08	3.2e-14	5e-12	40	47	197	171	42	41	247	147
ENSG00000231346	LINC01160	6.61	1.62	5.1e-10	9.3e-08	1.7e-34	8.3e-32	0	2	121	105	0	2	152	90
ENSG00000130598	TNNI2	2.566	2.016	6.3e-10	1.1e-07	1.8e-14	2.8e-12	26	18	108	156	27	16	137	134
ENSG00000139351	SYCP3	5.373	3.574	7e-10	1.2e-07	1e-53	1.7e-50	17	4	445	454	18	3	560	390
ENSG00000164867	NOS3	2.169	2.576	7.7e-10	1.4e-07	2.3e-13	3.2e-11	32	51	201	171	34	45	252	147
ENSG00000166741	NNMT	1.747	3.176	7.8e-10	1.4e-07	1.2e-12	1.6e-10	84	75	273	264	89	66	343	227
ENSG00000120210	INSL6	3.954	1.1	7.9e-10	1.4e-07	1.2e-19	2.9e-17	4	6	67	81	4	5	85	70
ENSG00000126947	ARMCX1	2.689	1.769	8.1e-10	1.4e-07	2.5e-16	4.8e-14	17	17	120	102	18	15	150	87
ENSG00000162511	LAPTM5	1.49	4.226	8.1e-10	1.4e-07	1e-10	1e-08	170	213	536	537	179	187	674	461
ENSG00000154760	SLFN13	3.158	1.465	9.3e-10	1.6e-07	6.3e-18	1.3e-15	14	6	89	97	15	5	112	83
ENSG00000249550	LINC01234	1.958	2.679	1.1e-09	1.7e-07	1e-13	1.5e-11	51	49	201	189	54	43	253	162
ENSG00000242242	NECTIN3-AS1	5.123	1.093	1.1e-09	1.8e-07	7.9e-25	2.4e-22	4	0	80	71	4	0	101	61
ENSG00000165092	ALDH1A1	-1.336	4.557	1.3e-09	2.1e-07	6.9e-10	6.2e-08	689	627	256	265	726	551	322	228
ENSG00000198028	ZNF560	3.432	1.336	1.3e-09	2.1e-07	1.7e-17	3.4e-15	4	12	81	91	4	11	102	78
ENSG00000180353	HCLS1	2.531	2.148	1.4e-09	2.3e-07	1.9e-13	2.6e-11	15	35	136	151	16	31	171	130
ENSG00000116729	WLS	-1.116	7.145	1.6e-09	2.5e-07	2.6e-09	2.1e-07	3710	3868	1802	1694	3911	3399	2265	1455
ENSG00000174292	TNK1	1.97	3.06	1.7e-09	2.7e-07	2.2e-11	2.5e-09	47	84	240	272	50	74	302	234
ENSG00000103942	HOMER2	1.995	2.66	1.9e-09	3e-07	4.7e-13	6.3e-11	42	56	205	182	44	49	257	156
ENSG00000282419	TEX13D	9.614	1.382	2.1e-09	3.3e-07	8.5e-35	4.3e-32	0	0	88	106	0	0	111	91
ENSG00000261239	ANKRD26P1	5.544	1.116	2.3e-09	3.5e-07	9e-27	3.1e-24	3	0	79	77	3	0	99	66
ENSG00000049089	COL9A2	1.411	4.276	2.7e-09	4.1e-07	4.2e-10	3.9e-08	188	224	542	553	198	197	681	475
ENSG00000129194	SOX15	1.2	6.024	3.5e-09	5.2e-07	1.6e-09	1.4e-07	744	799	1639	1905	784	702	2061	1636
ENSG00000108679	LGALS3BP	1.657	3.721	3.6e-09	5.4e-07	2.3e-10	2.3e-08	97	150	391	384	102	132	492	330
ENSG00000077616	NAALAD2	2.012	3.266	3.7e-09	5.4e-07	8.2e-10	7.4e-08	102	45	310	284	107	39	390	244
ENSG00000178021	TSPYL6	8.201	2.317	4e-09	5.9e-07	6.6e-49	7.8e-46	1	0	199	177	1	0	250	152
ENSG00000120738	EGR1	-1.074	8.703	4.1e-09	5.9e-07	9.6e-09	7.4e-07	11012	11111	5559	4950	11608	9763	6989	4251
ENSG00000186847	KRT14	2.34	1.935	5.2e-09	7.6e-07	1.1e-14	1.8e-12	26	22	119	122	27	19	150	105
ENSG00000187837	H1-2	1.611	3.279	5.3e-09	7.6e-07	2.1e-11	2.4e-09	96	89	278	288	101	78	349	247
ENSG00000145715	RASA1	-1.211	6.877	5.5e-09	7.9e-07	5e-09	4e-07	3573	2851	1519	1256	3766	2505	1909	1078
ENSG00000168071	CCDC88B	1.346	4.563	5.8e-09	8.3e-07	1.6e-09	1.3e-07	233	287	662	659	246	252	832	566
ENSG00000174844	DNAH12	3.423	1.308	7.3e-09	1e-06	4.8e-15	8.3e-13	12	3	98	68	13	2	123	58
ENSG00000198113	TOR4A	2.015	2.427	8.1e-09	1.1e-06	6.8e-13	9.1e-11	35	46	170	158	37	41	214	136
ENSG00000226919	ENSG00000226919	5.367	0.955	8.6e-09	1.2e-06	9.2e-25	2.8e-22	2	1	69	69	2	1	87	59
ENSG00000196664	TLR7	-1.342	5.292	9.3e-09	1.3e-06	9.8e-09	7.6e-07	1281	914	470	395	1350	803	591	339
ENSG00000262681	ENSG00000262681	9.298	1.088	9.7e-09	1.3e-06	5.7e-31	2.4e-28	0	0	80	75	0	0	101	64
ENSG00000168263	KCNV2	9.279	1.068	1e-08	1.4e-06	7e-31	2.9e-28	0	0	76	77	0	0	96	66
ENSG00000272620	AFAP1-AS1	6.198	1.211	1.1e-08	1.4e-06	1.2e-26	4.2e-24	2	0	70	100	2	0	89	86
ENSG00000249790	ENSG00000249790	1.75	2.887	1.3e-08	1.7e-06	1.4e-11	1.6e-09	58	73	214	225	61	64	269	193
ENSG00000183434	TFDP3	9.223	1.011	1.4e-08	1.8e-06	4.9e-29	1.8e-26	0	0	67	81	0	0	84	70
ENSG00000240241	ENSG00000240241	-1.605	3.401	1.5e-08	2e-06	9.7e-10	8.6e-08	322	296	82	122	339	260	104	105
ENSG00000226933	NRBF2P2	4.232	0.818	2.2e-08	2.8e-06	3.9e-18	8e-16	4	2	69	52	4	2	86	44
ENSG00000167874	TMEM88	2.522	1.587	2.2e-08	2.9e-06	1.1e-14	1.8e-12	16	17	97	94	17	15	122	81
ENSG00000112902	SEMA5A	-1.291	4.137	2.3e-08	2.9e-06	4.9e-09	4e-07	497	477	202	196	524	419	254	168
ENSG00000145908	ZNF300	1.632	3.448	2.3e-08	2.9e-06	1.3e-09	1.1e-07	126	79	326	312	133	69	410	268
ENSG00000228175	GEMIN8P4	2.12	2.084	2.7e-08	3.5e-06	1.6e-12	2e-10	29	31	117	145	31	27	148	125
ENSG00000075886	TUBA3D	7.761	1.889	2.9e-08	3.6e-06	1.1e-42	8.6e-40	1	0	133	144	1	0	168	124
ENSG00000280809	LINC00836	-1.307	4.736	3e-08	3.7e-06	2.4e-08	1.7e-06	858	623	307	291	904	547	386	250
ENSG00000170345	FOS	-1.042	9.234	3.1e-08	3.9e-06	4.5e-08	3.1e-06	14486	17246	7841	7574	15270	15153	9858	6504
ENSG00000116016	EPAS1	-1.065	7.622	3.5e-08	4.3e-06	3.7e-08	2.6e-06	4960	5474	2700	2285	5228	4810	3394	1962
ENSG00000261780	LINC02582	1.616	3.08	3.6e-08	4.5e-06	1.7e-10	1.7e-08	90	70	245	247	95	61	308	212
ENSG00000179715	PCED1B	3.796	0.8	3.7e-08	4.5e-06	8.1e-17	1.6e-14	5	3	56	63	5	3	70	54
ENSG00000178882	RFLNA	1.743	2.86	4e-08	4.8e-06	1.4e-10	1.4e-08	55	74	195	236	58	65	245	203
ENSG00000084636	COL16A1	1.286	4.34	4.5e-08	5.4e-06	9.9e-09	7.7e-07	218	240	517	601	230	211	651	516
ENSG00000146376	ARHGAP18	-1.183	6.102	5e-08	6e-06	3.8e-08	2.6e-06	2130	1598	886	756	2245	1404	1113	649
ENSG00000244471	ENSG00000244471	3.424	0.905	5.6e-08	6.6e-06	9.1e-16	1.6e-13	6	6	67	57	6	5	84	49
ENSG00000286885	ENSG00000286885	4.673	0.678	6.3e-08	7.4e-06	1.4e-18	3e-16	3	1	48	64	3	1	61	55
ENSG00000131721	RHOXF2	5.104	0.716	7e-08	8.1e-06	5e-20	1.2e-17	1	2	54	62	1	2	68	53
ENSG00000184814	PRR23B	8.894	0.714	7e-08	8.1e-06	3.8e-24	1.1e-21	0	0	66	50	0	0	83	43
ENSG00000178773	CPNE7	-1.392	3.569	7.3e-08	8.4e-06	4.3e-09	3.5e-07	312	357	122	133	329	314	154	114
ENSG00000167077	MEI1	4.15	0.731	8.2e-08	9.4e-06	1.2e-17	2.5e-15	6	0	56	58	6	0	70	50
ENSG00000122641	INHBA	3.14	0.979	8.4e-08	9.6e-06	2.9e-15	5.1e-13	8	7	64	65	8	6	81	56
ENSG00000028277	POU2F2	1.892	2.266	8.9e-08	1e-05	7.7e-12	9.3e-10	39	39	143	146	41	34	180	125
ENSG00000149043	SYT8	1.972	2.149	9.8e-08	1.1e-05	1e-11	1.2e-09	33	35	123	146	35	31	155	126
ENSG00000136274	NACAD	1.318	4.126	9.9e-08	1.1e-05	1.6e-08	1.2e-06	171	218	493	475	180	192	620	408
ENSG00000110446	SLC15A3	3.108	1.151	1.1e-07	1.2e-05	5.3e-14	8.1e-12	4	13	78	68	4	12	98	58
ENSG00000259672	ENSG00000259672	8.771	0.59	1.1e-07	1.2e-05	1.5e-23	4e-21	0	0	50	58	0	0	63	50
ENSG00000196632	WNK3	2.59	1.35	1.2e-07	1.3e-05	8.7e-14	1.3e-11	15	11	77	86	16	10	97	74
ENSG00000233887	ENSG00000233887	8.751	0.574	1.2e-07	1.3e-05	1e-23	2.8e-21	0	0	52	55	0	0	65	47
ENSG00000267709	ENSG00000267709	3.62	0.816	1.3e-07	1.4e-05	9.1e-16	1.6e-13	2	8	60	58	2	7	75	50
ENSG00000159224	GIP	3.043	0.988	1.3e-07	1.5e-05	9.2e-15	1.5e-12	9	7	64	65	9	6	81	56
ENSG00000060558	GNA15	2.636	1.338	1.4e-07	1.5e-05	1.6e-13	2.3e-11	15	10	89	72	16	9	111	62
ENSG00000143653	SCCPDH	1.095	5.172	1.5e-07	1.6e-05	1e-07	6.5e-06	462	435	978	937	487	382	1230	805
ENSG00000077274	CAPN6	-0.996	6.463	1.6e-07	1.7e-05	1.8e-07	1.1e-05	2213	2383	1115	1190	2333	2094	1402	1022
ENSG00000111913	RIPOR2	1.225	4.986	1.7e-07	1.8e-05	1e-07	6.7e-06	425	315	929	801	448	276	1167	688
ENSG00000106038	EVX1	1.691	2.582	2e-07	2.1e-05	1.4e-10	1.4e-08	58	50	180	170	61	44	226	146
ENSG00000136531	SCN2A	3.146	0.881	2.1e-07	2.2e-05	2.4e-14	3.8e-12	8	6	57	64	8	5	72	55
ENSG00000165507	DEPP1	-1.25	5.292	2.1e-07	2.2e-05	1.9e-07	1.1e-05	916	1240	386	521	966	1090	486	448
ENSG00000093072	ADA2	2.548	1.317	2.2e-07	2.2e-05	1.4e-13	2e-11	15	11	78	80	16	10	98	69
ENSG00000250420	AACSP1	4.212	0.557	2.2e-07	2.2e-05	4.1e-16	7.8e-14	3	2	46	55	3	2	58	47
ENSG00000168899	VAMP5	2.128	1.947	2.3e-07	2.4e-05	8.5e-11	9e-09	22	33	100	138	23	29	127	119
ENSG00000069812	HES2	1.075	5.465	2.5e-07	2.5e-05	1.2e-07	7.5e-06	516	594	1171	1167	544	522	1472	1002
ENSG00000124493	GRM4	1.848	2.211	2.5e-07	2.5e-05	3.4e-11	3.7e-09	40	36	138	137	42	32	174	118
ENSG00000006747	SCIN	1.369	3.533	2.7e-07	2.7e-05	1e-08	8e-07	136	114	341	305	143	100	428	262
ENSG00000196950	SLC39A10	-1.229	5.67	2.9e-07	2.9e-05	2.8e-07	1.6e-05	1689	1100	637	552	1780	966	801	474
ENSG00000129521	EGLN3	-0.947	6.73	3e-07	3e-05	4.2e-07	2.4e-05	2748	2721	1408	1430	2897	2391	1770	1228
ENSG00000178235	SLITRK1	7.201	1.357	3.1e-07	3.1e-05	7.3e-32	3.1e-29	0	1	89	100	0	1	112	86
ENSG00000101443	WFDC2	1.602	4.173	3.2e-07	3.2e-05	2.9e-07	1.7e-05	111	237	508	547	117	209	639	470
ENSG00000162444	RBP7	1.393	3.399	3.3e-07	3.3e-05	8.3e-09	6.6e-07	102	123	304	287	108	108	382	246
ENSG00000163599	CTLA4	8.507	0.347	3.6e-07	3.5e-05	1.9e-20	4.6e-18	0	0	41	49	0	0	52	42
ENSG00000167549	CORO6	1.79	2.321	3.6e-07	3.5e-05	1.4e-10	1.4e-08	38	48	142	154	40	42	179	132
ENSG00000165272	AQP3	-1.185	5.677	3.7e-07	3.5e-05	2.4e-07	1.5e-05	1121	1658	598	624	1182	1457	752	536
ENSG00000203989	RHOXF2B	8.509	0.341	3.7e-07	3.5e-05	3e-19	6.7e-17	0	0	37	53	0	0	47	46
ENSG00000215908	CROCCP2	1.15	4.538	4.5e-07	4.3e-05	1.5e-07	9.2e-06	262	300	599	648	276	264	753	557
ENSG00000103489	XYLT1	-1.329	3.485	4.8e-07	4.5e-05	3.3e-08	2.3e-06	294	329	113	135	310	289	143	116
ENSG00000101670	LIPG	-0.933	7.078	4.9e-07	4.6e-05	6.7e-07	3.5e-05	3627	3311	1855	1779	3823	2909	2332	1528
ENSG00000012660	ELOVL5	-1.026	7.507	5e-07	4.7e-05	5.1e-07	2.8e-05	5418	4131	2473	2215	5711	3629	3109	1902
ENSG00000254251	ENSG00000254251	7.083	1.243	5.1e-07	4.8e-05	7.3e-29	2.6e-26	0	1	77	98	0	1	97	84
ENSG00000254815	LMNTD2-AS1	1.529	2.972	5.2e-07	4.9e-05	4.3e-09	3.5e-07	69	86	244	204	73	76	306	175
ENSG00000099869	IGF2-AS	-2.336	1.461	5.5e-07	5e-05	5.4e-11	5.9e-09	75	101	13	22	79	89	17	19
ENSG00000135218	CD36	4.836	0.472	5.5e-07	5.1e-05	1.2e-16	2.4e-14	1	2	43	53	1	2	54	46
ENSG00000130307	USHBP1	1.621	2.606	5.6e-07	5.1e-05	7e-10	6.4e-08	52	62	171	182	55	55	215	156
ENSG00000114315	HES1	1.138	5.402	5.7e-07	5.2e-05	3.2e-07	1.9e-05	583	448	1245	1023	614	393	1565	878
ENSG00000186767	SPIN4	-1.23	4.06	5.7e-07	5.2e-05	1.6e-07	9.7e-06	499	412	212	176	526	362	266	151
ENSG00000178372	CALML5	3.451	0.661	6.2e-07	5.6e-05	2.6e-13	3.6e-11	3	7	45	60	3	6	57	52
ENSG00000130816	DNMT1	-0.984	7.277	6.3e-07	5.6e-05	5.7e-07	3.1e-05	3624	4440	1941	2135	3820	3901	2440	1834
ENSG00000204379	XAGE1A	8.379	0.235	6.7e-07	6e-05	1.5e-19	3.5e-17	0	0	42	40	0	0	53	34
ENSG00000186166	CENATAC	1.073	5.29	6.8e-07	6e-05	4.3e-07	2.4e-05	543	441	992	1079	572	387	1247	927
ENSG00000178826	TMEM139	1.152	4.196	7.3e-07	6.4e-05	1.5e-07	9.2e-06	219	223	487	496	231	196	612	426
ENSG00000251258	RFPL4B	7.058	1.24	7.3e-07	6.4e-05	8.8e-24	2.5e-21	1	0	110	60	1	0	137	51
ENSG00000215845	TSTD1	1.253	4.916	7.7e-07	6.7e-05	4e-07	2.2e-05	271	425	813	845	286	374	1022	726
ENSG00000115155	OTOF	2.569	1.242	7.8e-07	6.8e-05	2.9e-12	3.6e-10	8	17	77	72	9	15	97	62
ENSG00000185507	IRF7	1.668	2.589	8.1e-07	7e-05	4.7e-09	3.8e-07	49	61	150	202	52	54	189	174
ENSG00000186480	INSIG1	-0.921	7.654	8.1e-07	7e-05	1.1e-06	5.5e-05	5216	5099	2914	2532	5498	4480	3663	2174
ENSG00000198925	ATG9A	-1.197	4.705	8.2e-07	7.1e-05	5.1e-07	2.8e-05	583	836	311	307	615	735	391	264
ENSG00000165215	CLDN3	1.298	6.512	8.7e-07	7.5e-05	6e-07	3.2e-05	735	1328	2391	2683	775	1168	3007	2304
ENSG00000200393	RNU6-698P	2.458	1.287	8.8e-07	7.5e-05	1.4e-11	1.6e-09	17	10	67	87	18	9	85	75
ENSG00000204382	XAGE1B	8.323	0.166	8.8e-07	7.5e-05	1.4e-16	2.7e-14	0	0	30	50	0	0	38	43
ENSG00000164318	EGFLAM	6.92	1.087	1e-06	8.5e-05	5.5e-26	1.8e-23	0	1	66	89	0	1	84	77
ENSG00000284823	ENSG00000284823	6.908	1.082	1e-06	8.7e-05	7.8e-28	2.7e-25	0	1	74	80	0	1	93	69
ENSG00000106605	BLVRA	1.32	3.512	1.1e-06	8.9e-05	5.8e-08	3.9e-06	111	142	312	319	117	125	392	274
ENSG00000101441	CST4	2.777	1.022	1.1e-06	9.4e-05	2.3e-12	2.9e-10	6	13	63	67	6	12	79	58
ENSG00000169093	ASMTL	1.117	5.922	1.1e-06	9.4e-05	4.2e-07	2.4e-05	625	870	1494	1749	659	765	1879	1502
ENSG00000185664	PMEL	1.177	6.382	1.4e-06	0.00011	6.8e-07	3.6e-05	772	1228	2133	2388	814	1080	2682	2051
ENSG00000203909	DPPA5	4.767	0.389	1.4e-06	0.00011	1.2e-14	1.9e-12	3	0	34	57	3	0	44	49
ENSG00000110492	MDK	1.109	7.216	1.5e-06	0.00012	7.1e-07	3.7e-05	1503	2181	3600	4347	1585	1917	4526	3733
ENSG00000143452	HORMAD1	2.567	1.159	1.5e-06	0.00012	3.1e-12	3.9e-10	16	7	73	68	17	6	92	58
ENSG00000174469	CNTNAP2	-1.038	4.859	1.6e-06	0.00013	1.4e-06	6.6e-05	824	700	382	360	868	615	480	309
ENSG00000105339	DENND3	1.075	4.504	1.7e-06	0.00014	5.6e-07	3e-05	274	295	587	611	289	259	738	525
ENSG00000011028	MRC2	1.418	3.157	1.8e-06	0.00014	4.5e-08	3.1e-06	79	109	263	237	83	96	331	203
ENSG00000100290	BIK	1.189	4.192	1.8e-06	0.00014	4.1e-07	2.3e-05	186	248	485	503	196	218	610	432
ENSG00000253877	LINC01608	3.598	0.454	1.8e-06	0.00014	5.1e-14	7.9e-12	5	2	43	48	5	2	54	41
ENSG00000070915	SLC12A3	-1.009	4.75	1.9e-06	0.00015	1.4e-06	6.7e-05	700	703	344	354	738	618	432	304
ENSG00000189377	CXCL17	4.342	0.411	1.9e-06	0.00015	6.2e-14	9.2e-12	0	4	51	38	0	4	64	32
ENSG00000108515	ENO3	1.53	2.845	2e-06	0.00016	3.6e-08	2.5e-06	60	83	180	231	63	73	227	199
ENSG00000102055	PPP1R2C	6.737	0.924	2.1e-06	0.00016	2e-25	6.4e-23	0	1	70	66	0	1	88	57
ENSG00000125398	SOX9	1.1	4.613	2.2e-06	0.00017	8.7e-07	4.5e-05	311	295	721	578	328	259	906	496
ENSG00000229557	LINC00379	-1.336	3.444	2.2e-06	0.00017	3.7e-07	2.1e-05	358	247	124	115	377	217	156	99
ENSG00000003056	M6PR	-0.907	6.384	2.3e-06	0.00018	2.3e-06	0.0001	2079	2182	1198	1073	2192	1917	1506	921
ENSG00000115919	KYNU	3.119	0.635	2.4e-06	0.00019	4.1e-13	5.6e-11	8	4	49	51	8	3	62	44
ENSG00000134215	VAV3	-1.094	4.333	2.6e-06	0.0002	1.2e-06	5.9e-05	581	490	267	234	612	430	335	201
ENSG00000283526	PRRT1B	2.064	1.564	2.6e-06	0.0002	6.2e-11	6.6e-09	19	24	89	90	20	21	112	77
ENSG00000229547	UBE2DNL	8.046	-0.071	2.7e-06	0.00021	7.8e-16	1.4e-13	0	0	28	37	0	0	36	32
ENSG00000185567	AHNAK2	1.459	2.806	2.9e-06	0.00022	2.8e-08	2e-06	66	77	178	217	70	68	224	187
ENSG00000171914	TLN2	-0.999	5.38	3e-06	0.00023	2.3e-06	0.00011	965	1206	555	530	1017	1060	698	455
ENSG00000183571	PGPEP1L	6.623	0.802	3.4e-06	0.00026	1.3e-22	3.5e-20	1	0	51	75	1	0	65	65
ENSG00000214071	ENSG00000214071	7.988	-0.126	3.5e-06	0.00026	6.8e-15	1.1e-12	0	0	26	37	0	0	33	32
ENSG00000159228	CBR1	0.935	7.786	3.7e-06	0.00027	2.2e-06	0.0001	2652	3282	5369	5973	2796	2884	6751	5130
ENSG00000162981	LRATD1	-1.551	2.511	3.7e-06	0.00027	3e-08	2.1e-06	150	180	66	46	158	158	82	39
ENSG00000285894	ENSG00000285894	8.011	-0.091	3.7e-06	0.00027	2.1e-15	3.8e-13	0	0	36	27	0	0	45	23
ENSG00000155495	MAGEC1	6.59	0.783	3.7e-06	0.00028	8e-25	2.4e-22	1	0	60	63	1	0	76	54
ENSG00000145287	PLAC8	-1.004	4.552	3.8e-06	0.00028	2.4e-06	0.00011	628	593	307	302	662	521	386	259
ENSG00000158014	SLC30A2	1.388	3.077	3.8e-06	0.00028	1.1e-07	7.2e-06	76	104	220	251	80	92	277	216
ENSG00000269821	KCNQ1OT1	1.514	3.128	3.8e-06	0.00028	6.4e-07	3.4e-05	107	68	200	301	113	59	253	259
ENSG00000179388	EGR3	-1.278	3.951	3.9e-06	0.00028	1.7e-06	8.2e-05	477	376	214	137	503	330	268	117
ENSG00000250920	ENSG00000250920	3.194	0.595	4.3e-06	0.00031	2.4e-11	2.7e-09	4	7	58	39	4	6	72	33
ENSG00000168010	ATG16L2	1.282	3.709	4.5e-06	0.00033	8.3e-07	4.3e-05	122	174	319	400	129	153	402	344
ENSG00000185904	LINC00839	1.92	1.81	4.6e-06	0.00033	2e-09	1.7e-07	35	20	98	112	37	17	124	96
ENSG00000126016	AMOT	-0.921	7	4.8e-06	0.00034	4.1e-06	0.00018	3447	3107	1929	1532	3633	2730	2425	1315
ENSG00000198633	ZNF534	7.935	-0.162	4.8e-06	0.00034	2.9e-15	5.1e-13	0	0	32	28	0	0	40	24
ENSG00000228100	LINC01820	1.72	2.059	4.8e-06	0.00034	4.1e-09	3.4e-07	35	39	108	136	37	34	136	117
ENSG00000196954	CASP4	2.116	1.38	5.1e-06	0.00036	2.5e-10	2.4e-08	18	18	71	87	19	16	90	75
ENSG00000248837	ENSG00000248837	1.66	2.108	5.1e-06	0.00036	2.5e-09	2.1e-07	40	39	123	126	42	34	155	108
ENSG00000265107	GJA5	-0.82	8.818	5.2e-06	0.00036	8.9e-06	0.00037	10864	11684	6209	6562	11452	10266	7806	5635
ENSG00000163283	ALPP	-1.276	3.25	5.3e-06	0.00037	3.3e-07	1.9e-05	230	293	113	103	243	258	142	88
ENSG00000163975	MELTF	2.063	1.536	5.4e-06	0.00037	4.9e-10	4.5e-08	16	26	91	84	17	23	114	72
ENSG00000100918	REC8	1.352	2.904	5.7e-06	0.0004	6.2e-08	4.1e-06	76	86	204	210	80	76	257	180
ENSG00000152214	RIT2	6.503	0.711	5.8e-06	0.0004	8.5e-22	2.1e-19	1	0	67	48	1	0	84	41
ENSG00000185164	NOMO2	-1.004	5.022	6.3e-06	0.00043	4.9e-06	0.00021	759	935	452	392	800	822	568	336
ENSG00000131409	LRRC4B	2.849	0.637	6.6e-06	0.00045	1.3e-11	1.5e-09	7	7	48	50	7	6	61	43
ENSG00000242612	DECR2	1.089	5.063	6.8e-06	0.00046	3.6e-06	0.00016	345	489	816	958	364	430	1026	823
ENSG00000237412	PRSS56	2.568	0.922	6.9e-06	0.00047	8.8e-11	9.2e-09	9	11	67	50	9	10	84	43
ENSG00000255216	ENSG00000255216	1.734	1.94	6.9e-06	0.00047	2e-09	1.7e-07	37	30	114	110	39	26	143	94
ENSG00000163017	ACTG2	1.707	1.966	7.5e-06	0.00051	3e-09	2.5e-07	36	33	118	108	38	29	148	93
ENSG00000227706	ENSG00000227706	7.836	-0.247	7.6e-06	0.00051	5.5e-14	8.3e-12	0	0	31	25	0	0	39	21
ENSG00000149591	TAGLN	0.848	6.992	7.7e-06	0.00051	5.6e-06	0.00024	1721	1835	3128	3272	1814	1612	3933	2810
ENSG00000127863	TNFRSF19	-1.162	3.502	7.8e-06	0.00052	8.8e-07	4.5e-05	328	280	140	132	346	246	176	113
ENSG00000111859	NEDD9	-0.875	5.818	7.9e-06	0.00052	7.2e-06	0.0003	1416	1437	814	742	1493	1263	1023	637
ENSG00000174807	CD248	5.087	0.209	7.9e-06	0.00052	2.9e-16	5.5e-14	1	1	39	40	1	1	49	34
ENSG00000139579	NABP2	-1.026	4.213	8.2e-06	0.00054	3.1e-06	0.00014	480	491	253	223	506	431	318	191
ENSG00000157851	DPYSL5	1.157	3.809	8.2e-06	0.00054	1.2e-06	5.9e-05	146	191	372	378	154	168	468	325
ENSG00000112273	HDGFL1	6.38	0.591	8.6e-06	0.00056	3.8e-22	9.5e-20	1	0	55	51	1	0	69	44
ENSG00000226887	ERVMER34-1	-0.821	7.482	8.6e-06	0.00056	1.2e-05	0.00048	4739	4195	2501	2557	4995	3686	3144	2196
ENSG00000118231	CRYGD	7.779	-0.302	8.7e-06	0.00057	4.5e-14	7e-12	0	0	26	28	0	0	33	24
ENSG00000198417	MT1F	1.242	3.194	8.8e-06	0.00057	2.7e-07	1.6e-05	99	111	244	253	104	98	307	217
ENSG00000102158	MAGT1	-0.94	5.946	9.2e-06	0.00059	7.4e-06	0.00031	1802	1366	855	795	1899	1200	1075	683
ENSG00000234235	BOK-AS1	2.044	1.394	9.2e-06	0.00059	3.7e-10	3.5e-08	22	16	75	84	23	14	94	72
ENSG00000270038	ENSG00000270038	7.759	-0.321	9.3e-06	0.00059	1e-13	1.5e-11	0	0	25	29	0	0	31	25
ENSG00000253276	CCDC71L	1.282	3.084	9.3e-06	0.0006	2.2e-07	1.3e-05	87	103	240	223	92	91	302	191
ENSG00000076706	MCAM	0.932	5.437	9.6e-06	0.00061	5.2e-06	0.00022	564	599	1192	1026	595	526	1498	881
ENSG00000283646	LINC02009	5.061	0.188	9.6e-06	0.00061	5.8e-16	1.1e-13	1	1	41	36	1	1	51	31
ENSG00000285772	ENSG00000285772	7.751	-0.325	9.9e-06	0.00062	1.2e-13	1.7e-11	0	0	26	27	0	0	33	23
ENSG00000104833	TUBB4A	1.069	4.212	1e-05	0.00063	2.7e-06	0.00012	208	258	475	502	219	227	597	431
ENSG00000135119	RNFT2	1.119	3.854	1e-05	0.00065	2e-06	9.1e-05	192	162	353	417	202	142	444	358
ENSG00000150938	CRIM1	-0.86	7.745	1e-05	0.00065	1.2e-05	0.00046	5806	5019	3244	2720	6120	4410	4078	2336
ENSG00000151090	THRB	-0.911	5.882	1e-05	0.00065	8.5e-06	0.00035	1624	1386	869	732	1712	1218	1092	628
ENSG00000102804	TSC22D1	-0.804	7.363	1.1e-05	0.00067	1.5e-05	0.00057	4189	4001	2417	2274	4416	3515	3038	1953
ENSG00000154734	ADAMTS1	-0.784	8.014	1.1e-05	0.00069	2e-05	0.00073	6462	6335	3722	3709	6812	5566	4680	3185
ENSG00000278811	LINC00624	1.491	2.694	1.1e-05	0.00069	3.5e-07	2e-05	83	47	177	190	87	41	223	163
ENSG00000184481	FOXO4	-0.891	8.188	1.1e-05	0.0007	1.1e-05	0.00044	6378	8451	3901	4094	6723	7426	4904	3516
ENSG00000139797	RNF113B	7.732	-0.372	1.2e-05	0.00071	3.4e-11	3.8e-09	0	0	17	36	0	0	22	31
ENSG00000163825	RTP3	7.707	-0.367	1.2e-05	0.00071	2.7e-13	3.7e-11	0	0	24	28	0	0	30	24
ENSG00000156510	HKDC1	1.566	2.205	1.2e-05	0.00073	2e-08	1.5e-06	49	39	135	127	52	34	170	109
ENSG00000174326	SLC16A11	7.693	-0.384	1.2e-05	0.00074	1.4e-12	1.8e-10	0	0	21	30	0	0	27	26
ENSG00000205213	LGR4	-1.005	6.149	1.2e-05	0.00074	9.9e-06	0.0004	2123	1581	1059	787	2238	1389	1330	675
ENSG00000184205	TSPYL2	-0.941	4.733	1.3e-05	0.00079	9.3e-06	0.00038	643	723	352	360	678	635	442	309
ENSG00000240184	PCDHGC3	-1.407	2.722	1.3e-05	0.00079	3.2e-07	1.9e-05	179	192	85	54	189	169	106	46
ENSG00000159388	BTG2	-0.851	6.546	1.3e-05	0.0008	1.2e-05	0.00048	2362	2341	1419	1188	2490	2057	1783	1020
ENSG00000081479	LRP2	-0.777	10.023	1.4e-05	0.00082	2.3e-05	0.00083	25069	26385	15559	14464	26426	23183	19561	12421
ENSG00000100129	EIF3L	-0.826	7.483	1.4e-05	0.00083	1.5e-05	0.00056	4254	4696	2692	2355	4484	4126	3384	2022
ENSG00000123095	BHLHE41	-1.037	3.9	1.5e-05	0.00086	4.1e-06	0.00018	409	372	188	193	431	327	236	166
ENSG00000175928	LRRN1	-1.057	4.574	1.5e-05	0.00086	1e-05	0.00041	698	557	346	257	736	489	434	220
ENSG00000168918	INPP5D	1.488	2.297	1.5e-05	0.00091	3e-08	2.1e-06	48	50	140	136	51	44	176	117
ENSG00000247627	MTND4P12	0.979	5.31	1.6e-05	0.00091	9.9e-06	0.0004	540	502	877	1178	569	441	1104	1012
ENSG00000147804	SLC39A4	1.1	5.859	1.6e-05	0.00095	9.1e-06	0.00037	541	902	1451	1643	571	793	1824	1411
ENSG00000162545	CAMK2N1	1.204	3.185	1.8e-05	0.001	6.4e-07	3.4e-05	104	108	260	230	110	95	326	197
ENSG00000224960	PPP4R3C	3.985	0.09	1.8e-05	0.001	2.6e-12	3.3e-10	2	2	38	30	2	2	48	26
ENSG00000099194	SCD	-0.763	10.786	1.8e-05	0.0011	3.3e-05	0.0011	43900	43097	26786	24465	46276	37867	33676	21010
ENSG00000161328	LRRC56	2.085	1.513	1.9e-05	0.0011	2.2e-07	1.3e-05	14	27	64	111	15	24	81	96
ENSG00000173809	TDRD12	3.717	0.14	1.9e-05	0.0011	2.9e-11	3.3e-09	2	3	39	32	2	3	49	27
ENSG00000176170	SPHK1	1.332	4.213	1.9e-05	0.0011	1.7e-05	0.00063	133	278	486	547	140	245	611	470
ENSG00000222036	POTEM	3.49	0.168	1.9e-05	0.0011	7.9e-12	9.5e-10	4	2	34	38	4	2	43	33
ENSG00000273820	USP27X	-0.947	4.658	2e-05	0.0011	1.4e-05	0.00053	615	683	309	364	648	600	389	313
ENSG00000112041	TULP1	3.73	0.119	2e-05	0.0012	2.7e-10	2.6e-08	4	1	26	46	4	1	33	40
ENSG00000145246	ATP10D	-0.894	5.401	2.1e-05	0.0012	1.8e-05	0.00068	1148	998	623	531	1210	877	783	456
ENSG00000249321	OR5H5P	-1.546	2.437	2.2e-05	0.0012	1.4e-06	6.6e-05	192	119	62	43	202	104	78	37
ENSG00000260284	TPSP2	1.743	1.855	2.2e-05	0.0013	3.7e-08	2.6e-06	24	40	99	112	25	35	125	96
ENSG00000141255	SPATA22	7.54	-0.511	2.3e-05	0.0013	6.8e-12	8.3e-10	0	0	21	25	0	0	26	22
ENSG00000146278	PNRC1	-0.982	4.376	2.3e-05	0.0013	1.2e-05	0.00047	567	508	299	245	598	446	375	210
ENSG00000170255	MRGPRX1	-1.106	3.971	2.3e-05	0.0013	1e-05	0.00042	358	476	170	219	378	419	214	188
ENSG00000239264	TXNDC5	-1.248	3.82	2.3e-05	0.0013	1.1e-05	0.00044	313	463	198	128	330	407	248	109
ENSG00000204264	PSMB8	3.202	0.294	2.4e-05	0.0013	2.9e-11	3.3e-09	6	2	41	36	6	2	52	31
ENSG00000183439	TRIM61	7.566	-0.477	2.5e-05	0.0014	1e-11	1.2e-09	0	0	27	19	0	0	34	16
ENSG00000213398	LCAT	0.947	4.56	2.5e-05	0.0014	1.1e-05	0.00044	306	321	570	640	323	282	717	550
ENSG00000250038	ENSG00000250038	6.092	0.326	2.5e-05	0.0014	5.8e-19	1.2e-16	1	0	43	44	1	0	54	38
ENSG00000128045	RASL11B	-1.542	2.193	2.6e-05	0.0015	3.2e-07	1.9e-05	110	153	52	38	116	135	65	32
ENSG00000147174	GCNA	2.298	0.96	2.7e-05	0.0015	1.4e-09	1.2e-07	11	12	67	50	12	11	84	43
ENSG00000215386	MIR99AHG	7.503	-0.54	2.7e-05	0.0015	7.3e-12	8.9e-10	0	0	21	23	0	0	27	20
ENSG00000162458	FBLIM1	0.899	5.353	2.8e-05	0.0015	1.6e-05	0.0006	505	610	1018	1060	532	536	1280	910
ENSG00000165066	NKX6-3	2.956	0.387	2.8e-05	0.0015	1.3e-10	1.4e-08	4	7	41	41	4	6	52	35
ENSG00000175093	SPSB4	-0.993	4.173	2.8e-05	0.0015	1.2e-05	0.00047	421	515	234	236	444	453	294	203
ENSG00000104081	BMF	-1.299	2.748	3e-05	0.0016	1.1e-06	5.4e-05	160	210	71	79	169	185	90	68
ENSG00000224078	SNHG14	1.285	2.724	3e-05	0.0016	3.6e-07	2e-05	78	70	181	179	82	61	227	154
ENSG00000255314	ENSG00000255314	4.288	-0.009	3.1e-05	0.0016	1.3e-12	1.7e-10	3	0	33	32	3	0	42	27
ENSG00000124490	CRISP2	7.505	-0.527	3.2e-05	0.0017	3.1e-11	3.5e-09	0	0	27	18	0	0	33	15
ENSG00000113719	ERGIC1	-0.812	6.744	3.3e-05	0.0018	2.9e-05	0.001	2439	2904	1568	1474	2571	2552	1971	1266
ENSG00000197540	GZMM	2.758	0.458	3.3e-05	0.0018	3.7e-10	3.5e-08	6	7	40	45	6	6	51	39
ENSG00000122877	EGR2	-1.292	2.616	3.5e-05	0.0019	4.5e-07	2.5e-05	164	173	75	62	173	152	94	53
ENSG00000169248	CXCL11	7.478	-0.552	3.5e-05	0.0019	4.2e-11	4.6e-09	0	0	26	18	0	0	32	15
ENSG00000041515	MYO16	3.444	0.136	3.7e-05	0.0019	8e-11	8.6e-09	4	2	40	29	4	2	50	25
ENSG00000143006	DMRTB1	7.42	-0.615	3.7e-05	0.0019	4.2e-11	4.5e-09	0	0	18	24	0	0	23	21
ENSG00000168769	TET2	-0.865	5.605	3.8e-05	0.002	3.3e-05	0.0012	1361	1095	710	638	1435	962	892	548
ENSG00000258405	ZNF578	1.512	2.082	3.8e-05	0.002	1.1e-07	6.8e-06	46	38	111	128	48	33	140	110
ENSG00000177707	NECTIN3	-0.913	5.378	4e-05	0.0021	3.6e-05	0.0013	1212	910	600	527	1277	799	754	452
ENSG00000181191	PJA1	-0.812	5.609	4e-05	0.0021	3.8e-05	0.0013	1165	1267	688	696	1228	1113	865	598
ENSG00000286342	ENSG00000286342	4.804	-0.042	4e-05	0.0021	1.2e-13	1.7e-11	2	0	32	33	2	0	40	28
ENSG00000167702	KIFC2	0.898	5.936	4.1e-05	0.0021	1.8e-05	0.00068	727	944	1462	1652	767	830	1838	1419
ENSG00000104635	SLC39A14	-0.778	6.826	4.2e-05	0.0022	4.6e-05	0.0015	2859	2746	1745	1523	3014	2413	2194	1308
ENSG00000255262	ELOBP2	1.818	1.634	4.2e-05	0.0022	3.5e-08	2.4e-06	18	34	91	91	19	30	114	78
ENSG00000086570	FAT2	-1.253	2.684	4.3e-05	0.0022	8.1e-07	4.2e-05	163	188	76	71	172	165	95	61
ENSG00000139178	C1RL	2.963	0.403	4.3e-05	0.0022	7.9e-10	7.1e-08	3	8	47	35	3	7	59	30
ENSG00000166770	ZNF667-AS1	3.116	0.225	4.3e-05	0.0022	7.5e-10	6.8e-08	3	6	31	43	3	5	40	37
ENSG00000196151	WDSUB1	0.931	4.385	4.4e-05	0.0022	1.8e-05	0.00065	295	264	535	532	311	232	672	457
ENSG00000285899	ENSG00000285899	1.806	1.484	4.4e-05	0.0022	2.3e-08	1.7e-06	25	22	72	92	26	19	91	79
ENSG00000178795	GDPD4	7.387	-0.662	4.5e-05	0.0023	1.2e-09	1.1e-07	0	0	14	28	0	0	18	24
ENSG00000154640	BTG3	0.89	5.611	4.7e-05	0.0024	2.9e-05	0.001	764	573	1237	1242	805	503	1555	1067
ENSG00000136167	LCP1	-0.75	8.299	4.8e-05	0.0024	7.2e-05	0.0023	8195	7266	4800	4392	8638	6384	6035	3772
ENSG00000133135	RNF128	-1.155	3.409	4.9e-05	0.0024	1.3e-05	0.00049	340	229	126	129	358	201	159	111
ENSG00000187193	MT1X	1.544	2.227	5e-05	0.0025	1.1e-06	5.5e-05	35	57	112	154	37	50	142	133
ENSG00000189134	NKAPL	5.933	0.193	5e-05	0.0025	5.4e-16	9.9e-14	1	0	46	32	1	0	57	27
ENSG00000181381	DDX60L	2.662	0.485	5.1e-05	0.0025	8.6e-10	7.6e-08	8	6	46	40	8	5	58	34
ENSG00000185201	IFITM2	2.905	0.472	5.1e-05	0.0025	4.3e-09	3.5e-07	2	10	36	52	2	9	46	45
ENSG00000237452	MEIOSIN	3.615	0.059	5.1e-05	0.0025	2.1e-10	2e-08	1	4	37	29	1	4	46	25
ENSG00000125878	TCF15	1.063	3.714	5.2e-05	0.0026	9.6e-06	0.00039	155	175	306	384	163	154	385	330
ENSG00000198899	MT-ATP6	0.804	12.742	5.2e-05	0.0026	5e-05	0.0017	107814	87538	156725	184361	113649	76914	197040	158326
ENSG00000115255	REEP6	-1.139	4.522	5.3e-05	0.0026	5.4e-05	0.0018	441	794	261	299	465	698	329	257
ENSG00000189241	TSPYL1	-0.804	6.54	5.3e-05	0.0026	4.7e-05	0.0016	2375	2255	1462	1189	2503	1981	1837	1021
ENSG00000116133	DHCR24	-0.777	7.995	5.4e-05	0.0026	5.8e-05	0.0019	5823	6791	3922	3437	6138	5967	4930	2951
ENSG00000125872	LRRN4	-2.055	1.145	5.5e-05	0.0027	1.2e-07	7.6e-06	51	85	20	12	54	75	25	10
ENSG00000188095	MESP2	2.903	0.349	5.6e-05	0.0027	1.5e-09	1.2e-07	4	7	45	34	4	6	56	29
ENSG00000132321	IQCA1	1.073	3.461	6e-05	0.0029	6.7e-06	0.00028	141	133	264	315	149	117	332	271
ENSG00000228672	PROB1	1.254	3.004	6e-05	0.0029	5.5e-06	0.00024	79	104	185	252	83	92	233	217
ENSG00000115380	EFEMP1	-0.771	5.845	6.1e-05	0.0029	6.5e-05	0.0021	1447	1386	833	827	1525	1218	1047	710
ENSG00000233928	ENSG00000233928	7.304	-0.707	6.1e-05	0.0029	1.5e-10	1.5e-08	0	0	19	20	0	0	24	17
ENSG00000256779	ENSG00000256779	4.188	-0.082	6.1e-05	0.0029	6.1e-11	6.5e-09	0	3	33	28	0	3	41	24
ENSG00000102349	KLF8	-0.86	5.073	6.3e-05	0.003	5.6e-05	0.0019	913	782	501	432	962	687	629	371
ENSG00000125648	SLC25A23	-0.798	5.594	6.5e-05	0.0031	5.9e-05	0.0019	1158	1238	721	657	1221	1088	906	564
ENSG00000166073	GPR176	1.066	3.364	6.5e-05	0.0031	4.9e-06	0.00021	131	126	262	277	138	111	330	238
ENSG00000267541	MTCO2P2	1.29	3.18	6.5e-05	0.0031	1.7e-05	0.00063	102	101	181	318	108	89	229	274
ENSG00000103740	ACSBG1	3.82	-0.069	6.6e-05	0.0031	1.4e-10	1.4e-08	4	0	26	36	4	0	33	31
ENSG00000181827	RFX7	-0.921	4.837	6.6e-05	0.0031	5.9e-05	0.0019	836	624	407	364	881	548	512	312
ENSG00000112175	BMP5	-1.196	3.273	6.7e-05	0.0031	2.1e-05	0.00075	321	201	114	114	338	176	143	98
ENSG00000188831	DPPA3P2	3.328	0.034	6.7e-05	0.0032	1.7e-10	1.7e-08	4	2	31	34	4	2	39	29
ENSG00000232383	ENSG00000232383	7.271	-0.735	6.9e-05	0.0032	2.4e-10	2.3e-08	0	0	18	20	0	0	23	17
ENSG00000134762	DSC3	-0.892	6.881	7e-05	0.0032	6.6e-05	0.0021	3579	2416	1721	1508	3772	2122	2163	1295
ENSG00000101076	HNF4A	3.507	-0.048	7.1e-05	0.0033	3.4e-10	3.3e-08	3	2	26	36	3	2	33	31
ENSG00000077800	FKBP6	7.289	-0.714	7.2e-05	0.0034	2.7e-10	2.6e-08	0	0	22	16	0	0	27	14
ENSG00000268940	CT45A1	7.248	-0.759	7.2e-05	0.0034	5.7e-10	5.2e-08	0	0	16	22	0	0	20	19
ENSG00000130830	MPP1	-0.811	5.625	7.5e-05	0.0035	6.2e-05	0.002	1119	1338	703	698	1180	1176	884	599
ENSG00000234722	LINC01287	7.242	-0.762	7.5e-05	0.0035	3.6e-10	3.4e-08	0	0	17	21	0	0	21	18
ENSG00000076770	MBNL3	-0.871	7.94	7.6e-05	0.0035	8.4e-05	0.0026	7426	4995	3571	3222	7828	4388	4489	2767
ENSG00000141756	FKBP10	1.246	2.723	7.8e-05	0.0036	2.2e-06	0.0001	72	78	158	200	76	69	199	172
ENSG00000166831	RBPMS2	1.181	2.864	7.8e-05	0.0036	2e-06	9.3e-05	81	91	190	199	85	80	239	171
ENSG00000186081	KRT5	2.856	0.309	8e-05	0.0036	1.9e-09	1.6e-07	4	7	42	34	4	6	53	29
ENSG00000267454	ZNF582-DT	2.991	0.24	8e-05	0.0036	6.5e-08	4.3e-06	6	3	24	52	6	3	31	45
ENSG00000113578	FGF1	1.345	2.464	8.1e-05	0.0037	1.3e-06	6.5e-05	68	50	166	137	72	44	208	117
ENSG00000117122	MFAP2	1.231	2.707	8.2e-05	0.0037	1.4e-06	6.6e-05	69	81	182	169	73	71	229	145
ENSG00000135253	KCP	1.49	1.944	8.2e-05	0.0037	1.5e-07	9.5e-06	40	36	109	106	42	32	137	91
ENSG00000184922	FMNL1	1.102	3.477	8.2e-05	0.0037	1.3e-05	0.00049	118	157	268	321	124	138	337	276
ENSG00000248527	MTATP6P1	0.804	10.044	8.2e-05	0.0037	7.1e-05	0.0023	17059	13038	24582	27956	17982	11455	30906	24008
ENSG00000138792	ENPEP	-0.797	8.099	8.4e-05	0.0038	9.5e-05	0.0029	7729	5895	4167	3674	8147	5179	5238	3155
ENSG00000148426	PROSER2	-0.932	4.266	8.5e-05	0.0038	4.4e-05	0.0015	439	546	270	246	463	480	339	211
ENSG00000166444	DENND2B	0.931	4.092	8.6e-05	0.0038	2.6e-05	0.00091	230	227	415	455	242	199	522	391
ENSG00000198363	ASPH	-0.8	6.374	8.9e-05	0.004	8.1e-05	0.0025	2294	1827	1251	1115	2418	1605	1573	957
ENSG00000274827	LINC01297	3.324	0.028	8.9e-05	0.004	2.2e-10	2.2e-08	5	1	33	31	5	1	41	27
ENSG00000065621	GSTO2	1.962	1.091	9e-05	0.004	1.1e-08	8.4e-07	18	14	60	65	19	12	76	56
ENSG00000196502	SULT1A1	1.448	2.04	9.1e-05	0.004	3.1e-07	1.8e-05	43	41	104	126	45	36	131	108
ENSG00000175215	CTDSP2	-0.813	6.287	9.2e-05	0.0041	7e-05	0.0022	1701	2193	1145	1070	1793	1927	1439	919
ENSG00000188613	NANOS1	1.004	3.598	9.2e-05	0.0041	1.2e-05	0.00046	151	162	320	306	159	142	402	263
ENSG00000130595	TNNT3	1.113	3.076	9.3e-05	0.0041	4e-06	0.00018	98	108	224	221	103	95	281	190
ENSG00000185339	TCN2	2.394	0.628	9.3e-05	0.0041	7.4e-09	5.8e-07	7	11	41	53	7	10	52	46
ENSG00000258128	MKRN9P	3.305	0.013	9.3e-05	0.0041	9.3e-09	7.2e-07	2	4	25	39	2	4	32	34
ENSG00000145675	PIK3R1	-0.906	5.145	9.4e-05	0.0041	8.4e-05	0.0026	1029	772	533	428	1085	678	670	367
ENSG00000180287	PLD5	-0.974	3.753	9.4e-05	0.0041	2.5e-05	0.00089	366	329	191	162	386	289	240	139
ENSG00000166920	C15orf48	1.271	2.572	9.5e-05	0.0041	1.4e-06	6.9e-05	76	57	164	158	80	50	206	136
ENSG00000198712	MT-CO2	0.774	13.291	9.5e-05	0.0041	8.8e-05	0.0027	154840	134754	220770	274395	163220	118400	277559	235646
ENSG00000108556	CHRNE	1.176	2.96	9.6e-05	0.0042	5.2e-06	0.00022	85	99	184	233	90	87	232	200
ENSG00000165434	PGM2L1	1.054	4.052	9.7e-05	0.0042	4.2e-05	0.0014	252	167	478	392	265	146	600	336
ENSG00000170955	CAVIN3	1.134	2.978	9.7e-05	0.0042	3.5e-06	0.00016	90	100	204	213	95	88	257	183
ENSG00000019582	CD74	0.989	4.347	0.0001	0.0043	4.6e-05	0.0016	228	304	466	588	240	267	587	505
ENSG00000198624	CCDC69	-0.904	4.302	0.0001	0.0043	5.1e-05	0.0017	489	513	295	240	516	451	370	206
ENSG00000124092	CTCFL	7.187	-0.802	0.0001	0.0044	8.2e-10	7.4e-08	0	0	19	16	0	0	24	14
ENSG00000070404	FSTL3	-1.046	5.01	0.00011	0.0045	0.00012	0.0034	610	1087	397	425	643	956	499	365
ENSG00000110455	ACCS	3.748	-0.11	0.00011	0.0045	3.9e-10	3.6e-08	3	1	35	24	3	1	43	20
ENSG00000159714	ZDHHC1	1.409	2.389	0.00011	0.0045	2.5e-06	0.00011	41	69	154	136	43	61	193	117
ENSG00000183044	ABAT	-1.029	3.428	0.00011	0.0045	1.7e-05	0.00063	281	281	153	121	296	247	192	104
ENSG00000198727	MT-CYB	0.814	12.99	0.00011	0.0045	9.6e-05	0.0029	132623	98426	186209	219888	139801	86481	234108	188836
ENSG00000198886	MT-ND4	0.844	13.703	0.00011	0.0046	0.0001	0.003	221666	151892	316123	354386	233663	133458	397440	304340
ENSG00000155008	APOOL	-0.9	5.58	0.00011	0.0047	9.8e-05	0.003	1403	1030	739	565	1479	905	928	485
ENSG00000198840	MT-ND3	0.871	10.158	0.00011	0.0047	0.0001	0.003	19041	12571	27007	30796	20071	11045	33954	26447
ENSG00000232677	LINC00665	-0.794	5.086	0.00011	0.0047	0.00011	0.0033	879	803	481	489	927	705	605	420
ENSG00000243970	PPIEL	1.284	2.707	0.00011	0.0047	7.4e-06	0.0003	87	58	155	202	92	51	195	174
ENSG00000137124	ALDH1B1	-0.841	4.834	0.00011	0.0048	9e-05	0.0028	660	769	419	379	696	676	526	325
ENSG00000010404	IDS	-0.926	4.005	0.00012	0.0048	4.2e-05	0.0014	390	430	233	198	411	378	292	170
ENSG00000065609	SNAP91	-1.243	2.528	0.00012	0.0048	2.6e-06	0.00012	165	148	74	57	174	130	93	49
ENSG00000113615	SEC24A	-0.896	5.116	0.00012	0.0048	0.0001	0.003	1010	752	523	423	1065	660	657	363
ENSG00000259786	LINC02109	2.973	0.105	0.00012	0.0048	1.3e-09	1.1e-07	5	3	31	36	5	3	39	31
ENSG00000147381	MAGEA4	0.793	5.278	0.00012	0.0049	8.4e-05	0.0026	563	545	935	985	593	479	1176	846
ENSG00000187690	EZHIP	2.049	1.091	0.00012	0.0049	3.6e-08	2.5e-06	9	21	64	62	10	19	81	53
ENSG00000150893	FREM2	-0.761	6.084	0.00012	0.005	0.00011	0.0032	1720	1617	1064	905	1813	1421	1337	777
ENSG00000197191	CYSRT1	1.65	1.655	0.00012	0.005	5.9e-07	3.2e-05	25	33	74	107	26	29	94	92
ENSG00000112972	HMGCS1	-0.805	8.386	0.00013	0.0052	0.00014	0.004	9645	7008	5114	4415	10167	6157	6429	3791
ENSG00000115648	MLPH	2.019	1.212	0.00013	0.0053	3.8e-07	2.1e-05	11	22	83	53	12	20	104	45
ENSG00000128739	SNRPN	1.319	2.259	0.00013	0.0053	9e-07	4.6e-05	53	51	127	134	56	45	160	115
ENSG00000177138	FAM9B	1.761	1.327	0.00013	0.0053	8.6e-08	5.6e-06	21	22	65	80	22	19	82	69
ENSG00000144381	HSPD1	-0.725	9.232	0.00013	0.0054	0.00017	0.0047	16116	13217	9265	8478	16988	11613	11648	7281
ENSG00000196154	S100A4	0.836	5.463	0.00013	0.0054	7.4e-05	0.0023	552	685	1036	1172	582	602	1303	1007
ENSG00000206260	PRR23A	5.629	-0.083	0.00013	0.0054	1.4e-14	2.3e-12	1	0	33	30	1	0	41	26
ENSG00000139926	FRMD6	-0.835	6.675	0.00014	0.0054	0.00012	0.0035	2953	2170	1584	1287	3113	1906	1991	1105
ENSG00000180535	BHLHA15	-1.119	2.859	0.00014	0.0054	7.2e-06	0.0003	179	206	87	90	189	181	110	77
ENSG00000123584	MAGEA9	5.609	-0.108	0.00014	0.0055	8.1e-14	1.2e-11	1	0	27	36	1	0	34	31
ENSG00000154511	DIPK1A	-0.995	3.497	0.00014	0.0055	3e-05	0.0011	321	263	150	143	338	231	188	123
ENSG00000069702	TGFBR3	-0.781	5.95	0.00014	0.0056	0.00012	0.0035	1668	1388	952	825	1758	1219	1197	708
ENSG00000146857	STRA8	4.035	-0.244	0.00014	0.0056	2e-09	1.7e-07	3	0	20	35	3	0	26	30
ENSG00000205116	TMEM88B	1.373	2.109	0.00014	0.0056	6.2e-07	3.3e-05	44	48	120	116	46	42	151	100
ENSG00000163755	HPS3	-0.856	4.401	0.00014	0.0057	9.2e-05	0.0028	568	493	303	283	599	433	381	243
ENSG00000071073	MGAT4A	-0.803	6.561	0.00015	0.006	0.00014	0.0039	2693	2001	1431	1260	2839	1758	1799	1082
ENSG00000102547	CAB39L	-0.764	5.835	0.00015	0.006	0.00015	0.0042	1500	1308	769	886	1581	1149	967	761
ENSG00000105143	SLC1A6	1.993	1.042	0.00015	0.006	4.5e-08	3.1e-06	11	19	65	56	12	17	81	48
ENSG00000106034	CPED1	2.044	0.919	0.00015	0.006	2.4e-08	1.8e-06	15	11	61	50	16	10	76	43
ENSG00000255101	ENSG00000255101	7.07	-0.897	0.00016	0.0063	4e-09	3.3e-07	0	0	18	15	0	0	22	13
ENSG00000216307	ENSG00000216307	7.094	-0.871	0.00016	0.0064	6.5e-09	5.2e-07	0	0	20	13	0	0	25	11
ENSG00000227674	LINC00355	3.143	0.101	0.00016	0.0064	3e-08	2.1e-06	2	6	41	25	2	5	51	21
ENSG00000025708	TYMP	0.96	4.774	0.00017	0.0065	9.4e-05	0.0029	283	441	701	708	299	388	881	608
ENSG00000134531	EMP1	2.766	0.325	0.00017	0.0065	2e-08	1.5e-06	10	1	33	45	10	1	42	39
ENSG00000167986	DDB1	-0.748	8.735	0.00017	0.0067	0.00017	0.0047	9073	11837	6252	6196	9564	10401	7860	5321
ENSG00000184502	GAST	2.112	0.747	0.00018	0.0071	3e-08	2.2e-06	11	11	45	55	12	10	57	47
ENSG00000196109	ZNF676	1.762	1.265	0.00018	0.0071	8.4e-08	5.5e-06	18	23	69	69	19	20	87	59
ENSG00000242265	PEG10	-0.677	11.291	0.00018	0.0071	0.00029	0.0072	64408	56239	38715	36767	67894	49414	48673	31575
ENSG00000050405	LIMA1	-0.747	7.727	0.00019	0.0072	0.0002	0.0054	5861	4531	3237	2956	6178	3981	4070	2538
ENSG00000215018	COL28A1	2.653	0.251	0.00019	0.0073	8.4e-09	6.6e-07	8	4	32	41	8	3	41	35
ENSG00000092850	TEKT2	1.694	1.347	0.0002	0.0075	1.1e-07	7.1e-06	21	24	72	73	22	21	90	63
ENSG00000102580	DNAJC3	-0.815	6.638	0.0002	0.0075	0.00018	0.0049	2913	2055	1506	1317	3070	1805	1893	1131
ENSG00000139687	RB1	-1.069	4.346	0.0002	0.0075	0.0002	0.0054	674	399	300	211	710	350	376	181
ENSG00000230227	SIAH1P1	6.995	-0.961	0.0002	0.0075	6.3e-09	5e-07	0	0	15	16	0	0	19	14
ENSG00000239589	LINC00879	6.995	-0.961	0.0002	0.0075	6.3e-09	5e-07	0	0	15	16	0	0	19	14
ENSG00000171757	LRRC34	3.933	-0.304	0.0002	0.0077	4.7e-10	4.3e-08	2	1	26	25	2	1	33	21
ENSG00000183696	UPP1	0.708	7.896	0.0002	0.0077	0.00017	0.0046	3302	3777	5735	5833	3481	3319	7210	5009
ENSG00000136114	THSD1	1.733	1.328	0.00021	0.0077	1.6e-07	9.9e-06	27	16	71	73	28	14	89	63
ENSG00000288722	F8A1	1.481	1.91	0.00021	0.0077	3.2e-06	0.00014	41	34	84	128	43	30	106	110
ENSG00000115138	POMC	1.77	1.222	0.00021	0.0078	1.5e-07	9.4e-06	22	17	59	75	23	15	75	65
ENSG00000248431	ENSG00000248431	6.99	-0.964	0.00021	0.0079	1.1e-08	8.2e-07	0	0	16	15	0	0	20	13
ENSG00000212907	MT-ND4L	0.772	10.314	0.00021	0.008	0.00018	0.0048	19638	17179	26842	36034	20701	15094	33747	30946
ENSG00000250102	LINC02377	5.474	-0.216	0.00022	0.0083	3.4e-13	4.7e-11	0	1	28	29	0	1	35	25
ENSG00000096433	ITPR3	-0.792	6.2	0.00023	0.0084	0.00017	0.0046	1548	2097	1086	1018	1632	1843	1365	874
ENSG00000111700	SLCO1B3	1.54	1.727	0.00023	0.0084	9.5e-07	4.8e-05	38	25	102	83	40	22	128	71
ENSG00000138642	HERC6	-1.231	2.305	0.00023	0.0084	3.3e-06	0.00015	139	128	60	54	147	112	75	46
ENSG00000081760	AACS	-0.774	5.662	0.00023	0.0085	0.00018	0.0049	1120	1378	770	690	1181	1211	968	592
ENSG00000234384	LINC01049	6.953	-0.995	0.00023	0.0085	1.2e-08	9e-07	0	0	14	16	0	0	18	14
ENSG00000058668	ATP2B4	-0.685	7.326	0.00023	0.0086	0.00026	0.0067	3773	3966	2542	2272	3977	3485	3195	1951
ENSG00000116679	IVNS1ABP	-0.706	6.715	0.00023	0.0086	0.00025	0.0065	2754	2341	1599	1524	2903	2057	2010	1309
ENSG00000161944	ASGR2	3.034	-0.008	0.00023	0.0086	2.6e-08	1.9e-06	2	6	26	36	2	5	33	31
ENSG00000164494	PDSS2	-0.843	4.392	0.00023	0.0086	0.00016	0.0045	580	471	287	299	611	414	361	257
ENSG00000132446	FTHL17	6.948	-0.998	0.00024	0.0089	1.1e-08	8.3e-07	0	0	15	15	0	0	19	13
ENSG00000197157	SND1	-0.731	8.511	0.00024	0.0089	0.00025	0.0064	7802	10013	5598	5135	8224	8798	7038	4410
ENSG00000189058	APOD	4.419	-0.365	0.00025	0.009	1.1e-09	9.7e-08	0	2	23	27	0	2	29	23
ENSG00000115414	FN1	-0.727	8.087	0.00025	0.0091	0.00025	0.0065	6173	7097	4431	3586	6507	6236	5570	3079
ENSG00000122691	TWIST1	0.788	4.86	0.00025	0.0091	0.00016	0.0044	404	427	729	705	426	375	917	605
ENSG00000258927	ENSG00000258927	5.444	-0.24	0.00025	0.0091	6.1e-13	8.2e-11	0	1	29	27	0	1	36	23
ENSG00000140575	IQGAP1	-0.712	9.105	0.00025	0.0092	0.0003	0.0074	14720	12050	8785	7562	15517	10587	11044	6494
ENSG00000136160	EDNRB	-0.723	6.48	0.00026	0.0092	0.00025	0.0065	2380	1969	1376	1258	2509	1730	1730	1080
ENSG00000185269	NOTUM	0.962	4.05	0.00026	0.0092	9.8e-05	0.0029	178	259	411	440	188	228	517	378
ENSG00000197083	ZNF300P1	1.899	1.127	0.00026	0.0093	4.4e-07	2.5e-05	22	12	74	53	23	10	92	45
ENSG00000141579	ZNF750	-1.072	3.22	0.00026	0.0095	6.1e-05	0.002	198	293	120	113	209	258	151	97
ENSG00000103479	RBL2	0.908	4.475	0.00027	0.0096	0.00015	0.0042	355	246	592	537	374	216	744	461
ENSG00000108849	PPY	2.264	0.526	0.00027	0.0096	3.1e-08	2.2e-06	9	9	45	40	9	8	57	34
ENSG00000140465	CYP1A1	-0.708	6.048	0.00027	0.0096	0.00026	0.0066	1539	1672	938	1028	1622	1469	1179	883
ENSG00000123243	ITIH5	-0.679	7.133	0.00027	0.0097	0.0003	0.0074	3213	3550	2174	2048	3387	3119	2733	1759
ENSG00000073969	NSF	-0.75	5.127	0.00028	0.0098	0.00026	0.0066	871	841	536	481	918	739	674	413
ENSG00000203910	C1orf146	6.937	-1.003	0.00028	0.0098	2.7e-08	2e-06	0	0	17	13	0	0	21	11
ENSG00000179046	TRIML2	0.895	3.906	0.00028	0.01	8.1e-05	0.0025	221	186	375	383	233	163	471	329
ENSG00000102096	PIM2	-0.832	4.176	0.00029	0.01	0.00015	0.0043	433	470	244	263	456	413	307	226
ENSG00000118257	NRP2	-0.753	4.921	0.00029	0.01	0.00027	0.0068	726	759	444	437	765	667	558	375
ENSG00000143793	C1orf35	0.887	5.635	0.00029	0.01	0.00017	0.0047	560	802	1094	1426	591	705	1376	1225
ENSG00000182568	SATB1	-1.114	2.983	0.0003	0.01	4.5e-05	0.0015	235	184	114	78	248	161	143	67
ENSG00000267336	EIF4A2P1	6.9	-1.036	0.0003	0.01	3.5e-08	2.4e-06	0	0	15	14	0	0	19	12
ENSG00000013588	GPRC5A	0.739	6.245	0.0003	0.011	0.0002	0.0055	1227	995	1891	1818	1293	874	2377	1561
ENSG00000088812	ATRN	-0.726	5.799	0.00031	0.011	0.00027	0.0069	1359	1353	892	747	1433	1189	1121	641
ENSG00000186862	PDZD7	1.244	2.863	0.00031	0.011	5.3e-05	0.0018	57	110	198	196	60	97	249	168
ENSG00000285789	ENSG00000285789	6.866	-1.067	0.00031	0.011	4.5e-08	3.1e-06	0	0	13	16	0	0	16	14
ENSG00000006327	TNFRSF12A	0.744	6.676	0.00032	0.011	0.00019	0.0052	1344	1647	2353	2655	1417	1447	2958	2280
ENSG00000105851	PIK3CG	6.894	-1.038	0.00032	0.011	4.3e-08	3e-06	0	0	16	13	0	0	20	11
ENSG00000116574	RHOU	-0.683	6.373	0.00032	0.011	0.00035	0.0085	2102	1893	1272	1216	2216	1663	1599	1044
ENSG00000243716	NPIPB5	0.894	3.876	0.00032	0.011	9.1e-05	0.0028	216	182	358	384	228	160	450	330
ENSG00000188290	HES4	0.932	4.392	0.00033	0.011	0.00016	0.0045	224	339	548	524	236	298	689	450
ENSG00000161281	COX7A1	6.841	-1.098	0.00034	0.012	1.8e-07	1.1e-05	0	0	10	18	0	0	13	16
ENSG00000273143	DUSP5-DT	1.102	2.698	0.00034	0.012	1e-05	0.00041	79	80	167	173	83	70	210	149
ENSG00000090776	EFNB1	-0.826	5.01	0.00035	0.012	0.00031	0.0076	675	934	440	468	712	821	553	402
ENSG00000139714	MORN3	1.984	0.888	0.00035	0.012	3.3e-07	1.9e-05	11	16	62	45	12	14	78	38
ENSG00000205978	NYNRIN	-0.948	3.802	0.00035	0.012	0.00014	0.0039	322	394	215	155	340	346	269	133
ENSG00000135677	GNS	-0.703	6.452	0.00036	0.012	0.00035	0.0085	2277	1966	1392	1212	2400	1727	1750	1041
ENSG00000167995	BEST1	1.403	1.805	0.00036	0.012	1.4e-06	6.7e-05	38	34	100	91	40	30	126	78
ENSG00000184735	DDX53	5.325	-0.345	0.00036	0.012	4.4e-12	5.4e-10	0	1	25	27	0	1	31	23
ENSG00000213694	S1PR3	-0.725	5.215	0.00036	0.012	0.00036	0.0086	915	893	570	523	964	785	717	449
ENSG00000175265	GOLGA8A	0.902	4.382	0.00037	0.012	0.00021	0.0056	337	228	508	549	355	200	639	472
ENSG00000145945	FAM50B	1.183	2.701	0.00037	0.013	3.2e-05	0.0011	62	91	151	196	66	80	191	169
ENSG00000163823	CCR1	1.03	3.1	0.00037	0.013	4e-05	0.0014	122	95	212	233	129	83	267	200
ENSG00000128594	LRRC4	6.877	-1.043	0.00038	0.013	1.1e-07	7.1e-06	0	0	18	11	0	0	22	9
ENSG00000163884	KLF15	-1.069	2.862	0.00038	0.013	4.2e-05	0.0014	165	217	90	92	174	191	113	79
ENSG00000253392	ENSG00000253392	1.991	0.777	0.00038	0.013	8.8e-08	5.7e-06	11	14	53	47	12	12	66	40
ENSG00000256916	ENSG00000256916	1.394	1.946	0.00038	0.013	3.9e-06	0.00017	34	46	117	93	36	41	147	80
ENSG00000138078	PREPL	-0.83	4.873	0.00039	0.013	0.00035	0.0085	851	613	434	389	897	538	546	334
ENSG00000183856	IQGAP3	0.692	6.036	0.0004	0.013	0.00028	0.0071	986	975	1604	1565	1039	857	2016	1344
ENSG00000198185	ZNF334	1.479	1.598	0.0004	0.013	6.7e-07	3.5e-05	31	29	87	80	33	25	109	69
ENSG00000071537	SEL1L	-0.804	5.933	0.00041	0.014	0.00035	0.0085	1790	1247	941	798	1887	1095	1183	685
ENSG00000157601	MX1	2.236	0.51	0.00041	0.014	1.1e-07	7.1e-06	8	10	47	36	8	9	59	31
ENSG00000138829	FBN2	-0.654	8.36	0.00042	0.014	0.00053	0.012	7769	7952	5373	4615	8190	6987	6755	3963
ENSG00000213401	MAGEA12	2.622	0.113	0.00042	0.014	6.2e-08	4.2e-06	6	5	34	30	6	4	43	26
ENSG00000221867	MAGEA3	2.051	0.708	0.00042	0.014	3.3e-07	1.9e-05	8	15	43	53	9	13	54	46
ENSG00000091879	ANGPT2	1.804	1.147	0.00043	0.014	1.4e-06	6.6e-05	20	16	78	48	21	14	97	41
ENSG00000108582	CPD	-0.808	6.148	0.00043	0.014	0.00038	0.009	2083	1446	1112	904	2195	1270	1397	776
ENSG00000163993	S100P	0.859	5.756	0.00043	0.014	0.00025	0.0064	599	902	1241	1482	632	793	1561	1273
ENSG00000148384	INPP5E	0.842	4.506	0.00044	0.014	0.00021	0.0057	275	359	549	587	290	316	691	504
ENSG00000113140	SPARC	-0.681	6.994	0.00045	0.015	0.00041	0.0097	2853	3292	2031	1800	3007	2893	2553	1546
ENSG00000163430	FSTL1	-0.662	8.764	0.00045	0.015	0.00055	0.012	11218	9628	7005	6172	11825	8459	8807	5300
ENSG00000196305	IARS1	-0.638	7.707	0.00045	0.015	0.00061	0.013	5151	4804	3307	3092	5430	4221	4158	2655
ENSG00000198589	LRBA	-0.73	5.912	0.00045	0.015	0.00038	0.009	1580	1357	975	795	1665	1192	1225	682
ENSG00000213654	GPSM3	1.154	2.702	0.00045	0.015	3.4e-05	0.0012	65	90	192	152	69	79	241	130
ENSG00000064393	HIPK2	2.679	0.022	0.00046	0.015	8e-08	5.2e-06	5	5	28	34	5	4	35	29
ENSG00000142102	PGGHG	0.861	4.798	0.00046	0.015	0.00027	0.0068	317	454	661	738	334	399	831	634
ENSG00000168615	ADAM9	-0.745	6.95	0.00046	0.015	0.0004	0.0096	3382	2678	2030	1585	3565	2353	2552	1361
ENSG00000286284	ENSG00000286284	3.236	-0.259	0.00046	0.015	4.6e-08	3.1e-06	2	3	26	25	2	3	33	21
ENSG00000198763	MT-ND2	0.846	12.392	0.00047	0.015	0.00049	0.011	94629	55782	129686	140642	99750	49012	163046	120781
ENSG00000079435	LIPE	2.011	0.675	0.00048	0.015	1.3e-07	8.2e-06	10	12	46	47	11	11	58	40
ENSG00000100146	SOX10	6.822	-1.082	0.00048	0.015	2.8e-07	1.7e-05	0	0	18	10	0	0	22	8
ENSG00000133026	MYH10	-0.627	8.573	0.00048	0.015	0.00069	0.014	8919	9178	6096	5623	9402	8064	7664	4829
ENSG00000119977	TCTN3	-0.671	5.973	0.00049	0.016	0.00047	0.011	1514	1503	986	908	1596	1321	1239	780
ENSG00000138246	DNAJC13	-0.712	5.911	0.00049	0.016	0.00045	0.01	1615	1306	924	859	1702	1147	1161	738
ENSG00000281131	SCHLAP1	3.763	-0.441	0.0005	0.016	5.1e-09	4.1e-07	1	2	23	22	1	2	29	19
ENSG00000240219	ENSG00000240219	5.212	-0.454	0.00052	0.016	1.9e-10	1.9e-08	1	0	19	29	1	0	24	25
ENSG00000165186	PTCHD1	-1.251	2.192	0.00052	0.017	2.3e-05	0.00082	145	102	57	47	153	89	71	40
ENSG00000213199	ASIC3	1.977	0.703	0.00052	0.017	1.6e-07	9.7e-06	13	10	49	45	14	9	61	39
ENSG00000224063	ENSG00000224063	1.743	1.104	0.00052	0.017	7.5e-07	3.9e-05	17	19	69	53	18	17	86	45
ENSG00000125462	MIR9-1HG	0.827	4.325	0.00053	0.017	0.00024	0.0063	265	298	453	546	279	262	570	469
ENSG00000146267	FAXC	1.097	2.718	0.00053	0.017	3.1e-05	0.0011	93	67	177	168	98	59	222	144
ENSG00000149428	HYOU1	-0.657	8.381	0.00053	0.017	0.00062	0.013	7220	8748	5020	5105	7611	7687	6311	4384
ENSG00000176945	MUC20	2.761	-0.066	0.00053	0.017	6.6e-08	4.4e-06	5	3	24	34	5	3	31	29
ENSG00000213693	SEC14L1P1	3.746	-0.475	0.00053	0.017	7.3e-08	4.8e-06	2	1	16	29	2	1	21	25
ENSG00000072274	TFRC	-0.71	7.271	0.00054	0.017	0.00052	0.012	4249	3252	2451	2135	4479	2857	3081	1833
ENSG00000143297	FCRL5	2.458	0.206	0.00054	0.017	9.1e-08	5.9e-06	9	4	30	39	9	3	38	34
ENSG00000165887	ANKRD2	0.849	4.084	0.00054	0.017	0.00019	0.0051	210	260	419	428	222	229	527	368
ENSG00000250829	ENSG00000250829	6.749	-1.152	0.00054	0.017	2.1e-07	1.3e-05	0	0	14	12	0	0	18	10
ENSG00000250954	ENSG00000250954	1.817	0.897	0.00054	0.017	2.6e-07	1.5e-05	15	15	51	56	16	13	64	48
ENSG00000102996	MMP15	0.76	6.543	0.00055	0.017	0.0003	0.0074	1138	1569	2333	2251	1200	1379	2933	1933
ENSG00000166199	ALKBH3	1.134	2.495	0.00055	0.017	1.5e-05	0.00058	72	63	159	138	76	55	199	118
ENSG00000171346	KRT15	1.011	2.932	0.00055	0.017	3.4e-05	0.0012	94	101	191	203	99	89	240	174
ENSG00000116678	LEPR	1.038	3.186	0.00056	0.017	0.00011	0.0033	136	94	262	210	143	82	329	180
ENSG00000221978	CCNL2	0.666	6.553	0.00056	0.017	0.00042	0.01	1395	1444	2162	2342	1470	1269	2719	2011
ENSG00000171451	DSEL	-0.76	4.539	0.00057	0.017	0.00043	0.01	608	532	348	325	641	467	437	279
ENSG00000114923	SLC4A3	0.765	5.382	0.00057	0.018	0.00035	0.0084	526	680	999	1050	555	598	1256	902
ENSG00000260404	ENSG00000260404	0.89	3.586	0.00057	0.018	0.00012	0.0034	176	150	302	303	185	132	380	260
ENSG00000079739	PGM1	-0.713	6.83	0.00058	0.018	0.00048	0.011	2461	3069	1839	1534	2594	2697	2311	1317
ENSG00000085662	AKR1B1	-0.666	9.588	0.00058	0.018	0.00062	0.013	16320	20645	11591	11707	17203	18140	14573	10054
ENSG00000066468	FGFR2	-0.651	6.245	0.00059	0.018	0.00063	0.014	1876	1746	1179	1128	1978	1534	1482	969
ENSG00000105717	PBX4	1.077	2.981	0.00059	0.018	8.7e-05	0.0027	80	116	182	231	85	102	230	199
ENSG00000265843	LINC01029	2.558	0.061	0.00059	0.018	2.2e-07	1.3e-05	5	6	27	36	5	5	34	31
ENSG00000284526	ENSG00000284526	1.656	1.142	0.0006	0.018	1.1e-06	5.3e-05	21	18	56	68	22	16	71	59
ENSG00000104419	NDRG1	-0.885	3.527	0.00061	0.018	0.00016	0.0045	266	316	161	154	280	278	202	132
ENSG00000005108	THSD7A	-0.788	4.191	0.00062	0.019	0.00035	0.0085	473	428	275	247	499	376	345	212
ENSG00000114316	USP4	0.726	5.038	0.00062	0.019	0.00043	0.01	479	487	766	832	505	428	963	715
ENSG00000143870	PDIA6	-0.602	9.072	0.00062	0.019	0.00094	0.018	12728	12675	8465	8272	13417	11137	10642	7104
ENSG00000188559	RALGAPA2	-0.698	5.404	0.00063	0.019	0.0006	0.013	1060	987	674	587	1117	867	847	504
ENSG00000150961	SEC24D	-0.654	6.171	0.00064	0.019	0.00065	0.014	1777	1667	1142	1046	1873	1465	1436	898
ENSG00000158158	CNNM4	-0.73	5.338	0.00064	0.019	0.00055	0.012	897	1075	637	551	946	945	801	473
ENSG00000164120	HPGD	1.074	3.585	0.00064	0.019	0.00034	0.0084	179	120	392	237	188	105	491	203
ENSG00000152642	GPD1L	-0.905	3.862	0.00065	0.019	0.00031	0.0077	399	339	233	160	420	298	292	137
ENSG00000068903	SIRT2	-0.8	4.79	0.00066	0.02	0.00052	0.012	581	792	417	370	613	696	524	318
ENSG00000159200	RCAN1	-0.727	5.286	0.00066	0.02	0.00066	0.014	1064	836	579	568	1121	734	728	488
ENSG00000198353	HOXC4	2.398	0.173	0.00066	0.02	2.1e-07	1.2e-05	6	7	31	36	6	6	39	31
ENSG00000203908	KHDC3L	5.15	-0.491	0.00066	0.02	8.3e-11	8.7e-09	0	1	23	22	0	1	29	19
ENSG00000267978	MAGEA9B	4.209	-0.543	0.00066	0.02	3.5e-09	2.9e-07	2	0	21	21	2	0	27	18
ENSG00000108839	ALOX12	3.281	-0.214	0.00067	0.02	4.6e-08	3.2e-06	0	6	27	26	0	5	34	22
ENSG00000135862	LAMC1	-0.615	9.447	0.00068	0.02	0.0009	0.018	16187	16866	11417	10165	17063	14819	14354	8729
ENSG00000186951	PPARA	-1.022	2.985	0.00068	0.02	0.0001	0.0031	201	211	121	81	212	185	151	69
ENSG00000214929	SPATA31D1	6.693	-1.194	0.00068	0.02	4.5e-07	2.5e-05	0	0	14	11	0	0	18	9
ENSG00000180398	MCFD2	-0.67	7.383	0.00069	0.02	0.00071	0.015	4408	3612	2702	2337	4646	3173	3397	2007
ENSG00000287761	ENSG00000287761	6.653	-1.229	0.00069	0.02	3.2e-07	1.8e-05	0	0	12	13	0	0	15	11
ENSG00000160179	ABCG1	-1.403	1.716	0.0007	0.021	1.8e-05	0.00066	72	111	39	29	76	98	49	25
ENSG00000121797	CCRL2	2.557	0.068	0.00071	0.021	1.3e-07	8.2e-06	4	7	32	30	4	6	40	26
ENSG00000107796	ACTA2	1.876	0.739	0.00073	0.021	6.2e-07	3.3e-05	13	13	43	53	14	11	54	46
ENSG00000114988	LMAN2L	-0.738	4.777	0.00073	0.021	0.00059	0.013	609	729	399	403	642	641	502	346
ENSG00000175591	P2RY2	-0.886	3.884	0.00073	0.021	0.00037	0.0088	314	433	219	184	331	381	275	158
ENSG00000008517	IL32	0.743	7.189	0.00074	0.021	0.00044	0.01	1818	2451	3259	3887	1917	2154	4098	3338
ENSG00000079482	OPHN1	-0.834	3.689	0.00075	0.022	0.00025	0.0065	331	312	191	169	349	274	240	145
ENSG00000134250	NOTCH2	-0.675	5.472	0.00076	0.022	0.00072	0.015	1021	1112	690	645	1076	977	867	554
ENSG00000224848	ENSG00000224848	2.725	-0.094	0.00077	0.022	7.7e-08	5.1e-06	6	2	27	29	6	2	34	25
ENSG00000251138	LINC02882	6.607	-1.268	0.00077	0.022	8.1e-07	4.2e-05	0	0	10	14	0	0	13	12
ENSG00000089597	GANAB	-0.618	8.67	0.0008	0.023	0.00099	0.019	8969	10342	6395	6184	9454	9087	8040	5311
ENSG00000111799	COL12A1	-0.616	7.058	0.0008	0.023	0.00094	0.018	3286	3024	2093	2024	3464	2657	2631	1738
ENSG00000170516	COX7B2	1.79	0.932	0.0008	0.023	1.2e-06	5.9e-05	13	18	60	48	14	16	75	41
ENSG00000243753	HLA-L	1.69	1.014	0.00081	0.023	7.7e-07	4e-05	20	15	56	58	21	13	70	50
ENSG00000277561	GOLGA8IP	1.819	1.31	0.00081	0.023	4.4e-05	0.0015	32	8	84	59	33	7	105	50
ENSG00000064999	ANKS1A	-0.685	6.572	0.00082	0.023	0.00069	0.015	2097	2492	1564	1288	2211	2190	1966	1106
ENSG00000103044	HAS3	0.93	3.189	0.00082	0.023	0.0001	0.003	127	115	240	221	134	101	302	190
ENSG00000112893	MAN2A1	-0.746	6.509	0.00082	0.023	0.00074	0.015	2617	1848	1455	1206	2758	1623	1829	1035
ENSG00000168016	TRANK1	2.027	0.635	0.00082	0.023	8e-07	4.1e-05	8	15	49	41	8	13	61	35
ENSG00000174564	IL20RB	1.044	2.882	0.00082	0.023	8e-05	0.0025	77	109	199	183	81	96	250	157
ENSG00000196188	CTSE	2.411	0.192	0.00082	0.023	3.4e-07	2e-05	5	8	38	29	5	7	47	25
ENSG00000238150	ENSG00000238150	1.205	2.104	0.00082	0.023	1.3e-05	0.00049	54	45	109	120	57	39	137	103
ENSG00000043143	JADE2	-0.72	5.608	0.00083	0.023	0.00067	0.014	1039	1335	761	679	1095	1173	956	583
ENSG00000134824	FADS2	-0.729	9.081	0.00083	0.023	0.00078	0.016	10696	15742	8296	7654	11275	13832	10430	6573
ENSG00000143256	PFDN2	0.702	7.015	0.00083	0.023	0.00051	0.012	1745	2106	2822	3443	1840	1851	3548	2957
ENSG00000129757	CDKN1C	-0.837	9.499	0.00084	0.024	0.00099	0.019	13252	23073	9082	11250	13970	20274	11419	9662
ENSG00000110911	SLC11A2	-0.649	6.207	0.00085	0.024	0.00082	0.017	1822	1705	1201	1048	1921	1498	1509	900
ENSG00000261804	ENSG00000261804	-1.576	1.14	0.00085	0.024	1.9e-06	8.7e-05	68	56	21	21	72	49	26	18
ENSG00000100897	DCAF11	-0.707	5.459	0.00086	0.024	0.00074	0.015	943	1189	659	646	994	1045	829	555
ENSG00000100985	MMP9	2.129	0.423	0.00086	0.024	3.8e-07	2.2e-05	9	9	42	35	9	8	53	30
ENSG00000167658	EEF2	-0.729	11.617	0.00086	0.024	0.00086	0.017	61312	92049	45894	46652	64631	80879	57699	40064
ENSG00000066923	STAG3	0.894	3.869	0.00087	0.024	0.00034	0.0084	173	224	320	419	183	197	403	360
ENSG00000255843	ENSG00000255843	6.594	-1.274	0.00087	0.024	5.6e-07	3.1e-05	0	0	12	12	0	0	15	10
ENSG00000269466	H3Y1	6.633	-1.237	0.00088	0.024	1e-06	5.3e-05	0	0	14	9	0	0	18	8
ENSG00000228742	LINC02577	2.855	-0.158	0.00088	0.025	7.3e-08	4.8e-06	6	1	28	26	6	1	35	22
ENSG00000068366	ACSL4	-0.791	5.83	0.00089	0.025	0.00084	0.017	1714	1103	870	758	1807	969	1093	651
ENSG00000091592	NLRP1	1.923	0.666	0.00089	0.025	5.8e-07	3.1e-05	12	11	50	41	13	10	62	35
ENSG00000111405	ENDOU	1.27	2.005	0.00089	0.025	1.7e-05	0.00063	53	36	115	100	56	31	144	86
ENSG00000120254	MTHFD1L	-0.62	6.451	0.00089	0.025	0.00097	0.019	2023	2124	1351	1346	2133	1866	1699	1156
ENSG00000188191	PRKAR1B	-0.828	4.082	0.00089	0.025	0.00054	0.012	359	486	229	247	379	427	288	212
ENSG00000088756	ARHGAP28	-0.781	5.943	0.0009	0.025	0.00083	0.017	1842	1199	944	826	1941	1053	1186	709
ENSG00000152818	UTRN	-0.685	4.968	0.0009	0.025	0.00087	0.018	763	744	481	457	804	654	604	392
ENSG00000184828	ZBTB7C	-0.685	5.208	0.0009	0.025	0.00085	0.017	831	950	555	552	876	835	698	474
ENSG00000274512	TBC1D3L	0.898	3.394	0.0009	0.025	0.00016	0.0045	131	153	253	277	138	135	318	238
ENSG00000226372	DCAF8L1	4.13	-0.6	0.00091	0.025	1.8e-08	1.4e-06	1	1	22	18	1	1	28	15
ENSG00000137834	SMAD6	1.554	1.209	0.00092	0.025	1.7e-06	7.9e-05	22	22	62	66	23	19	78	57
ENSG00000214544	GTF2IRD2P1	2.307	0.2	0.00092	0.025	1.6e-07	1e-05	9	5	33	35	9	4	41	30
ENSG00000230269	LINC02525	2.544	0.046	0.00093	0.025	1.6e-07	1e-05	8	2	32	29	8	2	40	25
ENSG00000287545	ENSG00000287545	1.184	2.142	0.00093	0.025	1.9e-05	0.0007	49	53	106	128	52	47	134	110
ENSG00000100644	HIF1A	-0.764	7.326	0.00096	0.026	0.00093	0.018	4583	3323	2717	1936	4831	2919	3415	1662
ENSG00000164574	GALNT10	-0.746	4.533	0.00096	0.026	0.00073	0.015	597	535	369	305	629	470	463	262
ENSG00000230623	ENSG00000230623	5.012	-0.613	0.00096	0.026	1.4e-09	1.2e-07	0	1	17	24	0	1	22	21
ENSG00000171004	HS6ST2	-0.743	4.358	0.00097	0.026	0.00067	0.014	530	470	312	285	559	413	392	245
ENSG00000135185	TMEM243	-0.739	4.35	0.00098	0.026	0.0007	0.015	510	484	280	317	538	425	352	272
ENSG00000161638	ITGA5	-0.626	7.239	0.00098	0.027	0.001	0.019	3311	3860	2382	2264	3490	3392	2995	1944
ENSG00000109458	GAB1	-0.717	5.583	0.00099	0.027	0.0009	0.018	1321	1009	760	657	1392	886	955	564
ENSG00000115507	OTX1	0.896	3.26	0.001	0.027	0.00014	0.0039	136	123	241	241	143	108	303	207
ENSG00000116406	EDEM3	-0.891	5.024	0.001	0.027	0.0011	0.021	1014	636	529	360	1069	558	664	309
ENSG00000119927	GPAM	-0.77	4.743	0.001	0.027	0.00081	0.017	723	594	437	335	762	522	549	287
ENSG00000137331	IER3	0.626	6.653	0.001	0.027	0.0008	0.016	1536	1560	2397	2380	1619	1371	3013	2044
ENSG00000177494	ZBED2	1.267	1.976	0.001	0.027	1.8e-05	0.00066	49	38	119	91	52	33	149	78
ENSG00000188856	RPSAP47	-0.961	2.84	0.001	0.027	9.4e-05	0.0029	192	174	98	90	202	153	123	77
ENSG00000101856	PGRMC1	-0.639	6.461	0.001	0.028	0.001	0.02	2245	1951	1422	1272	2366	1714	1788	1092
ENSG00000154310	TNIK	-0.72	4.977	0.001	0.028	0.00095	0.019	835	696	503	425	880	611	632	365
ENSG00000155893	PXYLP1	-0.743	4.391	0.001	0.028	0.00071	0.015	545	479	325	287	574	421	408	246
ENSG00000237136	C4orf51	6.529	-1.35	0.001	0.028	8.1e-06	0.00033	0	0	7	16	0	0	9	14
ENSG00000153107	ANAPC1	-0.682	5.401	0.0011	0.028	0.001	0.019	1093	940	677	589	1152	826	851	506
ENSG00000255150	EID3	1.278	1.842	0.0011	0.028	1e-05	0.00042	46	33	95	98	48	29	119	84
ENSG00000101680	LAMA1	-0.607	9.329	0.0011	0.029	0.0013	0.024	13889	16499	10087	9869	14641	14497	12682	8475
ENSG00000137845	ADAM10	-0.702	7.499	0.0011	0.029	0.0011	0.02	5111	3656	2916	2471	5387	3212	3666	2122
ENSG00000142227	EMP3	0.899	3.658	0.0011	0.029	0.00036	0.0086	142	200	296	342	150	176	372	294
ENSG00000154764	WNT7A	0.722	5.094	0.0011	0.029	0.00073	0.015	459	547	774	886	484	481	974	761
ENSG00000156414	TDRD9	4.968	-0.662	0.0011	0.029	2.6e-08	1.9e-06	0	1	14	26	0	1	18	23
ENSG00000164512	ANKRD55	6.533	-1.319	0.0011	0.029	1e-06	5.3e-05	0	0	12	11	0	0	15	9
ENSG00000182985	CADM1	-0.613	6.272	0.0011	0.029	0.0012	0.023	1883	1771	1191	1198	1985	1556	1497	1029
ENSG00000184209	SNRNP35	0.685	5.506	0.0011	0.029	0.00076	0.016	656	704	1010	1178	692	619	1270	1012
ENSG00000184867	ARMCX2	2.772	-0.216	0.0011	0.029	1.4e-07	8.7e-06	4	3	26	25	4	3	33	21
ENSG00000188158	NHS	-1.067	2.513	0.0011	0.029	0.00011	0.0031	170	128	66	77	179	112	83	66
ENSG00000198961	PJA2	-0.742	5.705	0.0011	0.029	0.00099	0.019	1471	1081	850	675	1550	949	1068	579
ENSG00000283599	ENSG00000283599	4.99	-0.626	0.0011	0.029	1.1e-09	9.7e-08	1	0	22	19	1	0	27	16
ENSG00000121691	CAT	-0.668	5.014	0.0011	0.03	0.0011	0.021	762	788	497	478	803	692	625	410
ENSG00000203645	LINC00501	2.172	0.366	0.0011	0.03	4.9e-07	2.7e-05	11	5	41	34	12	4	51	29
ENSG00000101883	RHOXF1	6.487	-1.358	0.0012	0.03	2.3e-06	0.00011	0	0	9	13	0	0	12	11
ENSG00000172340	SUCLG2	-0.758	4.723	0.0012	0.03	0.00098	0.019	745	550	403	362	785	483	507	311
ENSG00000187079	TEAD1	-0.655	7.659	0.0012	0.03	0.0012	0.022	5457	4214	3254	2888	5752	3702	4091	2480
ENSG00000073060	SCARB1	-0.685	6.622	0.0012	0.031	0.00099	0.019	2016	2737	1506	1450	2125	2405	1893	1245
ENSG00000121057	AKAP1	-0.652	5.628	0.0012	0.031	0.0011	0.021	1128	1235	796	706	1189	1085	1001	606
ENSG00000149557	FEZ1	0.781	4.018	0.0012	0.031	0.00044	0.01	248	215	391	405	261	189	492	348
ENSG00000177058	SLC38A9	-0.695	5.161	0.0012	0.031	0.0011	0.021	942	784	569	497	993	689	715	427
ENSG00000198075	SULT1C4	6.526	-1.322	0.0012	0.031	1.4e-06	6.6e-05	0	0	13	9	0	0	16	8
ENSG00000258484	SPESP1	1.202	2.068	0.0012	0.031	2.5e-05	0.00091	56	40	117	105	59	35	147	90
ENSG00000260192	LINC02240	6.526	-1.322	0.0012	0.031	1.4e-06	6.6e-05	0	0	13	9	0	0	16	8
ENSG00000266412	NCOA4	-0.652	7.449	0.0012	0.031	0.0012	0.022	4551	3806	2935	2383	4797	3344	3689	2046
ENSG00000042493	CAPG	0.753	5.827	0.0012	0.032	0.00072	0.015	674	978	1347	1437	711	860	1694	1234
ENSG00000072310	SREBF1	-0.744	7.08	0.0012	0.032	0.0011	0.021	2591	4039	2017	1941	2731	3549	2536	1667
ENSG00000125686	MED1	-0.649	5.747	0.0012	0.032	0.0012	0.022	1357	1208	871	763	1430	1061	1095	655
ENSG00000171916	LGALS9C	2.895	-0.329	0.0012	0.032	1.4e-06	6.7e-05	4	2	17	31	4	2	22	27
ENSG00000185551	NR2F2	-0.585	7.882	0.0012	0.032	0.0017	0.028	5801	5274	3771	3611	6115	4634	4741	3101
ENSG00000248015	ENSG00000248015	-1.287	1.714	0.0012	0.032	1.9e-05	0.0007	82	95	32	42	87	84	40	36
ENSG00000049246	PER3	1.147	2.234	0.0013	0.032	4.7e-05	0.0016	59	52	139	107	62	46	174	92
ENSG00000103512	NOMO1	-0.617	6.26	0.0013	0.032	0.0013	0.024	1833	1795	1252	1112	1932	1577	1574	955
ENSG00000113161	HMGCR	-0.646	6.847	0.0013	0.032	0.0012	0.023	2995	2500	1907	1603	3157	2196	2397	1376
ENSG00000140931	CMTM3	0.727	4.896	0.0013	0.032	0.0008	0.016	389	486	726	721	410	427	913	619
ENSG00000158062	UBXN11	0.692	5.742	0.0013	0.032	0.00079	0.016	734	865	1180	1403	774	760	1484	1205
ENSG00000186369	LINC00643	-0.776	5.867	0.0013	0.032	0.0013	0.023	1772	1107	884	798	1868	972	1111	685
ENSG00000187714	SLC18A3	0.845	3.967	0.0013	0.032	0.00051	0.012	187	248	425	354	197	218	534	304
ENSG00000272168	CASC15	1.241	1.847	0.0013	0.032	1.1e-05	0.00043	39	42	94	98	41	37	118	84
ENSG00000285906	ENSG00000285906	6.554	-1.284	0.0013	0.032	5.3e-06	0.00023	0	0	15	7	0	0	19	6
ENSG00000100242	SUN2	-0.716	6.979	0.0013	0.033	0.0011	0.021	2467	3668	1833	1900	2601	3223	2305	1632
ENSG00000131263	RLIM	-0.795	4.777	0.0013	0.033	0.0013	0.023	824	533	389	394	868	468	489	338
ENSG00000143126	CELSR2	-0.8	3.99	0.0013	0.033	0.00069	0.015	343	444	238	213	362	390	299	183
ENSG00000165240	ATP7A	-1.021	2.587	0.0013	0.033	0.00012	0.0034	175	136	80	72	184	119	101	62
ENSG00000188818	ZDHHC11	1.135	2.145	0.0013	0.033	2.9e-05	0.001	55	50	112	120	58	44	141	103
ENSG00000197446	CYP2F1	2.24	0.261	0.0013	0.033	2e-06	9.3e-05	7	8	42	27	7	7	52	23
ENSG00000001630	CYP51A1	-1.003	2.881	0.0014	0.034	0.00024	0.0063	176	205	115	74	186	180	144	63
ENSG00000081923	ATP8B1	-0.7	4.925	0.0014	0.034	0.0012	0.023	790	677	490	414	833	595	615	355
ENSG00000126890	CTAG2	2.627	-0.163	0.0014	0.034	1.1e-06	5.4e-05	3	6	23	30	3	5	29	26
ENSG00000164434	FABP7	0.597	7.793	0.0014	0.034	0.0012	0.023	3425	3483	5028	5423	3610	3060	6321	4657
ENSG00000279220	GPR1-AS	1.251	1.938	0.0014	0.034	3.8e-05	0.0013	53	32	100	105	56	28	126	90
ENSG00000005882	PDK2	-0.837	3.749	0.0014	0.035	0.0007	0.015	282	390	184	192	297	343	231	165
ENSG00000084070	SMAP2	-0.67	4.968	0.0014	0.035	0.0013	0.024	715	786	490	453	754	691	616	389
ENSG00000187581	COX8C	0.949	3.095	0.0014	0.035	0.00023	0.0061	94	132	212	222	99	116	267	191
ENSG00000232765	ENSG00000232765	6.427	-1.404	0.0014	0.035	4.7e-06	0.0002	0	0	9	13	0	0	11	11
ENSG00000088930	XRN2	-0.605	6.67	0.0015	0.036	0.0016	0.027	2531	2274	1660	1499	2668	1998	2087	1287
ENSG00000136868	SLC31A1	-0.607	6.065	0.0015	0.036	0.0015	0.027	1626	1533	1064	1010	1714	1347	1338	867
ENSG00000171124	FUT3	0.738	4.702	0.0015	0.036	0.00081	0.017	337	424	656	613	355	373	824	526
ENSG00000171867	PRNP	-0.622	5.993	0.0015	0.036	0.0015	0.026	1615	1404	1005	956	1702	1233	1264	821
ENSG00000196155	PLEKHG4	1.186	1.963	0.0015	0.036	2.2e-05	0.00078	43	48	101	105	45	42	127	90
ENSG00000258240	ENSG00000258240	6.419	-1.407	0.0015	0.036	3.4e-06	0.00015	0	0	9	12	0	0	12	10
ENSG00000072415	MPP5	-0.727	4.693	0.0015	0.037	0.0012	0.023	691	567	418	342	728	498	525	293
ENSG00000113328	CCNG1	-0.702	7.054	0.0015	0.037	0.0014	0.026	3843	2597	2073	1887	4051	2281	2606	1620
ENSG00000146426	TIAM2	0.919	3.548	0.0015	0.037	0.00059	0.013	180	132	345	246	190	116	433	211
ENSG00000166049	PASD1	2.762	-0.217	0.0015	0.037	6.6e-07	3.5e-05	2	6	27	23	2	5	34	20
ENSG00000170385	SLC30A1	-0.686	5.962	0.0015	0.037	0.0014	0.024	1712	1293	1012	856	1805	1136	1272	735
ENSG00000171236	LRG1	-0.847	3.533	0.0015	0.037	0.00056	0.012	248	331	166	155	262	291	209	133
ENSG00000180530	NRIP1	-0.805	5.382	0.0015	0.037	0.0016	0.028	1305	767	610	575	1375	673	767	494
ENSG00000198695	MT-ND6	0.678	6.538	0.0015	0.037	0.0011	0.02	1562	1233	2024	2451	1646	1083	2545	2105
ENSG00000213889	PPM1N	1.046	2.583	0.0015	0.037	0.00013	0.0037	66	84	136	174	70	74	172	150
ENSG00000258711	ENSG00000258711	1.787	0.734	0.0015	0.037	1.6e-06	7.8e-05	12	15	51	42	13	13	64	36
ENSG00000141052	MYOCD	1.103	2.282	0.0016	0.038	6.3e-05	0.002	68	49	126	128	72	43	158	110
ENSG00000157060	SHCBP1L	6.413	-1.41	0.0016	0.038	3e-06	0.00014	0	0	10	10	0	0	13	9
ENSG00000163346	PBXIP1	-0.776	4.192	0.0016	0.038	0.0011	0.02	386	514	278	247	407	452	349	212
ENSG00000165496	RPL10L	4.85	-0.756	0.0016	0.038	3.2e-08	2.2e-06	1	0	14	23	1	0	18	20
ENSG00000207615	MIR515-2	6.413	-1.41	0.0016	0.038	3e-06	0.00014	0	0	10	10	0	0	13	9
ENSG00000228295	LINC00392	6.459	-1.369	0.0016	0.038	5.2e-06	0.00022	0	0	13	8	0	0	16	7
ENSG00000110799	VWF	2.537	-0.077	0.0016	0.039	7.5e-07	3.9e-05	3	7	30	26	3	6	37	22
ENSG00000165983	PTER	-0.725	4.506	0.0016	0.039	0.0013	0.024	620	484	343	325	653	425	431	279
ENSG00000188021	UBQLN2	-0.636	5.341	0.0016	0.039	0.0016	0.028	963	965	655	585	1015	848	823	502
ENSG00000169504	CLIC4	-0.768	7.99	0.0017	0.039	0.0019	0.031	7791	4748	4137	3226	8212	4171	5201	2770
ENSG00000231426	FILNC1	1.61	1.2	0.0017	0.039	3.9e-05	0.0013	19	23	82	45	20	20	102	38
ENSG00000065526	SPEN	0.609	6.432	0.0017	0.04	0.0013	0.024	1330	1343	1949	2127	1402	1180	2451	1827
ENSG00000083720	OXCT1	0.978	2.636	0.0017	0.04	9.3e-05	0.0028	79	82	162	155	83	72	203	133
ENSG00000100593	ISM2	0.864	4.053	0.0017	0.04	0.00089	0.018	176	282	406	427	186	248	510	367
ENSG00000105146	AURKC	1.601	0.987	0.0017	0.04	8.7e-06	0.00036	19	17	45	66	20	15	57	57
ENSG00000112297	CRYBG1	-0.57	6.988	0.0017	0.04	0.002	0.033	2974	2958	2002	1995	3135	2599	2517	1713
ENSG00000136699	SMPD4	-0.62	7.106	0.0017	0.04	0.0016	0.027	2929	3601	2217	2031	3088	3164	2787	1744
ENSG00000145107	TM4SF19	3.274	-0.479	0.0017	0.04	1.3e-06	6.5e-05	2	2	27	14	2	2	34	12
ENSG00000184860	SDR42E1	1.992	0.548	0.0017	0.04	8.5e-06	0.00035	9	11	53	30	10	10	66	25
ENSG00000196593	ANKRD20A19P	6.407	-1.412	0.0017	0.04	3.4e-06	0.00015	0	0	11	9	0	0	14	8
ENSG00000099338	CATSPERG	1.271	1.674	0.0017	0.041	1.7e-05	0.00062	36	34	89	80	38	30	112	69
ENSG00000107331	ABCA2	0.965	3.203	0.0017	0.041	0.00046	0.011	92	150	230	241	97	132	289	207
ENSG00000165949	IFI27	2.41	-0.048	0.0017	0.041	1.4e-06	6.6e-05	4	7	25	31	4	6	32	27
ENSG00000170919	TPT1-AS1	0.827	4.435	0.0017	0.041	0.0012	0.023	375	232	550	526	395	203	692	452
ENSG00000048545	GUCA1A	6.445	-1.372	0.0018	0.041	9.2e-06	0.00038	0	0	14	7	0	0	17	6
ENSG00000059378	PARP12	2.114	0.322	0.0018	0.041	1.4e-06	6.6e-05	11	5	40	32	12	4	50	27
ENSG00000130939	UBE4B	-0.599	6.346	0.0018	0.041	0.0018	0.03	1936	1897	1348	1182	2041	1667	1694	1015
ENSG00000140406	TLNRD1	0.8	4.611	0.0018	0.041	0.0011	0.021	277	418	625	584	292	368	786	501
ENSG00000169908	TM4SF1	4.819	-0.764	0.0018	0.041	1.1e-08	8.6e-07	0	1	17	19	0	1	22	16
ENSG00000171608	PIK3CD	0.753	4.296	0.0018	0.041	0.00086	0.017	252	317	469	490	266	279	590	421
ENSG00000070756	PABPC1	-0.555	9.653	0.0018	0.042	0.0025	0.039	19251	18257	13301	12223	20293	16041	16722	10497
ENSG00000101849	TBL1X	-0.568	7.125	0.0018	0.042	0.0021	0.034	3202	3319	2233	2166	3375	2916	2807	1860
ENSG00000129991	TNNI3	2.289	0.206	0.0018	0.042	1.2e-06	6.1e-05	3	11	33	35	3	10	41	30
ENSG00000140943	MBTPS1	-0.602	6.365	0.0018	0.042	0.0018	0.03	1825	2061	1329	1231	1924	1811	1671	1057
ENSG00000151067	CACNA1C	4.815	-0.767	0.0018	0.042	1.1e-08	8.5e-07	0	1	18	18	0	1	23	15
ENSG00000155657	TTN	-0.706	4.414	0.0018	0.042	0.0014	0.025	555	475	298	334	585	417	375	287
ENSG00000157330	C1orf158	2.291	0.091	0.0018	0.042	9.2e-07	4.7e-05	8	5	35	26	8	4	44	22
ENSG00000159251	ACTC1	0.651	6.711	0.0018	0.042	0.0012	0.022	1473	1714	2246	2759	1553	1506	2824	2370
ENSG00000203857	HSD3B1	-0.556	8.477	0.0018	0.042	0.0026	0.04	8108	8498	5462	5831	8547	7467	6867	5008
ENSG00000223959	AFG3L1P	0.74	4.388	0.0018	0.042	0.001	0.02	324	287	458	563	341	252	576	484
ENSG00000249945	ENSG00000249945	3.176	-0.582	0.0018	0.042	9.8e-07	5e-05	2	2	16	24	2	2	20	21
ENSG00000284640	ENSG00000284640	3.931	-0.763	0.0018	0.042	1.5e-07	9.2e-06	1	1	17	19	1	1	21	16
ENSG00000198938	MT-CO3	0.626	13.089	0.0019	0.042	0.0017	0.029	151332	116875	196092	217904	159522	102691	246533	187132
ENSG00000074410	CA12	-0.578	6.434	0.0019	0.043	0.0021	0.034	2038	2011	1382	1330	2148	1767	1737	1142
ENSG00000084754	HADHA	-0.564	7.483	0.0019	0.043	0.0022	0.036	4053	4301	2878	2771	4272	3779	3618	2380
ENSG00000108179	PPIF	-0.64	7.439	0.0019	0.043	0.0017	0.029	3540	4734	2745	2564	3732	4160	3451	2202
ENSG00000116459	ATP5PB	-0.561	7.673	0.0019	0.043	0.0024	0.037	4806	4711	3331	3121	5066	4139	4188	2680
ENSG00000164099	PRSS12	-0.558	8.069	0.0019	0.043	0.0025	0.039	6045	6472	4235	4268	6372	5687	5325	3665
ENSG00000170921	TANC2	-0.604	5.609	0.0019	0.043	0.002	0.033	1143	1159	742	772	1205	1018	933	663
ENSG00000198930	CSAG1	3.08	-0.38	0.0019	0.043	1.7e-06	7.9e-05	0	6	20	27	0	5	25	23
ENSG00000099949	LZTR1	0.741	4.777	0.002	0.044	0.0012	0.023	344	456	616	722	363	401	775	620
ENSG00000169220	RGS14	0.878	3.54	0.002	0.044	0.0007	0.015	136	182	252	333	144	160	318	286
ENSG00000171291	ZNF439	2.55	-0.225	0.002	0.044	3e-06	0.00014	4	5	21	29	4	4	27	25
ENSG00000198804	MT-CO1	0.666	14.212	0.002	0.044	0.0018	0.029	335863	238465	422291	489030	354040	209525	530918	419970
ENSG00000272281	TPTE2P2	2.328	0.013	0.002	0.044	1.8e-06	8.6e-05	5	7	31	27	5	6	39	23
ENSG00000102854	MSLN	2.003	0.765	0.002	0.045	3e-05	0.0011	4	21	51	48	4	19	64	41
ENSG00000109846	CRYAB	1.386	1.392	0.002	0.045	1.7e-05	0.00062	23	32	67	76	24	28	84	65
ENSG00000181894	ZNF329	1.579	0.985	0.002	0.045	5.5e-06	0.00024	15	21	52	57	16	19	66	49
ENSG00000250453	ENSG00000250453	3.203	-0.548	0.002	0.045	6.7e-07	3.5e-05	2	2	23	17	2	2	29	14
ENSG00000253308	ENSG00000253308	2.664	-0.3	0.002	0.045	4.7e-07	2.6e-05	4	3	24	23	4	3	30	20
ENSG00000011347	SYT7	-0.618	6.554	0.002	0.046	0.0018	0.031	1991	2461	1507	1393	2099	2163	1894	1196
ENSG00000105976	MET	-0.726	4.294	0.002	0.046	0.0015	0.026	528	425	306	269	556	373	385	231
ENSG00000112655	PTK7	1.151	1.956	0.0021	0.046	3.7e-05	0.0013	43	49	99	105	45	43	124	90
ENSG00000114166	KAT2B	-0.834	3.53	0.0021	0.046	0.00083	0.017	314	261	185	137	331	229	232	117
ENSG00000225972	MTND1P23	0.96	2.798	0.0021	0.046	0.00026	0.0066	93	89	151	203	98	78	191	175
ENSG00000253553	ENSG00000253553	6.343	-1.46	0.0021	0.046	5.7e-06	0.00024	0	0	10	9	0	0	13	8
ENSG00000006534	ALDH3B1	-1.117	2.379	0.0021	0.047	0.00045	0.01	104	171	74	53	110	151	92	45
ENSG00000010292	NCAPD2	-0.567	7.003	0.0021	0.047	0.0023	0.037	2900	3093	2086	1959	3057	2718	2622	1682
ENSG00000099875	MKNK2	-0.677	6.441	0.0021	0.047	0.0017	0.029	1728	2454	1367	1247	1822	2157	1719	1071
ENSG00000135048	CEMIP2	-0.588	7.196	0.0021	0.047	0.0023	0.036	3709	3179	2420	2163	3910	2793	3042	1857
ENSG00000138080	EMILIN1	1.933	0.496	0.0021	0.047	6.9e-06	0.00029	7	15	36	45	7	13	45	39
ENSG00000174697	LEP	1.765	0.92	0.0021	0.047	6.9e-05	0.0022	8	23	42	66	9	21	54	57
ENSG00000179546	HTR1D	1.081	2.212	0.0021	0.047	7.4e-05	0.0023	51	62	114	127	54	55	143	109
ENSG00000187601	MAGEH1	4.749	-0.826	0.0021	0.047	2.2e-08	1.6e-06	1	0	16	19	1	0	20	16
ENSG00000188549	CCDC9B	1.882	0.654	0.0021	0.047	6.1e-06	0.00026	7	18	46	43	7	16	58	37
ENSG00000273142	LINC02604	1.124	2.078	0.0021	0.047	6.3e-05	0.002	56	45	117	103	59	39	147	88
ENSG00000170542	SERPINB9	0.651	5.973	0.0022	0.047	0.0015	0.026	1068	840	1568	1430	1126	738	1971	1228
ENSG00000237118	CYP2F2P	2.395	-0.064	0.0022	0.047	1.1e-06	5.5e-05	7	4	30	25	7	3	38	21
ENSG00000020633	RUNX3	1.097	2.09	0.0022	0.048	5.5e-05	0.0018	55	48	108	113	58	42	136	97
ENSG00000113658	SMAD5	-0.707	5.445	0.0022	0.048	0.0021	0.033	1239	871	699	593	1306	765	879	509
ENSG00000123358	NR4A1	-0.562	7.711	0.0022	0.048	0.0026	0.04	4628	5146	3373	3248	4879	4522	4240	2789
ENSG00000157600	TMEM164	-0.803	3.526	0.0022	0.048	0.00083	0.017	251	318	160	166	265	280	201	143
ENSG00000170412	GPRC5C	0.705	5.171	0.0022	0.048	0.0014	0.026	455	614	893	850	480	540	1122	730
ENSG00000172322	CLEC12A	2.928	-0.508	0.0022	0.048	1.2e-06	5.9e-05	3	2	18	23	3	2	23	20
ENSG00000186281	GPAT2	6.291	-1.504	0.0022	0.048	1.5e-05	0.00057	0	0	8	12	0	0	10	10
ENSG00000186832	KRT16	2.772	-0.41	0.0022	0.048	1.1e-06	5.3e-05	4	2	20	24	4	2	25	21
ENSG00000236719	OVAAL	4.737	-0.849	0.0022	0.048	1.7e-07	1e-05	1	0	12	22	1	0	16	19
ENSG00000269958	ENSG00000269958	0.928	2.818	0.0022	0.048	0.00024	0.0062	96	91	160	196	101	80	202	169
ENSG00000137509	PRCP	-0.626	5.011	0.0023	0.049	0.0024	0.037	788	739	489	501	831	649	615	430
ENSG00000153162	BMP6	-0.787	3.385	0.0023	0.049	0.00062	0.014	261	253	146	151	275	222	184	130
ENSG00000158747	NBL1	0.844	3.531	0.0023	0.049	0.00067	0.014	135	186	294	281	142	164	370	241
ENSG00000286734	ENSG00000286734	6.336	-1.463	0.0023	0.049	7.2e-06	0.0003	0	0	11	8	0	0	14	7
ENSG00000108387	SEPTIN4	1.314	1.514	0.0023	0.05	2.5e-05	0.00088	26	35	70	84	28	31	88	72
ENSG00000122741	DCAF10	0.722	4.69	0.0023	0.05	0.0016	0.027	439	319	628	624	463	280	790	536
ENSG00000143390	RFX5	-0.665	4.623	0.0023	0.05	0.0018	0.031	581	599	398	345	612	526	500	296
ENSG00000144648	ACKR2	-0.623	5.282	0.0023	0.05	0.0023	0.036	860	983	601	595	907	864	756	511
ENSG00000149948	HMGA2	-0.705	5.569	0.0023	0.05	0.0021	0.034	1344	954	778	631	1417	838	978	542
ENSG00000229807	XIST	0.725	6.884	0.0023	0.05	0.0019	0.031	2149	1333	2832	2925	2265	1171	3561	2512
ENSG00000230829	ENSG00000230829	6.282	-1.506	0.0023	0.05	1.1e-05	0.00044	0	0	9	10	0	0	11	9
ENSG00000287442	ENSG00000287442	6.282	-1.506	0.0023	0.05	1.1e-05	0.00044	0	0	9	10	0	0	11	9
ENSG00000160216	AGPAT3	-0.645	5.351	0.0024	0.05	0.0021	0.034	886	1060	664	580	934	932	834	498
ENSG00000176054	RPL23P2	1.42	1.284	0.0024	0.05	3.2e-05	0.0011	29	21	54	79	30	18	69	68
ENSG00000171316	CHD7	0.599	6.764	0.0024	0.051	0.0019	0.031	1836	1546	2518	2604	1935	1358	3166	2236
ENSG00000178301	AQP11	1.111	2.03	0.0024	0.051	7.4e-05	0.0023	50	48	97	116	53	42	122	100
ENSG00000249306	LINC01411	2.948	-0.491	0.0024	0.051	7e-07	3.7e-05	4	1	22	20	4	1	27	17
ENSG00000189221	MAOA	0.659	5.728	0.0025	0.052	0.0016	0.027	807	798	1431	1103	851	701	1798	947
ENSG00000110048	OSBP	-0.603	6.101	0.0025	0.053	0.0023	0.037	1696	1541	1157	974	1788	1354	1454	836
ENSG00000147065	MSN	-0.553	7.191	0.0025	0.053	0.0029	0.043	3353	3447	2407	2227	3534	3029	3026	1912
ENSG00000154556	SORBS2	-0.831	3.101	0.0025	0.053	0.00048	0.011	209	217	126	113	220	191	158	97
ENSG00000171314	PGAM1	-0.583	8.317	0.0025	0.053	0.0027	0.041	7370	7601	5545	4447	7769	6679	6971	3819
ENSG00000172687	ZNF738	0.706	4.156	0.0025	0.053	0.0012	0.022	269	257	420	440	284	226	528	378
ENSG00000179918	SEPHS2	-0.564	6.867	0.0025	0.053	0.0027	0.041	2651	2799	1926	1760	2794	2459	2421	1511
ENSG00000185915	KLHL34	6.325	-1.465	0.0025	0.053	1.1e-05	0.00045	0	0	12	7	0	0	15	6
ENSG00000236253	SLC25A3P1	6.276	-1.509	0.0025	0.053	1e-05	0.00041	0	0	10	9	0	0	12	8
ENSG00000266729	DSG1-AS1	6.325	-1.465	0.0025	0.053	1.1e-05	0.00045	0	0	12	7	0	0	15	6
ENSG00000081041	CXCL2	1.188	1.751	0.0026	0.053	3.8e-05	0.0013	41	37	88	89	43	32	111	76
ENSG00000003989	SLC7A2	-0.564	8.022	0.0026	0.054	0.0032	0.046	6591	5545	4243	3964	6948	4872	5334	3404
ENSG00000108510	MED13	-0.608	6.077	0.0026	0.054	0.0025	0.039	1768	1420	1074	1018	1864	1247	1350	874
ENSG00000117242	PINK1-AS	-0.861	2.996	0.0026	0.054	0.00055	0.012	184	215	102	117	194	189	129	101
ENSG00000122728	TAF1L	2.914	-0.515	0.0026	0.054	8.8e-07	4.5e-05	3	2	21	20	3	2	26	17
ENSG00000124635	H2BC11	1.689	0.866	0.0026	0.054	1.7e-05	0.00064	9	22	48	55	10	20	60	47
ENSG00000147130	ZMYM3	-0.596	5.382	0.0026	0.054	0.0027	0.041	970	991	653	644	1022	871	821	553
ENSG00000165462	PHOX2A	1.089	2.192	0.0026	0.054	0.00013	0.0038	51	60	133	103	54	53	167	88
ENSG00000186453	FAM228A	4.725	-0.835	0.0026	0.054	5.3e-08	3.6e-06	0	1	19	14	0	1	24	12
ENSG00000204681	GABBR1	0.623	5.543	0.0026	0.054	0.0019	0.031	749	684	1042	1168	790	601	1310	1003
ENSG00000268531	ENSG00000268531	2.955	-0.473	0.0026	0.054	1.5e-06	6.9e-05	2	3	25	17	2	3	31	14
ENSG00000273802	H2BC8	1.527	0.975	0.0026	0.054	6.9e-06	0.00029	21	16	55	52	22	14	69	45
ENSG00000164221	CCDC112	1.03	2.687	0.0026	0.055	0.00055	0.012	105	57	168	164	110	50	211	141
ENSG00000123572	NRK	-0.896	3.506	0.0027	0.055	0.0015	0.027	326	248	192	116	343	218	240	99
ENSG00000146648	EGFR	-0.589	7.356	0.0027	0.055	0.0027	0.041	4158	3544	2784	2335	4383	3114	3500	2005
ENSG00000159753	CARMIL2	0.886	3.036	0.0027	0.055	0.00044	0.01	98	125	195	216	103	110	245	186
ENSG00000074370	ATP2A3	0.788	5.102	0.0027	0.056	0.0019	0.032	368	615	877	820	388	541	1102	704
ENSG00000099812	MISP	0.69	4.638	0.0027	0.056	0.0016	0.028	335	408	617	581	353	359	775	499
ENSG00000110944	IL23A	2.252	-0.053	0.0027	0.056	2e-06	9.1e-05	7	5	26	29	7	4	33	25
ENSG00000124593	ENSG00000124593	0.845	3.373	0.0027	0.056	0.00073	0.015	121	166	252	263	128	146	317	226
ENSG00000162407	PLPP3	-0.635	4.721	0.0027	0.056	0.0024	0.038	639	612	415	391	674	538	521	336
ENSG00000166801	FAM111A	1.216	1.78	0.0027	0.056	7.3e-05	0.0023	47	31	98	83	49	27	123	71
ENSG00000269028	MTRNR2L12	0.72	4.746	0.0027	0.056	0.0019	0.031	397	394	545	759	418	346	686	652
ENSG00000124275	MTRR	-0.691	4.493	0.0028	0.057	0.0021	0.034	585	499	370	301	617	438	465	258
ENSG00000163492	CCDC141	-0.961	2.698	0.0028	0.057	0.00055	0.012	193	138	96	74	203	121	120	63
ENSG00000166800	LDHAL6A	4.653	-0.916	0.0028	0.057	4.5e-07	2.5e-05	1	0	12	21	1	0	15	18
ENSG00000172247	C1QTNF4	3.479	-0.654	0.0028	0.057	3.6e-06	0.00016	0	3	22	15	0	3	27	13
ENSG00000185864	NPIPB4	1.108	2.062	0.0028	0.057	9.9e-05	0.003	59	41	113	104	62	36	142	89
ENSG00000198888	MT-ND1	0.68	12.47	0.0028	0.057	0.0026	0.04	103206	67524	126835	146686	108791	59329	159461	125971
ENSG00000027075	PRKCH	-0.594	5.473	0.0029	0.058	0.0028	0.042	1010	1078	717	666	1065	947	901	572
ENSG00000138031	ADCY3	-0.637	5.749	0.0029	0.058	0.0024	0.038	1113	1447	859	786	1173	1272	1080	675
ENSG00000143816	WNT9A	0.747	3.741	0.0029	0.058	0.00093	0.018	185	202	329	321	195	178	413	276
ENSG00000145632	PLK2	-0.566	6.859	0.0029	0.058	0.0031	0.045	2883	2537	1919	1741	3039	2229	2412	1495
ENSG00000148803	FUOM	0.842	3.657	0.0029	0.058	0.0012	0.022	138	212	305	324	146	187	383	278
ENSG00000023734	STRAP	-0.548	7.732	0.0029	0.059	0.0035	0.049	5179	4704	3546	3211	5459	4133	4458	2757
ENSG00000099256	PRTFDC1	0.899	2.957	0.0029	0.059	0.0005	0.011	122	87	200	190	128	76	251	163
ENSG00000133195	SLC39A11	-0.624	4.854	0.0029	0.059	0.0029	0.043	687	682	421	468	724	599	529	402
ENSG00000165795	NDRG2	-0.922	2.774	0.0029	0.059	0.00062	0.013	146	201	87	97	154	177	109	83
ENSG00000196205	EEF1A1P5	-0.678	6.016	0.0029	0.059	0.0025	0.039	1277	1838	894	1052	1346	1615	1124	904
ENSG00000235750	KIAA0040	-0.684	4.105	0.0029	0.059	0.0018	0.03	416	411	268	246	438	361	337	211
ENSG00000100422	CERK	-0.76	3.751	0.003	0.059	0.0015	0.026	285	374	196	193	301	329	246	166
ENSG00000135097	MSI1	0.814	3.214	0.003	0.059	0.00049	0.011	128	132	229	228	135	116	288	196
ENSG00000139433	GLTP	-0.654	4.361	0.003	0.059	0.0022	0.035	497	483	315	307	524	424	396	264
ENSG00000175592	FOSL1	0.604	5.454	0.003	0.059	0.0022	0.035	675	683	1044	1021	712	600	1312	877
ENSG00000285751	ENSG00000285751	3.844	-0.832	0.003	0.059	4.7e-07	2.6e-05	2	0	18	15	2	0	22	13
ENSG00000083123	BCKDHB	-0.767	3.403	0.003	0.06	0.00089	0.018	264	254	159	145	278	223	200	124
ENSG00000103226	NOMO3	-1.062	2.247	0.003	0.061	0.0003	0.0076	124	123	74	44	131	108	92	37
ENSG00000286042	LCAL1	6.205	-1.56	0.003	0.061	1.8e-05	0.00066	0	0	9	9	0	0	11	8
ENSG00000059804	SLC2A3	-0.525	9.387	0.0031	0.061	0.0042	0.056	15733	15197	11180	10312	16584	13353	14056	8856
ENSG00000102144	PGK1	-0.528	8.466	0.0031	0.061	0.0042	0.056	7902	8445	5750	5587	8330	7420	7229	4798
ENSG00000128294	TPST2	-0.683	4.833	0.0031	0.061	0.0027	0.041	580	792	428	426	612	696	538	366
ENSG00000151025	GPR158	1.925	0.333	0.0031	0.061	4.1e-06	0.00018	12	6	35	36	13	5	44	31
ENSG00000163499	CRYBA2	1.077	2.148	0.0031	0.061	0.00021	0.0056	54	55	96	135	57	48	121	116
ENSG00000198440	ZNF583	1.814	0.515	0.0031	0.061	5.6e-06	0.00024	15	7	41	39	16	6	52	33
ENSG00000109572	CLCN3	-0.62	5.484	0.0031	0.062	0.003	0.044	1153	965	742	636	1215	848	932	546
ENSG00000226332	ENSG00000226332	0.917	2.638	0.0031	0.062	0.00024	0.0063	83	82	153	159	88	72	193	137
ENSG00000235590	GNAS-AS1	6.259	-1.596	0.0031	0.062	0.00044	0.01	0	0	3	16	0	0	4	14
ENSG00000105974	CAV1	0.662	5.076	0.0032	0.062	0.0024	0.037	576	443	815	798	607	389	1025	685
ENSG00000106554	CHCHD3	-0.554	6.215	0.0032	0.062	0.0034	0.048	1755	1700	1199	1154	1850	1494	1507	991
ENSG00000232059	ENSG00000232059	6.175	-1.605	0.0032	0.062	8e-05	0.0025	0	0	5	13	0	0	7	11
ENSG00000008294	SPAG9	-0.568	6.686	0.0032	0.063	0.0033	0.047	2552	2257	1726	1518	2690	1983	2170	1303
ENSG00000133657	ATP13A3	-0.71	7.069	0.0032	0.063	0.0033	0.047	3999	2519	2234	1751	4215	2213	2808	1503
ENSG00000133872	SARAF	-0.553	7.127	0.0032	0.063	0.0035	0.05	3441	3064	2321	2112	3627	2692	2918	1814
ENSG00000138162	TACC2	-0.606	6.564	0.0032	0.063	0.0029	0.043	1936	2530	1448	1487	2041	2223	1820	1277
ENSG00000162755	KLHDC9	2.11	0.324	0.0032	0.063	0.0002	0.0054	4	13	23	51	4	12	30	44
ENSG00000018408	WWTR1	-0.588	5.338	0.0033	0.063	0.0034	0.048	960	938	653	609	1012	824	821	523
ENSG00000120875	DUSP4	0.598	5.73	0.0033	0.063	0.0024	0.038	870	779	1291	1205	917	684	1623	1035
ENSG00000123933	MXD4	-0.819	4.912	0.0033	0.063	0.0036	0.05	527	974	390	461	556	857	491	396
ENSG00000150471	ADGRL3	-0.606	5.529	0.0033	0.063	0.0031	0.045	1147	1030	776	654	1209	905	975	561
ENSG00000104267	CA2	1.69	0.608	0.0033	0.064	7.7e-06	0.00032	12	14	42	42	13	12	53	36
ENSG00000164442	CITED2	-0.541	7.361	0.0033	0.064	0.0037	0.051	3613	4011	2641	2599	3809	3524	3320	2232
ENSG00000169131	ZNF354A	0.818	3.507	0.0033	0.064	0.0011	0.022	187	131	265	298	197	115	333	256
ENSG00000184232	OAF	-0.743	4.503	0.0033	0.064	0.0028	0.042	442	666	312	350	466	586	392	301
ENSG00000044574	HSPA5	-0.516	10.728	0.0034	0.065	0.0048	0.062	40860	37302	26983	27658	43071	32775	33924	23752
ENSG00000048828	FAM120A	-0.543	7.533	0.0034	0.065	0.0038	0.052	4358	4236	3144	2753	4594	3722	3953	2364
ENSG00000117114	ADGRL2	-0.591	7.453	0.0034	0.065	0.0034	0.049	4634	3604	2913	2556	4885	3166	3662	2195
ENSG00000198663	C6orf89	-0.559	5.93	0.0034	0.065	0.0035	0.049	1449	1391	975	953	1527	1222	1226	818
ENSG00000163527	STT3B	-0.625	7.647	0.0034	0.066	0.0034	0.049	5556	3963	3313	2858	5856	3482	4165	2454
ENSG00000169783	LINGO1	0.727	4.008	0.0034	0.066	0.0016	0.027	214	257	365	416	226	226	459	357
ENSG00000198300	PEG3	-0.553	7.694	0.0034	0.066	0.004	0.054	5273	4367	3345	3226	5558	3837	4205	2770
ENSG00000129116	PALLD	-0.588	7.526	0.0035	0.066	0.0035	0.049	4782	3877	3145	2616	5041	3406	3953	2246
ENSG00000091409	ITGA6	-0.627	8.019	0.0035	0.067	0.0036	0.05	7123	5202	4418	3559	7508	4570	5554	3056
ENSG00000132386	SERPINF1	-0.651	4.481	0.0035	0.067	0.0028	0.041	495	569	325	353	522	500	409	303
ENSG00000143147	GPR161	0.655	4.617	0.0035	0.067	0.0021	0.034	349	394	568	602	368	346	714	517
ENSG00000182158	CREB3L2	-0.57	5.818	0.0035	0.067	0.0036	0.05	1377	1259	924	850	1451	1106	1162	730
ENSG00000186591	UBE2H	-0.557	6.641	0.0035	0.067	0.0036	0.05	2343	2305	1696	1462	2470	2025	2132	1255
ENSG00000196074	SYCP2	4.576	-0.959	0.0035	0.067	1.7e-07	1e-05	0	1	14	16	0	1	18	14
ENSG00000225630	MTND2P28	0.729	4.373	0.0035	0.067	0.0022	0.034	325	282	425	583	342	248	535	501
ENSG00000226688	ENTPD1-AS1	-0.596	5.538	0.0035	0.067	0.0035	0.05	1194	992	739	707	1258	871	929	607
ENSG00000227036	LINC00511	1.094	2.017	0.0035	0.067	0.00013	0.0037	42	57	103	107	44	50	129	92
ENSG00000250899	ENSG00000250899	-0.598	5.316	0.0035	0.067	0.0035	0.049	902	972	657	580	951	854	826	498
ENSG00000261068	ENSG00000261068	1.083	2.273	0.0035	0.067	0.00044	0.01	75	43	135	115	79	37	169	99
ENSG00000274183	H2AB1	6.14	-1.61	0.0035	0.067	4.5e-05	0.0015	0	0	7	10	0	0	9	9
ENSG00000127586	CHTF18	0.658	6.563	0.0036	0.067	0.0022	0.035	1188	1679	2147	2378	1253	1476	2700	2042
ENSG00000140718	FTO	-0.594	5.037	0.0036	0.068	0.0037	0.051	774	768	522	500	816	675	656	429
ENSG00000152518	ZFP36L2	-0.623	4.586	0.0036	0.068	0.0031	0.045	582	553	368	369	614	486	463	317
ENSG00000173456	RNF26	-0.598	6.501	0.0036	0.068	0.0032	0.046	1854	2412	1415	1403	1954	2120	1779	1205
ENSG00000164746	C7orf57	2.712	-0.446	0.0036	0.069	3.1e-06	0.00014	3	3	24	18	3	3	30	15
ENSG00000137841	PLCB2	0.632	5.101	0.0037	0.07	0.0026	0.04	482	569	833	794	508	500	1047	682
ENSG00000153094	BCL2L11	-0.857	2.977	0.0037	0.07	0.00093	0.018	219	173	120	96	231	152	151	82
ENSG00000189171	S100A13	0.596	6.369	0.0037	0.07	0.0026	0.04	1194	1379	1802	2089	1259	1212	2266	1794
ENSG00000286257	ENSG00000286257	6.131	-1.613	0.0037	0.07	3.5e-05	0.0012	0	0	8	9	0	0	10	8
ENSG00000130005	GAMT	-0.713	5.109	0.0038	0.07	0.0035	0.05	655	1020	489	533	691	897	615	458
ENSG00000167476	JSRP1	-0.75	4.328	0.0038	0.07	0.0032	0.046	402	581	256	329	424	511	322	283
ENSG00000141564	RPTOR	-0.661	5.83	0.0038	0.071	0.0033	0.047	1101	1625	872	851	1161	1428	1096	731
ENSG00000142149	HUNK	-0.575	5.675	0.0038	0.071	0.0037	0.051	1220	1170	855	749	1286	1028	1074	643
ENSG00000089157	RPLP0	-0.572	10.976	0.0038	0.072	0.004	0.054	40681	53607	31405	32009	42883	47102	39484	27489
ENSG00000129195	PIMREG	-0.798	3.304	0.0038	0.072	0.0013	0.023	225	263	158	121	237	231	198	104
ENSG00000143622	RIT1	0.645	4.618	0.0038	0.072	0.0025	0.038	398	348	589	578	419	306	741	496
ENSG00000174992	ZG16	1.753	0.612	0.0039	0.072	2.1e-05	0.00076	7	18	42	43	8	16	53	37
ENSG00000154917	RAB6B	0.67	4.981	0.0039	0.073	0.0027	0.041	414	537	804	708	437	472	1010	608
ENSG00000234614	C2CD4D-AS1	2.339	-0.245	0.0039	0.073	6.3e-06	0.00027	6	3	20	29	6	3	25	25
ENSG00000065054	SLC9A3R2	-0.639	5.363	0.004	0.074	0.0037	0.051	843	1116	587	672	889	981	738	577
ENSG00000124260	MAGEA10	1.451	1.088	0.004	0.074	4.5e-05	0.0015	28	14	58	57	29	12	73	49
ENSG00000175130	MARCKSL1	0.562	6.363	0.004	0.074	0.003	0.044	1254	1345	1956	1881	1322	1182	2459	1615
ENSG00000176994	SMCR8	-0.592	5.097	0.004	0.074	0.0039	0.053	804	802	561	504	848	705	705	433
ENSG00000197172	MAGEA6	3.356	-0.76	0.004	0.074	5.1e-06	0.00022	0	3	16	19	0	3	20	16
ENSG00000225178	RPSAP58	-0.608	4.72	0.004	0.074	0.0036	0.05	638	604	401	414	672	531	504	356
ENSG00000129932	DOHH	0.711	6.153	0.004	0.075	0.0027	0.041	827	1282	1555	1898	872	1127	1956	1630
ENSG00000104774	MAN2B1	-0.654	5.799	0.0041	0.075	0.0035	0.049	1081	1580	827	864	1140	1389	1040	742
ENSG00000107798	LIPA	-0.684	4.32	0.0041	0.075	0.0032	0.047	547	412	308	289	576	362	387	248
ENSG00000133243	BTBD2	-0.696	6.545	0.0041	0.075	0.0038	0.052	1699	2817	1418	1369	1791	2476	1783	1176
ENSG00000203995	ZYG11A	0.895	3.085	0.0041	0.075	0.0013	0.024	141	88	193	234	148	77	243	201
ENSG00000232624	LINC01517	6.125	-1.616	0.0041	0.075	3.4e-05	0.0012	0	0	9	8	0	0	11	7
ENSG00000249464	LINC01091	0.872	2.856	0.0041	0.075	0.00063	0.014	111	86	172	190	117	75	216	163
ENSG00000178385	PLEKHM3	-0.939	2.335	0.0041	0.076	0.00029	0.0074	128	127	71	62	135	112	89	53
ENSG00000179218	CALR	-0.519	10.754	0.0041	0.076	0.0052	0.066	37108	42532	27646	27944	39116	37371	34758	23998
ENSG00000180116	C12orf40	6.084	-1.663	0.0041	0.076	0.0001	0.0031	0	0	5	11	0	0	7	10
ENSG00000248554	C5orf34-AS1	3.323	-0.795	0.0041	0.076	1.7e-06	7.8e-05	3	0	16	17	3	0	20	15
ENSG00000265992	ESRG	6.177	-1.568	0.0041	0.076	4.3e-05	0.0015	0	0	11	6	0	0	14	5
ENSG00000073711	PPP2R3A	-0.645	5.681	0.0042	0.076	0.0039	0.053	1427	1018	842	721	1504	894	1058	619
ENSG00000117906	RCN2	-0.64	6.188	0.0042	0.076	0.0038	0.052	2019	1455	1231	997	2128	1278	1547	856
ENSG00000143786	CNIH3	-0.825	3.025	0.0042	0.076	0.001	0.02	189	215	128	99	199	189	160	85
ENSG00000165156	ZHX1	-0.746	4.606	0.0042	0.076	0.004	0.054	728	462	391	318	767	405	491	273
ENSG00000228549	ENSG00000228549	2.643	-0.505	0.0042	0.076	4.3e-06	0.00019	3	3	17	23	3	3	22	20
ENSG00000166888	STAT6	-0.62	5.544	0.0042	0.077	0.0037	0.051	949	1262	725	713	1000	1109	911	612
ENSG00000239445	ST3GAL6-AS1	1.115	1.796	0.0042	0.077	8.4e-05	0.0026	41	42	93	86	43	37	117	74
ENSG00000115504	EHBP1	-0.598	5.624	0.0043	0.077	0.0041	0.055	1298	1024	794	740	1368	899	998	635
ENSG00000129538	RNASE1	2.23	-0.067	0.0043	0.077	6.4e-06	0.00027	8	4	31	22	8	3	39	19
ENSG00000198062	POTEH	2.519	-0.423	0.0043	0.078	1.6e-05	0.00062	4	3	16	28	4	3	20	24
ENSG00000211747	TRBV20-1	6.065	-1.665	0.0043	0.078	6e-05	0.0019	0	0	6	10	0	0	8	9
ENSG00000101846	STS	-0.522	9.042	0.0044	0.079	0.0054	0.067	12748	11576	8995	7944	13438	10171	11309	6822
ENSG00000104814	MAP4K1	1.597	0.684	0.0044	0.079	1.8e-05	0.00066	17	12	45	43	18	10	56	37
ENSG00000107036	RIC1	-0.589	5.967	0.0044	0.079	0.0041	0.055	1632	1306	1038	914	1720	1147	1305	785
ENSG00000113119	TMCO6	0.822	3.047	0.0044	0.079	0.00079	0.016	110	121	188	220	116	106	237	189
ENSG00000116819	TFAP2E	1.727	0.565	0.0044	0.079	1.5e-05	0.00057	17	7	42	40	18	6	53	34
ENSG00000117862	TXNDC12	-0.741	3.386	0.0044	0.079	0.0014	0.025	240	268	157	147	253	236	197	126
ENSG00000133069	TMCC2	0.817	2.995	0.0044	0.079	0.00067	0.014	110	113	189	204	116	99	238	175
ENSG00000172037	LAMB2	-0.607	6.293	0.0044	0.079	0.0039	0.053	1566	2136	1194	1237	1651	1877	1501	1062
ENSG00000228253	MT-ATP8	0.622	9.773	0.0044	0.079	0.0036	0.051	14719	12262	17321	24205	15515	10774	21777	20787
ENSG00000138336	TET1	-0.686	4.994	0.0045	0.08	0.0044	0.058	915	620	514	439	964	544	646	377
ENSG00000150093	ITGB1	-0.608	8.243	0.0045	0.08	0.0046	0.06	8099	6220	5325	4068	8537	5465	6694	3493
ENSG00000111530	CAND1	-0.581	6.789	0.0046	0.081	0.0045	0.059	2915	2270	1854	1613	3073	1994	2330	1385
ENSG00000170275	CRTAP	-0.527	7.23	0.0046	0.081	0.005	0.064	3259	3675	2354	2457	3435	3229	2960	2110
ENSG00000074695	LMAN1	-0.627	6.908	0.0046	0.082	0.0045	0.059	3381	2321	1979	1713	3564	2039	2488	1471
ENSG00000075399	VPS9D1	0.852	3.241	0.0046	0.082	0.0015	0.026	102	159	233	238	108	140	293	204
ENSG00000130203	APOE	0.85	5.512	0.0046	0.082	0.0043	0.057	406	866	1077	1215	428	762	1355	1044
ENSG00000138821	SLC39A8	-0.588	6.438	0.0046	0.082	0.0043	0.057	2287	1784	1456	1252	2411	1567	1830	1075
ENSG00000131242	RAB11FIP4	-0.542	8.118	0.0047	0.083	0.005	0.064	5803	7095	4544	4311	6117	6234	5713	3702
ENSG00000132329	RAMP1	-0.971	2.21	0.0047	0.083	0.00039	0.0092	104	132	60	61	110	116	75	52
ENSG00000251129	LINC02506	1.33	1.273	0.0047	0.083	0.00011	0.0032	31	20	54	75	33	17	69	65
ENSG00000261286	ATP2C2-AS1	1.041	2.059	0.0047	0.083	0.00027	0.0068	60	44	100	114	63	38	126	98
ENSG00000115616	SLC9A2	-1.05	1.97	0.0048	0.084	0.00033	0.008	113	89	43	55	119	78	55	47
ENSG00000129646	QRICH2	0.823	2.976	0.0048	0.084	0.00082	0.017	104	115	181	207	110	101	228	178
ENSG00000138814	PPP3CA	-0.618	5.857	0.0048	0.084	0.0045	0.059	1587	1156	950	837	1673	1015	1194	719
ENSG00000146535	GNA12	-0.577	8.289	0.0048	0.084	0.0047	0.061	6235	8426	5018	4812	6573	7404	6309	4132
ENSG00000150054	MPP7	-0.7	5.231	0.0048	0.084	0.0048	0.062	1097	719	626	492	1156	631	786	422
ENSG00000160785	SLC25A44	-0.564	5.52	0.0048	0.084	0.0047	0.061	1046	1093	765	680	1103	960	962	584
ENSG00000184916	JAG2	0.964	2.744	0.0048	0.084	0.0014	0.025	79	97	129	214	83	85	163	184
ENSG00000186318	BACE1	-0.85	2.879	0.0048	0.084	0.0012	0.023	154	212	102	101	163	187	128	87
ENSG00000073737	DHRS9	1.873	0.234	0.0048	0.085	1.1e-05	0.00042	8	10	33	33	8	9	41	28
ENSG00000101986	ABCD1	-0.73	5.126	0.0048	0.085	0.0047	0.061	630	1074	518	509	664	944	651	437
ENSG00000116128	BCL9	-0.585	4.871	0.0049	0.085	0.0046	0.06	680	691	469	445	717	607	589	382
ENSG00000196700	ZNF512B	-0.587	5.593	0.0049	0.085	0.0045	0.059	1007	1258	748	760	1062	1106	940	653
ENSG00000063046	EIF4B	-0.508	8.693	0.0049	0.086	0.0063	0.076	9999	9029	6949	6427	10540	7933	8736	5519
ENSG00000127990	SGCE	0.61	5.165	0.0049	0.086	0.0038	0.052	608	500	822	870	641	439	1034	747
ENSG00000162104	ADCY9	-0.631	5.178	0.0049	0.086	0.0043	0.057	762	958	611	498	803	842	768	427
ENSG00000134248	LAMTOR5	0.566	6.543	0.005	0.086	0.0035	0.05	1365	1575	2063	2289	1439	1384	2594	1966
ENSG00000171208	NETO2	0.743	3.53	0.005	0.086	0.0016	0.028	185	149	286	275	195	131	359	236
ENSG00000171402	XAGE3	0.628	4.766	0.005	0.086	0.0032	0.047	383	450	634	654	404	396	797	562
ENSG00000184507	NUTM1	2.512	-0.418	0.005	0.086	4.5e-06	0.0002	5	2	22	20	5	2	28	17
ENSG00000152127	MGAT5	-0.551	5.989	0.005	0.087	0.0048	0.062	1471	1480	1083	931	1551	1300	1361	799
ENSG00000239473	RPL7P38	6.046	-1.671	0.005	0.087	6.5e-05	0.0021	0	0	8	8	0	0	10	7
ENSG00000267570	STK25P1	6.105	-1.621	0.005	0.087	6.3e-05	0.0021	0	0	11	6	0	0	13	5
ENSG00000015479	MATR3	-0.952	2.481	0.0051	0.088	0.00097	0.019	161	122	87	59	170	107	109	50
ENSG00000075275	CELSR1	-0.659	4.707	0.0051	0.088	0.0044	0.058	527	721	374	417	556	634	470	358
ENSG00000117602	RCAN3	0.667	4.583	0.0051	0.088	0.0034	0.048	410	311	605	541	432	273	760	464
ENSG00000135838	NPL	-0.878	2.622	0.0051	0.088	0.00084	0.017	171	137	90	77	180	120	113	66
ENSG00000142089	IFITM3	0.681	7.878	0.0051	0.088	0.0038	0.052	2752	4321	5098	6240	2901	3797	6410	5359
ENSG00000161544	CYGB	0.983	2.262	0.0051	0.088	0.00037	0.0088	54	69	127	115	57	61	160	99
ENSG00000163362	INAVA	-0.577	5.431	0.0051	0.088	0.0048	0.062	931	1087	706	646	982	955	887	555
ENSG00000171385	KCND3	-1.404	1.013	0.0051	0.088	6.7e-05	0.0021	53	57	16	26	56	50	20	23
ENSG00000178934	LGALS7B	3.636	-0.992	0.0051	0.088	3.7e-06	0.00016	1	1	13	16	1	1	16	14
ENSG00000213553	RPLP0P6	-0.775	4.076	0.0051	0.088	0.0041	0.055	311	519	234	251	328	457	294	216
ENSG00000267476	ENSG00000267476	2.49	-0.436	0.0051	0.088	6.7e-06	0.00028	5	2	20	22	5	2	25	19
ENSG00000170348	TMED10	-0.513	8.021	0.0052	0.088	0.0064	0.077	6394	5562	4268	4112	6740	4887	5366	3531
ENSG00000204385	SLC44A4	1.943	0.122	0.0052	0.088	1.3e-05	0.0005	7	9	30	30	7	8	38	26
ENSG00000131269	ABCB7	-0.621	4.402	0.0052	0.089	0.0041	0.055	533	466	330	319	562	409	415	274
ENSG00000184178	SCFD2	-0.582	5.025	0.0052	0.089	0.005	0.064	724	801	527	490	763	704	663	421
ENSG00000188483	IER5L	0.69	5.202	0.0052	0.089	0.0037	0.051	444	656	817	958	468	577	1027	823
ENSG00000205863	C1QTNF9B	6.011	-1.72	0.0052	0.089	0.00025	0.0065	0	0	4	11	0	0	6	10
ENSG00000090097	PCBP4	0.791	3.359	0.0053	0.089	0.0016	0.027	133	158	283	219	140	139	355	188
ENSG00000128487	SPECC1	-0.533	6.012	0.0053	0.089	0.0055	0.068	1469	1515	991	1071	1548	1331	1246	920
ENSG00000129990	SYT5	0.999	2.226	0.0053	0.089	0.00043	0.01	50	69	109	129	53	61	138	111
ENSG00000113048	MRPS27	-0.52	6.41	0.0053	0.091	0.0058	0.071	1972	1947	1409	1324	2079	1711	1771	1137
ENSG00000175294	CATSPER1	1.548	0.828	0.0053	0.091	7.3e-05	0.0023	21	12	56	40	22	10	70	34
ENSG00000072818	ACAP1	1.781	0.312	0.0054	0.091	1.7e-05	0.00063	9	11	32	36	9	10	41	31
ENSG00000102034	ELF4	-0.566	5.22	0.0054	0.091	0.0054	0.067	840	898	610	564	886	789	767	484
ENSG00000111817	DSE	-0.604	5.059	0.0054	0.091	0.0053	0.067	878	692	533	500	925	608	670	429
ENSG00000120690	ELF1	-0.605	5.728	0.0054	0.091	0.0048	0.062	1387	1112	914	728	1462	977	1149	625
ENSG00000179562	GCC1	-0.574	4.918	0.0054	0.091	0.0053	0.067	715	697	484	464	754	612	609	398
ENSG00000248810	LINC02432	2.966	-0.737	0.0054	0.091	5.3e-06	0.00023	3	1	18	16	3	1	22	14
ENSG00000126895	AVPR2	5.988	-1.723	0.0054	0.092	0.00014	0.004	0	0	5	10	0	0	7	9
ENSG00000158079	PTPDC1	1.969	0.148	0.0055	0.092	1.6e-05	0.00061	6	10	34	27	6	9	43	23
ENSG00000177076	ACER2	-0.71	3.478	0.0055	0.092	0.0021	0.034	280	257	172	156	295	226	216	134
ENSG00000089289	IGBP1	-0.579	5.232	0.0055	0.093	0.0053	0.067	803	956	592	586	847	840	744	503
ENSG00000108785	HSD17B1P1	1.724	0.401	0.0056	0.093	1.7e-05	0.00064	10	11	38	34	11	10	48	29
ENSG00000147443	DOK2	3.61	-1.022	0.0056	0.093	1.1e-05	0.00042	1	1	10	18	1	1	13	16
ENSG00000198842	STYXL2	0.976	2.194	0.0056	0.093	0.0003	0.0076	53	65	116	115	56	57	146	99
ENSG00000166825	ANPEP	0.6	7.634	0.0056	0.094	0.0038	0.052	2611	3570	4465	4902	2753	3137	5614	4210
ENSG00000172175	MALT1	-0.667	4.532	0.0056	0.094	0.0048	0.062	644	463	372	325	679	406	467	279
ENSG00000228727	SAPCD1	1.206	1.405	0.0056	0.094	7.6e-05	0.0024	32	27	68	71	34	24	85	61
ENSG00000048991	R3HDM1	-0.613	4.925	0.0057	0.094	0.0052	0.066	774	660	517	420	816	580	650	360
ENSG00000105612	DNASE2	-0.58	5.308	0.0057	0.094	0.0058	0.071	864	990	572	669	911	870	719	575
ENSG00000163879	DNALI1	1.04	2.083	0.0057	0.094	0.00045	0.01	44	62	96	122	46	55	121	105
ENSG00000205060	SLC35B4	-0.575	5.863	0.0057	0.094	0.0055	0.068	1533	1189	935	892	1616	1044	1176	766
ENSG00000085465	OVGP1	-0.82	2.73	0.0057	0.095	0.00088	0.018	161	166	89	97	170	146	112	83
ENSG00000125962	ARMCX5	-0.824	2.95	0.0057	0.095	0.0017	0.029	222	160	110	106	234	140	138	91
ENSG00000197912	SPG7	0.557	6.548	0.0057	0.095	0.0041	0.055	1375	1585	2062	2295	1450	1393	2593	1971
ENSG00000156508	EEF1A1	-0.487	12.692	0.0058	0.096	0.0078	0.087	144420	157826	107676	108028	152236	138673	135373	92772
ENSG00000188994	ZNF292	0.781	5.052	0.0058	0.096	0.0056	0.069	629	322	809	827	663	282	1017	710
ENSG00000077063	CTTNBP2	-0.659	3.928	0.0058	0.097	0.0036	0.05	393	333	227	233	414	292	285	200
ENSG00000104856	RELB	0.937	2.442	0.0058	0.097	0.00062	0.013	64	78	152	120	68	69	191	103
ENSG00000065665	SEC61A2	0.764	3.307	0.0059	0.097	0.0017	0.029	155	129	220	263	163	113	277	226
ENSG00000145725	PPIP5K2	-0.725	4.999	0.0059	0.097	0.0062	0.074	967	588	530	410	1019	516	666	352
ENSG00000164932	CTHRC1	1.095	1.796	0.0059	0.097	0.00022	0.0058	45	39	100	78	47	34	125	67
ENSG00000181404	WASHC1	0.827	2.791	0.0059	0.097	0.00073	0.015	100	92	172	169	105	81	216	145
ENSG00000245848	CEBPA	-0.64	7.084	0.0059	0.097	0.0055	0.068	2513	3955	1981	2170	2649	3476	2491	1864
ENSG00000248923	MTND5P11	1.035	2.189	0.0059	0.097	0.00078	0.016	45	69	99	136	48	61	125	117
ENSG00000223459	TCAF1P1	-1.326	1.131	0.0059	0.098	0.00013	0.0037	57	61	31	16	60	54	38	13
ENSG00000111490	TBC1D30	1.966	0.05	0.006	0.098	1.7e-05	0.00063	7	8	30	27	7	7	38	23
ENSG00000113430	IRX4	0.716	5.499	0.006	0.098	0.0043	0.057	498	839	1055	1140	525	738	1327	979
ENSG00000137270	GCM1	-0.562	5.777	0.006	0.098	0.0059	0.071	1263	1293	771	961	1331	1136	970	826
ENSG00000151718	WWC2	-0.581	6.093	0.006	0.098	0.0054	0.068	1766	1433	1183	954	1861	1259	1487	819
ENSG00000158023	CFAP251	1.12	1.812	0.006	0.098	0.0005	0.011	51	32	77	106	54	28	98	91
ENSG00000160813	PPP1R35	0.682	5.271	0.006	0.098	0.0043	0.057	473	685	824	1034	499	602	1036	888
ENSG00000175063	UBE2C	0.532	6.858	0.006	0.098	0.005	0.063	1883	1827	2520	2845	1985	1605	3169	2443
ENSG00000196914	ARHGEF12	-0.597	5.903	0.006	0.098	0.0055	0.068	1611	1205	1004	857	1698	1058	1262	736
ENSG00000197063	MAFG	0.579	5.838	0.006	0.098	0.0041	0.055	816	977	1276	1402	860	859	1605	1204
ENSG00000198677	TTC37	-0.596	5.874	0.006	0.098	0.0055	0.068	1561	1198	999	826	1645	1052	1255	709
ENSG00000278143	NF1P7	4.383	-1.106	0.006	0.098	1.3e-06	6.3e-05	0	1	13	14	0	1	16	12
ENSG00000005206	SPPL2B	-0.671	4.87	0.0061	0.099	0.0057	0.07	558	845	430	451	588	743	541	387
ENSG00000102879	CORO1A	0.725	4.284	0.0061	0.099	0.0038	0.052	227	344	444	501	240	303	559	430
ENSG00000117407	ARTN	1.02	1.959	0.0061	0.099	0.00023	0.006	47	50	102	96	50	44	128	82
ENSG00000134910	STT3A	-0.489	7.733	0.0061	0.099	0.0077	0.087	4895	4829	3511	3418	5160	4243	4414	2935
ENSG00000196263	ZNF471	1.668	0.47	0.0061	0.099	3.5e-05	0.0012	15	8	37	38	16	7	47	33
ENSG00000115310	RTN4	-0.492	8.717	0.0062	0.099	0.0078	0.088	9927	9324	7154	6534	10464	8192	8994	5611
ENSG00000160691	SHC1	-0.516	7.59	0.0062	0.099	0.0066	0.078	4187	4688	3292	2915	4414	4119	4138	2503
ENSG00000160838	LRRC71	2.318	-0.24	0.0062	0.099	2e-05	0.00072	3	7	27	20	3	6	34	17
ENSG00000228340	MIR646HG	6.028	-1.676	0.0062	0.099	0.0001	0.003	0	0	10	6	0	0	12	5
ENSG00000278626	ENSG00000278626	6.028	-1.676	0.0062	0.099	0.0001	0.003	0	0	10	6	0	0	12	5
ENSG00000285977	ENSG00000285977	6.028	-1.676	0.0062	0.099	0.0001	0.003	0	0	10	6	0	0	12	5
ENSG00000005379	TSPOAP1	1.409	0.934	0.0062	0.1	4.3e-05	0.0015	20	18	56	46	21	16	70	39
ENSG00000130052	STARD8	-0.999	2.101	0.0062	0.1	0.00073	0.015	91	129	62	48	96	114	77	41
ENSG00000131398	KCNC3	-0.598	4.57	0.0062	0.1	0.0054	0.067	534	581	347	390	563	511	437	335
ENSG00000160886	LY6K	0.721	3.456	0.0062	0.1	0.0018	0.03	153	168	266	263	161	148	334	226
ENSG00000230490	ENSG00000230490	4.354	-1.141	0.0062	0.1	4.7e-06	0.0002	1	0	10	16	1	0	13	14
ENSG00000237074	ENSG00000237074	5.963	-1.728	0.0062	0.1	0.00012	0.0035	0	0	7	8	0	0	9	7
ENSG00000113369	ARRDC3	-0.689	3.677	0.0063	0.1	0.0035	0.049	339	275	185	196	357	241	233	168
ENSG00000174977	ENSG00000174977	0.925	2.805	0.0063	0.1	0.0021	0.034	120	65	164	188	126	57	207	162
ENSG00000178150	ZNF114	0.559	5.638	0.0063	0.1	0.0048	0.062	817	756	1216	1102	861	664	1528	946
ENSG00000240891	PLCXD2	-0.776	3.558	0.0063	0.1	0.0038	0.052	345	233	190	147	363	204	238	126
ENSG00000283633	ENSG00000283633	0.579	5.349	0.0063	0.1	0.0049	0.063	695	581	946	961	732	510	1189	825
ENSG00000023171	GRAMD1B	0.677	4.005	0.0064	0.1	0.0033	0.047	268	212	397	370	282	186	499	318
ENSG00000117528	ABCD3	-0.613	6.316	0.0064	0.1	0.0061	0.073	2228	1538	1329	1133	2348	1351	1671	973
ENSG00000196267	ZNF836	1.07	1.877	0.0064	0.1	0.00037	0.0088	49	40	107	81	52	35	134	69
ENSG00000196923	PDLIM7	0.574	6.344	0.0064	0.1	0.0043	0.057	1131	1421	1826	1974	1192	1249	2296	1695
ENSG00000197857	ZNF44	0.892	2.82	0.0064	0.1	0.0017	0.029	119	71	183	170	125	62	230	146
ENSG00000243137	PSG4	1.119	1.716	0.0064	0.1	0.00024	0.0063	46	32	93	76	48	28	117	65
ENSG00000003402	CFLAR	0.616	4.662	0.0065	0.1	0.0044	0.058	427	352	604	590	450	309	759	507
ENSG00000116667	C1orf21	-0.625	4.123	0.0065	0.1	0.0044	0.058	433	391	274	260	456	343	344	223
ENSG00000183666	GUSBP1	0.688	3.852	0.0065	0.1	0.0029	0.043	208	222	311	382	219	195	392	328
ENSG00000253405	EVX1-AS	3.578	-1.032	0.0065	0.1	4.9e-06	0.00021	1	1	13	14	1	1	17	12
ENSG00000001461	NIPAL3	-0.715	3.546	0.0066	0.1	0.0031	0.046	259	306	191	152	273	269	240	130
ENSG00000060982	BCAT1	-0.635	8.749	0.0066	0.1	0.0073	0.084	12637	7846	7145	6045	13321	6893	8982	5191
ENSG00000100596	SPTLC2	-0.542	5.82	0.0066	0.1	0.0067	0.079	1426	1192	896	902	1503	1047	1127	775
ENSG00000102054	RBBP7	-0.482	8.054	0.0066	0.1	0.0088	0.094	6158	5964	4245	4434	6491	5240	5337	3808
ENSG00000122862	SRGN	5.936	-1.78	0.0066	0.1	0.00058	0.013	0	0	4	11	0	0	5	10
ENSG00000142864	SERBP1	-0.498	8.846	0.0066	0.1	0.008	0.089	11268	9817	7763	7167	11878	8625	9760	6155
ENSG00000143416	SELENBP1	1.129	1.961	0.0066	0.1	0.0011	0.02	31	62	89	115	33	55	112	99
ENSG00000155313	USP25	-0.598	5.314	0.0066	0.1	0.0066	0.078	1059	812	664	571	1116	713	835	490
ENSG00000198934	MAGEE1	-0.881	2.349	0.0066	0.1	0.00067	0.014	129	125	69	69	136	110	87	59
ENSG00000205763	RP9P	0.917	2.534	0.0066	0.1	0.0012	0.023	86	67	121	171	91	59	153	147
ENSG00000115091	ACTR3	-0.539	7.269	0.0067	0.1	0.0068	0.079	3924	3226	2664	2257	4136	2834	3349	1938
ENSG00000116962	NID1	-0.502	8.285	0.0067	0.1	0.0078	0.087	6715	7598	5282	4827	7079	6676	6640	4145
ENSG00000143612	C1orf43	-0.513	5.973	0.0067	0.1	0.007	0.082	1464	1425	1012	1012	1543	1252	1272	869
ENSG00000207645	MIR512-1	3.554	-1.06	0.0067	0.1	2e-05	0.00072	1	1	10	17	1	1	13	15
ENSG00000221926	TRIM16	0.593	4.685	0.0067	0.1	0.0046	0.06	410	389	595	611	432	342	748	525
ENSG00000259803	SLC22A31	1.321	1.182	0.0067	0.1	0.00015	0.0043	18	30	55	66	19	27	69	57
ENSG00000260314	MRC1	4.337	-1.146	0.0067	0.1	2.4e-06	0.00011	1	0	12	14	1	0	15	12
ENSG00000171502	COL24A1	6.059	-1.627	0.0067	0.11	0.00037	0.0089	0	0	12	4	0	0	15	3
ENSG00000176658	MYO1D	-0.504	8.007	0.0067	0.11	0.0076	0.086	5630	6173	4422	3902	5935	5424	5559	3351
ENSG00000138413	IDH1	-0.533	7.179	0.0068	0.11	0.007	0.081	3694	3011	2467	2166	3894	2645	3101	1860
ENSG00000151348	EXT2	-0.502	6.611	0.0068	0.11	0.0075	0.085	2236	2248	1643	1522	2357	1975	2065	1307
ENSG00000170522	ELOVL6	-0.571	7.055	0.0068	0.11	0.0066	0.078	3622	2597	2172	2013	3818	2281	2730	1729
ENSG00000182326	C1S	1.705	0.443	0.0068	0.11	6.5e-05	0.0021	14	8	43	31	15	7	54	26
ENSG00000105204	DYRK1B	1.019	2.071	0.0069	0.11	0.00053	0.012	43	63	98	116	45	56	124	100
ENSG00000109066	TMEM104	-0.611	4.573	0.0069	0.11	0.0057	0.07	498	625	367	368	525	549	461	316
ENSG00000123096	SSPN	-1.16	1.399	0.0069	0.11	0.00017	0.0047	74	64	29	33	78	56	37	28
ENSG00000170266	GLB1	-0.511	6.672	0.0069	0.11	0.0073	0.083	2192	2496	1632	1658	2311	2193	2052	1424
ENSG00000188368	PRR19	1	2.155	0.0069	0.11	0.00063	0.014	45	68	119	107	48	60	149	92
ENSG00000279591	ENSG00000279591	3.593	-1.056	0.0069	0.11	4.9e-05	0.0016	2	0	8	19	2	0	11	17
ENSG00000125107	CNOT1	-0.48	7.648	0.007	0.11	0.0088	0.095	4632	4512	3279	3274	4883	3964	4123	2812
ENSG00000156471	PTDSS1	-0.504	6.252	0.007	0.11	0.0075	0.085	1745	1750	1250	1213	1839	1538	1572	1042
ENSG00000170089	ENSG00000170089	0.594	4.788	0.007	0.11	0.005	0.064	444	414	607	690	468	364	763	593
ENSG00000184613	NELL2	2.599	-0.524	0.007	0.11	2e-05	0.00073	3	3	24	14	3	3	30	12
ENSG00000235592	ENSG00000235592	6.009	-1.679	0.007	0.11	0.00018	0.0048	0	0	11	5	0	0	13	4
ENSG00000283196	LSP1P5	0.7	3.502	0.007	0.11	0.0022	0.034	165	170	269	275	174	149	338	236
ENSG00000128833	MYO5C	0.943	2.242	0.0071	0.11	0.00051	0.012	68	55	127	110	72	48	160	94
ENSG00000138777	PPA2	-0.532	5.985	0.0071	0.11	0.0072	0.083	1583	1344	970	1055	1669	1181	1220	906
ENSG00000149313	AASDHPPT	-0.601	5.085	0.0071	0.11	0.0069	0.08	899	698	569	484	947	613	715	415
ENSG00000204381	LAYN	-0.667	4.082	0.0071	0.11	0.0048	0.062	420	389	294	215	443	342	369	184
ENSG00000223705	NSUN5P1	0.713	3.92	0.0071	0.11	0.0036	0.051	186	260	347	384	196	229	436	330
ENSG00000229344	MTCO2P12	0.646	4.495	0.0071	0.11	0.0045	0.059	349	336	462	611	368	295	582	525
ENSG00000265763	ZNF488	-1.513	0.805	0.0071	0.11	0.00054	0.012	33	64	12	22	35	57	16	19
ENSG00000287175	ENSG00000287175	2.735	-0.644	0.0071	0.11	3.2e-05	0.0011	1	4	17	19	1	4	22	16
ENSG00000108588	CCDC47	-0.532	7.55	0.0072	0.11	0.0076	0.086	4873	3794	3109	2887	5137	3333	3908	2479
ENSG00000114573	ATP6V1A	-0.591	6.619	0.0072	0.11	0.007	0.081	2737	1883	1603	1465	2885	1654	2015	1258
ENSG00000134755	DSC2	-0.568	7.517	0.0072	0.11	0.0071	0.083	4945	3615	3124	2648	5212	3176	3927	2274
ENSG00000248905	FMN1	0.86	2.736	0.0072	0.11	0.0014	0.025	102	80	186	144	107	70	233	123
ENSG00000288569	LINC01949	0.802	3.064	0.0072	0.11	0.002	0.033	137	98	189	222	144	86	238	191
ENSG00000061987	MON2	-0.607	5.126	0.0073	0.11	0.0072	0.083	956	689	556	524	1008	605	699	450
ENSG00000103550	KNOP1	0.541	6.361	0.0073	0.11	0.0057	0.07	1431	1187	1892	1918	1508	1043	2379	1647
ENSG00000144369	FAM171B	-1.011	2.467	0.0073	0.11	0.0032	0.047	178	106	90	51	187	93	112	43
ENSG00000155115	GTF3C6	0.605	5.367	0.0073	0.11	0.0057	0.07	735	542	939	1006	775	476	1181	864
ENSG00000174306	ZHX3	0.621	4.241	0.0073	0.11	0.004	0.054	287	292	456	436	303	257	573	374
ENSG00000188064	WNT7B	-0.598	4.647	0.0073	0.11	0.006	0.073	527	651	392	385	556	572	493	331
ENSG00000247345	ENSG00000247345	-1.278	1.388	0.0073	0.11	0.00058	0.013	72	68	41	16	76	60	51	13
ENSG00000261150	EPPK1	-0.682	5.005	0.0073	0.11	0.0072	0.083	586	960	468	495	618	844	589	425
ENSG00000112584	FAM120B	-0.601	4.443	0.0074	0.11	0.0058	0.071	536	486	362	311	565	427	455	267
ENSG00000121316	PLBD1	-0.525	5.749	0.0074	0.11	0.0077	0.087	1320	1161	873	850	1391	1020	1098	730
ENSG00000155324	GRAMD2B	-0.564	4.863	0.0074	0.11	0.0072	0.083	717	638	470	446	756	560	591	383
ENSG00000185127	C6orf120	-0.58	5.021	0.0074	0.11	0.0069	0.081	767	752	565	450	808	661	710	386
ENSG00000196199	MPHOSPH8	0.544	7.263	0.0074	0.11	0.0059	0.072	2730	2158	3434	3693	2878	1896	4317	3172
ENSG00000120129	DUSP1	-0.561	5.661	0.0075	0.11	0.0067	0.079	1056	1303	847	750	1113	1145	1065	644
ENSG00000164818	DNAAF5	-0.559	5.861	0.0075	0.11	0.0068	0.08	1181	1526	923	913	1245	1341	1161	784
ENSG00000068985	PAGE1	4.286	-1.185	0.0076	0.11	4.5e-06	0.0002	1	0	11	14	1	0	14	12
ENSG00000127561	SYNGR3	0.768	3.06	0.0076	0.11	0.0016	0.027	110	128	208	197	116	113	262	169
ENSG00000143061	IGSF3	-0.535	5.946	0.0076	0.11	0.0069	0.081	1310	1542	1025	942	1381	1355	1289	809
ENSG00000143952	VPS54	-0.581	4.918	0.0076	0.11	0.0074	0.084	778	637	498	447	820	559	626	384
ENSG00000197568	HHLA3	0.929	2.251	0.0076	0.11	0.00079	0.016	63	63	105	135	66	55	132	116
ENSG00000104722	NEFM	1.084	1.674	0.0077	0.11	0.00025	0.0065	45	32	81	83	47	28	102	71
ENSG00000114770	ABCC5	-0.501	6.332	0.0077	0.11	0.0083	0.091	1799	1894	1260	1349	1896	1664	1584	1159
ENSG00000121579	NAA50	-0.582	7.142	0.0077	0.11	0.0075	0.085	3887	2738	2400	2025	4097	2405	3017	1739
ENSG00000128298	BAIAP2L2	1.235	1.368	0.0077	0.11	0.00032	0.0078	22	36	58	78	23	32	74	67
ENSG00000129691	ASH2L	-0.524	5.914	0.0077	0.11	0.0076	0.086	1450	1332	1030	904	1528	1170	1294	776
ENSG00000151503	NCAPD3	-0.513	5.779	0.0077	0.11	0.008	0.089	1265	1259	909	858	1333	1106	1143	737
ENSG00000164430	CGAS	1.417	0.821	0.0077	0.11	6.5e-05	0.0021	20	15	49	44	21	13	62	38
ENSG00000179195	ZNF664	-0.596	6.62	0.0077	0.11	0.0073	0.084	2722	1907	1680	1383	2869	1675	2112	1187
ENSG00000186300	ZNF555	-1.315	0.928	0.0077	0.11	0.00013	0.0037	48	53	20	21	51	47	25	18
ENSG00000265174	ENSG00000265174	-1.023	2.062	0.0077	0.11	0.0015	0.026	135	79	51	55	142	69	64	47
ENSG00000067177	PHKA1	-0.597	4.246	0.0078	0.12	0.0059	0.072	430	461	292	297	453	405	367	255
ENSG00000255182	ENSG00000255182	-2.935	-0.932	0.0078	0.12	0.00027	0.0068	8	22	2	2	9	20	2	2
ENSG00000280027	ENSG00000280027	-1.73	0.233	0.0078	0.12	7.5e-05	0.0024	39	26	12	7	41	23	15	6
ENSG00000059728	MXD1	-0.828	2.588	0.0079	0.12	0.0013	0.024	158	139	77	91	166	122	97	78
ENSG00000064199	SPA17	0.791	2.834	0.0079	0.12	0.0013	0.023	106	95	170	178	112	83	214	153
ENSG00000108091	CCDC6	-0.526	6.342	0.0079	0.12	0.0079	0.088	2047	1696	1362	1237	2158	1490	1712	1062
ENSG00000156869	FRRS1	-0.613	4.747	0.0079	0.12	0.0073	0.084	733	534	416	412	772	469	523	354
ENSG00000185088	RPS27L	0.514	7.506	0.0079	0.12	0.0068	0.08	3165	2695	4095	4272	3336	2368	5148	3669
ENSG00000283047	FRG1FP	1.538	0.637	0.0079	0.12	8.2e-05	0.0025	19	9	43	41	20	8	54	35
ENSG00000107566	ERLIN1	-0.526	5.701	0.008	0.12	0.0081	0.09	1273	1126	867	799	1342	989	1090	686
ENSG00000119812	FAM98A	-0.561	5.911	0.008	0.12	0.0072	0.083	1525	1280	1058	841	1607	1124	1330	722
ENSG00000154305	MIA3	-0.555	5.544	0.0081	0.12	0.008	0.089	1216	953	741	736	1282	837	932	632
ENSG00000183691	NOG	1.191	1.384	0.0081	0.12	0.00022	0.0058	25	35	61	75	26	31	77	65
ENSG00000101871	MID1	-0.555	4.894	0.0082	0.12	0.0082	0.09	736	644	464	476	776	566	583	409
ENSG00000104804	TULP2	1.813	0.11	0.0082	0.12	4.6e-05	0.0016	8	9	28	31	8	8	35	27
ENSG00000107317	PTGDS	0.945	2.137	0.0082	0.12	0.00055	0.012	51	64	109	112	54	56	137	96
ENSG00000116539	ASH1L	-0.571	4.782	0.0082	0.12	0.0075	0.085	690	593	451	412	727	521	567	354
ENSG00000142733	MAP3K6	0.667	4.302	0.0082	0.12	0.005	0.064	249	344	448	495	263	303	563	425
ENSG00000109686	SH3D19	-0.607	4.847	0.0083	0.12	0.0077	0.087	768	588	484	406	809	516	608	348
ENSG00000134243	SORT1	-0.489	6.997	0.0083	0.12	0.0092	0.097	3080	2756	2125	2033	3247	2421	2672	1746
ENSG00000144031	ANKRD53	2.847	-0.826	0.0083	0.12	1.4e-05	0.00052	3	1	15	16	3	1	19	14
ENSG00000148842	CNNM2	-0.619	4.512	0.0083	0.12	0.0066	0.078	467	612	368	333	492	538	463	286
ENSG00000154174	TOMM70	-0.545	6.609	0.0083	0.12	0.0081	0.089	2564	1967	1650	1456	2703	1728	2074	1250
ENSG00000162694	EXTL2	-0.577	5.088	0.0083	0.12	0.0083	0.091	899	690	536	530	948	606	674	455
ENSG00000235438	ESRRAP2	3.487	-1.103	0.0083	0.12	1.7e-05	0.00064	1	1	11	15	1	1	14	13
ENSG00000002549	LAP3	-0.522	5.412	0.0084	0.12	0.0086	0.093	955	1006	690	675	1007	884	868	580
ENSG00000163349	HIPK1	-0.579	4.86	0.0084	0.12	0.0078	0.087	717	641	501	408	756	563	629	350
ENSG00000167703	SLC43A2	-0.694	5.328	0.0084	0.12	0.0087	0.094	703	1239	564	636	741	1089	710	546
ENSG00000198018	ENTPD7	-0.654	3.978	0.0084	0.12	0.0057	0.07	425	325	252	225	448	285	316	193
ENSG00000198162	MAN1A2	-0.576	6.212	0.0084	0.12	0.008	0.089	2046	1424	1178	1149	2156	1251	1481	987
ENSG00000107862	GBF1	-0.517	6.719	0.0085	0.12	0.0082	0.09	2186	2667	1740	1651	2304	2344	2187	1418
ENSG00000118217	ATF6	-0.554	5.79	0.0085	0.12	0.0081	0.089	1451	1123	920	833	1529	986	1156	715
ENSG00000162892	IL24	5.867	-1.791	0.0085	0.12	0.00022	0.0057	0	0	7	7	0	0	9	6
ENSG00000171940	ZNF217	-0.547	5.783	0.0085	0.12	0.0082	0.09	1426	1128	916	833	1503	991	1151	715
ENSG00000179593	ALOX15B	5.867	-1.791	0.0085	0.12	0.00022	0.0057	0	0	7	7	0	0	9	6
ENSG00000075151	EIF4G3	-0.528	6.014	0.0086	0.12	0.0084	0.092	1645	1338	1061	1007	1734	1175	1334	865
ENSG00000132842	AP3B1	-0.541	6.423	0.0086	0.12	0.0083	0.091	2236	1742	1453	1281	2357	1530	1827	1100
ENSG00000135596	MICAL1	0.536	6.393	0.0086	0.12	0.0061	0.074	1226	1457	1882	2006	1292	1280	2366	1723
ENSG00000155100	OTUD6B	-0.685	4.414	0.0086	0.12	0.0079	0.088	626	398	342	295	660	349	430	253
ENSG00000157064	NMNAT2	-0.513	5.597	0.0086	0.12	0.0089	0.095	1091	1134	797	762	1150	996	1002	654
ENSG00000159079	CFAP298	0.578	4.874	0.0086	0.12	0.0065	0.077	498	419	673	697	525	368	846	599
ENSG00000172782	FADS6	-4.218	-1.391	0.0086	0.12	3.2e-05	0.0011	8	14	1	0	9	12	1	0
ENSG00000172869	DMXL1	-0.593	5.172	0.0086	0.12	0.0086	0.093	982	711	584	538	1035	624	734	462
ENSG00000179913	B3GNT3	-0.59	5.012	0.0086	0.12	0.0081	0.089	649	866	495	511	684	761	622	439
ENSG00000223501	VPS52	-0.553	4.855	0.0086	0.12	0.0084	0.091	651	693	434	482	686	609	546	414
ENSG00000257831	ENSG00000257831	5.93	-1.737	0.0086	0.12	0.00025	0.0065	0	0	10	5	0	0	12	4
ENSG00000274099	ABCB10P1	5.93	-1.737	0.0086	0.12	0.00025	0.0065	0	0	10	5	0	0	12	4
ENSG00000084234	APLP2	-0.463	9.708	0.0087	0.12	0.011	0.11	18370	19592	14039	13496	19364	17214	17650	11590
ENSG00000104808	DHDH	0.948	2.354	0.0087	0.12	0.0014	0.025	51	83	137	120	54	73	172	103
ENSG00000167100	SAMD14	0.725	3.329	0.0087	0.12	0.0026	0.04	131	163	238	247	138	143	299	212
ENSG00000167522	ANKRD11	0.498	7.588	0.0087	0.12	0.0075	0.085	3065	3176	4176	4640	3231	2791	5251	3985
ENSG00000101384	JAG1	0.777	2.894	0.0088	0.13	0.0016	0.028	98	114	181	181	103	100	228	155
ENSG00000123191	ATP7B	-0.491	7.19	0.0088	0.13	0.0095	0.099	3094	3580	2350	2399	3262	3146	2954	2060
ENSG00000249307	LINC01088	2.217	-0.344	0.0088	0.13	0.0003	0.0074	4	6	14	31	4	5	18	27
ENSG00000105429	MEGF8	-0.571	5.167	0.0089	0.13	0.0083	0.091	734	944	582	547	774	830	731	470
ENSG00000118705	RPN2	-0.472	8.329	0.0089	0.13	0.011	0.11	6986	7638	5396	5149	7364	6711	6784	4422
ENSG00000122729	ACO1	-0.518	5.414	0.0089	0.13	0.0091	0.096	963	999	703	666	1015	878	884	572
ENSG00000147041	SYTL5	-1.636	0.337	0.0089	0.13	7.8e-05	0.0024	40	30	15	7	42	26	18	6
ENSG00000130695	CEP85	0.52	5.958	0.009	0.13	0.0068	0.08	1013	983	1484	1378	1068	864	1866	1183
ENSG00000161847	RAVER1	-0.666	4.547	0.009	0.13	0.0077	0.087	448	672	385	319	472	591	484	274
ENSG00000167601	AXL	-0.541	5.1	0.009	0.13	0.0089	0.095	824	763	577	514	869	670	725	441
ENSG00000169682	SPNS1	-0.714	3.83	0.009	0.13	0.0063	0.076	269	419	216	203	284	369	272	174
ENSG00000005893	LAMP2	-0.555	6.958	0.0091	0.13	0.0087	0.094	3332	2454	2134	1804	3512	2156	2683	1549
ENSG00000099889	ARVCF	0.676	4.108	0.0091	0.13	0.0051	0.064	214	302	422	402	226	266	531	345
ENSG00000106617	PRKAG2	0.644	4.031	0.0091	0.13	0.0049	0.063	273	222	407	368	288	195	511	316
ENSG00000164603	BMT2	-0.908	2.35	0.0091	0.13	0.0021	0.034	155	101	68	69	163	88	85	59
ENSG00000180596	H2BC4	1.876	0.079	0.0091	0.13	5.9e-05	0.0019	5	11	27	31	5	10	34	27
ENSG00000007392	LUC7L	0.524	5.762	0.0092	0.13	0.0071	0.082	870	870	1196	1306	917	764	1504	1122
ENSG00000118246	FASTKD2	-0.549	5.496	0.0092	0.13	0.0092	0.097	1177	917	713	718	1241	805	897	617
ENSG00000125730	C3	1.72	0.49	0.0092	0.13	0.0004	0.0095	8	16	50	26	8	14	62	22
ENSG00000136155	SCEL	3.475	-1.108	0.0092	0.13	1.3e-05	0.00049	1	1	13	13	1	1	16	11
ENSG00000139679	LPAR6	5.8	-1.848	0.0092	0.13	0.00045	0.01	0	0	5	9	0	0	6	8
ENSG00000141429	GALNT1	-0.552	5.582	0.0092	0.13	0.0089	0.095	1245	980	804	714	1312	861	1010	613
ENSG00000171136	RLN3	5.8	-1.848	0.0092	0.13	0.00045	0.01	0	0	5	9	0	0	6	8
ENSG00000013297	CLDN11	-0.534	5.479	0.0093	0.13	0.0091	0.096	1091	971	767	656	1150	853	964	563
ENSG00000061938	TNK2	0.577	5.673	0.0093	0.13	0.0063	0.075	690	910	1164	1221	727	800	1464	1049
ENSG00000088002	SULT2B1	1.401	0.986	0.0093	0.13	0.00026	0.0067	12	28	53	52	13	25	67	45
ENSG00000106785	TRIM14	-0.762	2.902	0.0093	0.13	0.0025	0.038	175	190	120	93	184	167	151	80
ENSG00000110400	NECTIN1	-0.497	8.399	0.0093	0.13	0.01	0.1	6933	8536	5577	5382	7308	7500	7012	4622
ENSG00000118523	CCN2	-0.509	5.978	0.0093	0.13	0.0091	0.096	1347	1549	993	1041	1420	1361	1249	894
ENSG00000150201	FXYD4	0.86	2.762	0.0093	0.13	0.0024	0.038	75	111	146	192	79	98	184	165
ENSG00000155545	MIER3	-0.677	4.914	0.0093	0.13	0.0094	0.098	886	561	514	391	934	492	646	335
ENSG00000177189	RPS6KA3	-0.551	6.662	0.0093	0.13	0.009	0.096	2712	1996	1712	1501	2859	1753	2152	1289
ENSG00000198087	CD2AP	-0.686	7.09	0.0093	0.13	0.01	0.1	4197	2374	2371	1713	4424	2085	2980	1471
ENSG00000271270	TMCC1-DT	2.634	-0.731	0.0093	0.13	2.4e-05	0.00085	4	1	15	19	4	1	19	16
ENSG00000105538	RASIP1	1.27	1.354	0.0094	0.13	0.0007	0.015	17	39	64	71	18	35	81	61
ENSG00000167258	CDK12	-0.513	6.045	0.0094	0.13	0.0092	0.097	1600	1434	1139	988	1687	1260	1431	848
ENSG00000167323	STIM1	-0.546	5.887	0.0094	0.13	0.0083	0.091	1247	1499	1031	848	1315	1317	1296	728
ENSG00000171298	GAA	-0.637	5.82	0.0094	0.13	0.0088	0.095	1018	1671	839	890	1073	1469	1055	764
ENSG00000171405	XAGE5	5.86	-1.794	0.0094	0.13	0.00025	0.0064	0	0	8	6	0	0	10	5
ENSG00000188176	SMTNL2	-0.802	2.688	0.0094	0.13	0.0022	0.035	137	180	87	94	145	158	110	81
ENSG00000196511	TPK1	-0.556	4.87	0.0094	0.13	0.0091	0.096	738	621	473	451	778	545	595	387
ENSG00000255188	ENSG00000255188	5.86	-1.794	0.0094	0.13	0.00025	0.0064	0	0	8	6	0	0	10	5
ENSG00000097096	SYDE2	-0.679	3.873	0.0095	0.13	0.0065	0.077	407	294	241	197	429	258	302	169
ENSG00000105131	EPHX3	0.929	2.194	0.0095	0.13	0.0012	0.022	58	63	97	133	61	55	122	115
ENSG00000148358	GPR107	-0.479	7.008	0.0095	0.13	0.01	0.1	2949	2916	2210	1998	3109	2562	2778	1716
ENSG00000177119	ANO6	-0.526	7.633	0.0095	0.13	0.0096	0.1	5109	4059	3481	2885	5385	3566	4376	2477
ENSG00000287906	ENSG00000287906	1.139	1.766	0.0095	0.13	0.0013	0.023	25	55	81	96	27	49	102	83
ENSG00000101310	SEC23B	-0.483	6.634	0.0096	0.13	0.01	0.1	2178	2350	1658	1583	2296	2065	2084	1359
ENSG00000115415	STAT1	-0.542	6.088	0.0096	0.13	0.0087	0.094	1674	1480	1220	945	1765	1300	1533	811
ENSG00000149679	CABLES2	-0.876	2.427	0.0096	0.13	0.0019	0.031	116	153	85	61	122	135	106	52
ENSG00000130066	SAT1	-0.508	6.953	0.0097	0.13	0.0098	0.1	3146	2547	2098	1905	3316	2238	2637	1636
ENSG00000134644	PUM1	-0.498	6.585	0.0097	0.13	0.0097	0.1	2191	2205	1684	1428	2310	1937	2117	1226
ENSG00000138434	ITPRID2	-0.579	5.867	0.0097	0.13	0.0089	0.095	1545	1189	1035	793	1628	1044	1301	681
ENSG00000139974	SLC38A6	-0.799	2.55	0.0097	0.13	0.0016	0.027	148	139	84	80	156	122	106	69
ENSG00000164329	TENT2	-0.571	5.093	0.0097	0.13	0.0095	0.099	897	696	570	502	945	611	716	431
ENSG00000214553	LRRC37A11P	3.47	-1.11	0.0097	0.13	1.4e-05	0.00053	1	1	14	12	1	1	17	10
ENSG00000011083	SLC6A7	5.782	-1.851	0.0098	0.13	0.00028	0.0071	0	0	5	8	0	0	7	7
ENSG00000100387	RBX1	0.512	6.368	0.0098	0.13	0.0076	0.086	1286	1376	1794	2003	1356	1209	2256	1720
ENSG00000135899	SP110	1.255	1.064	0.0098	0.13	0.00019	0.0051	22	24	48	61	23	21	61	53
ENSG00000144791	LIMD1	-0.515	5.413	0.0098	0.13	0.01	0.1	1020	939	709	662	1075	825	891	568
ENSG00000158470	B4GALT5	-0.518	5.542	0.0098	0.13	0.0096	0.1	1061	1085	801	695	1118	953	1007	597
ENSG00000164976	MYORG	-0.63	3.68	0.0098	0.13	0.0051	0.065	295	311	193	198	311	273	243	170
ENSG00000270904	ATP6V1G1P5	5.782	-1.851	0.0098	0.13	0.00028	0.0071	0	0	5	8	0	0	7	7
ENSG00000100393	EP300	-0.496	6.545	0.0099	0.13	0.0099	0.1	2104	2169	1634	1394	2218	1906	2054	1197
ENSG00000147257	GPC3	1.292	1.023	0.0099	0.13	0.00015	0.0042	24	19	59	47	25	17	74	40
ENSG00000198786	MT-ND5	0.635	12.341	0.0099	0.13	0.0098	0.1	100417	58698	115074	131957	105851	51574	144675	113322
ENSG00000215190	LINC00680	0.903	2.371	0.0099	0.13	0.0017	0.029	83	55	116	143	87	48	146	123
ENSG00000224141	MIR548XHG	5.95	-1.685	0.0099	0.13	0.0011	0.021	0	0	12	3	0	0	15	2
ENSG00000083223	TUT7	-0.575	4.713	0.01	0.13	0.0094	0.099	686	538	410	412	723	472	515	354
ENSG00000088986	DYNLL1	0.496	8.16	0.01	0.13	0.0086	0.094	4411	4876	6156	6945	4650	4284	7740	5964
ENSG00000143429	LSP1P4	0.968	2.228	0.01	0.13	0.0018	0.029	44	77	110	127	47	68	139	109
ENSG00000163399	ATP1A1	-0.464	9.413	0.01	0.13	0.012	0.12	14535	16407	11358	11069	15322	14416	14279	9506
ENSG00000174775	HRAS	0.597	6.559	0.01	0.13	0.0069	0.08	1211	1724	2018	2421	1277	1515	2538	2079
ENSG00000185306	C12orf56	1.275	1.006	0.01	0.13	0.00015	0.0043	25	18	47	58	26	16	60	50
ENSG00000204272	NBDY	-0.58	4.257	0.01	0.13	0.008	0.089	449	444	280	318	473	390	352	273
ENSG00000243244	STON1	-0.792	2.784	0.01	0.13	0.0028	0.042	196	142	100	94	206	124	126	81
ENSG00000244038	DDOST	-0.511	8.33	0.01	0.13	0.01	0.1	6426	8372	5133	5254	6774	7356	6453	4512
ENSG00000262246	CORO7	0.593	4.582	0.01	0.13	0.0067	0.079	347	397	522	601	366	349	657	516
ENSG00000012174	MBTPS2	-0.675	4.468	0.01	0.14	0.009	0.096	607	453	399	265	640	398	500	227
ENSG00000030304	MUSK	4.17	-1.27	0.01	0.14	1.3e-05	0.0005	1	0	10	13	1	0	13	11
ENSG00000054965	FAM168A	-0.52	5.149	0.01	0.14	0.011	0.1	827	805	587	551	872	707	738	473
ENSG00000068650	ATP11A	-0.515	6.587	0.01	0.14	0.0094	0.099	1997	2427	1640	1455	2105	2133	2062	1249
ENSG00000078618	NRDC	-0.465	7.362	0.01	0.14	0.012	0.12	3878	3589	2759	2652	4088	3153	3468	2277
ENSG00000083520	DIS3	-0.6	5.668	0.01	0.14	0.01	0.1	1428	966	862	718	1505	848	1083	616
ENSG00000107164	FUBP3	-0.499	6.492	0.01	0.14	0.01	0.1	2055	2067	1590	1327	2166	1816	1998	1139
ENSG00000113594	LIFR	-0.613	5.906	0.01	0.14	0.01	0.1	1735	1098	992	860	1829	964	1247	738
ENSG00000115738	ID2	-0.964	1.834	0.01	0.14	0.00063	0.014	87	93	52	40	92	82	65	34
ENSG00000117500	TMED5	-0.63	6.971	0.01	0.14	0.011	0.1	3725	2236	2117	1734	3926	1964	2661	1489
ENSG00000117877	POLR1G	0.519	6.083	0.01	0.14	0.0078	0.087	1103	1074	1444	1678	1163	944	1816	1441
ENSG00000138757	G3BP2	-0.544	6.441	0.01	0.14	0.0099	0.1	2280	1750	1515	1249	2403	1537	1904	1072
ENSG00000139631	CSAD	0.833	2.559	0.01	0.14	0.0016	0.027	80	83	127	164	84	73	160	141
ENSG00000140262	TCF12	-0.574	5.128	0.01	0.14	0.0098	0.1	890	743	619	478	938	653	777	410
ENSG00000147044	CASK	-0.524	5.795	0.01	0.14	0.0099	0.1	1387	1173	954	826	1462	1030	1199	709
ENSG00000161180	CCDC116	2.174	-0.355	0.01	0.14	8.5e-05	0.0026	3	7	18	25	3	6	23	22
ENSG00000169136	ATF5	0.507	6.24	0.01	0.14	0.0078	0.088	1172	1269	1692	1778	1236	1115	2127	1527
ENSG00000182934	SRPRA	-0.473	7.056	0.01	0.14	0.011	0.11	2878	3173	2165	2195	3034	2788	2722	1885
ENSG00000187889	FYB2	1.365	1.008	0.01	0.14	0.00047	0.011	25	16	67	39	26	14	83	33
ENSG00000188984	AADACL3	0.783	3.071	0.01	0.14	0.0035	0.049	133	105	238	172	140	92	298	147
ENSG00000231208	ZBTB46-AS1	1.712	0.266	0.01	0.14	9.8e-05	0.003	9	10	39	26	10	9	48	22
ENSG00000236078	LINC01447	2.455	-0.645	0.01	0.14	3.9e-05	0.0013	4	2	17	19	4	2	21	16
ENSG00000011478	QPCTL	-0.672	3.974	0.011	0.14	0.0087	0.094	308	445	212	261	325	391	267	224
ENSG00000047346	FAM214A	-0.848	2.35	0.011	0.14	0.002	0.033	136	116	62	79	143	102	78	68
ENSG00000060237	WNK1	-0.48	6.883	0.011	0.14	0.011	0.11	2794	2583	2036	1818	2945	2269	2560	1561
ENSG00000076513	ANKRD13A	-0.545	5.197	0.011	0.14	0.01	0.1	914	787	634	530	963	691	797	455
ENSG00000083312	TNPO1	-0.566	7.388	0.011	0.14	0.011	0.11	4621	3201	2908	2376	4871	2812	3656	2040
ENSG00000101974	ATP11C	-0.621	5.156	0.011	0.14	0.011	0.11	1023	664	590	507	1078	583	741	435
ENSG00000104936	DMPK	0.548	5.192	0.011	0.14	0.008	0.089	544	614	810	884	574	540	1019	759
ENSG00000106246	PTCD1	0.608	4.862	0.011	0.14	0.0079	0.088	386	513	629	741	407	451	791	637
ENSG00000116661	FBXO2	0.658	5.188	0.011	0.14	0.0084	0.092	420	684	829	913	443	602	1043	784
ENSG00000126821	SGPP1	-0.55	6.437	0.011	0.14	0.01	0.1	2310	1717	1511	1238	2435	1508	1899	1063
ENSG00000127463	EMC1	-0.488	6.685	0.011	0.14	0.011	0.11	2191	2509	1748	1602	2310	2205	2198	1376
ENSG00000128607	KLHDC10	-0.578	4.449	0.011	0.14	0.0094	0.098	566	453	347	337	597	398	436	289
ENSG00000129255	MPDU1	-0.513	5.403	0.011	0.14	0.011	0.11	913	1031	696	666	963	906	875	572
ENSG00000130810	PPAN	0.61	4.722	0.011	0.14	0.0075	0.085	362	453	554	690	382	398	697	593
ENSG00000131844	MCCC2	-0.483	6.826	0.011	0.14	0.012	0.11	2747	2429	1953	1749	2896	2134	2455	1502
ENSG00000132938	MTUS2	-1.073	1.524	0.011	0.14	0.00063	0.014	73	75	28	43	77	66	36	37
ENSG00000147394	ZNF185	-0.591	3.979	0.011	0.14	0.007	0.081	368	370	244	246	388	325	307	211
ENSG00000152894	PTPRK	-0.591	4.341	0.011	0.14	0.0083	0.091	490	459	350	280	517	403	439	240
ENSG00000153989	NUS1	-0.592	6.537	0.011	0.14	0.011	0.11	2621	1744	1613	1282	2763	1532	2027	1101
ENSG00000154274	C4orf19	0.691	3.522	0.011	0.14	0.0044	0.058	192	148	293	256	202	130	368	220
ENSG00000157483	MYO1E	-0.478	6.175	0.011	0.14	0.012	0.11	1651	1639	1215	1146	1740	1440	1527	984
ENSG00000160445	ZER1	-0.612	4.929	0.011	0.14	0.01	0.1	578	860	467	474	610	756	587	407
ENSG00000162923	WDR26	-0.517	6.282	0.011	0.14	0.01	0.1	1952	1631	1356	1147	2058	1433	1704	985
ENSG00000163596	ICA1L	0.691	3.913	0.011	0.14	0.0069	0.08	268	179	391	331	282	157	491	284
ENSG00000166961	MS4A15	1.427	0.854	0.011	0.14	0.00026	0.0066	11	25	53	43	12	22	66	37
ENSG00000168386	FILIP1L	-0.601	4.529	0.011	0.14	0.01	0.1	629	456	369	346	663	400	464	297
ENSG00000169442	CD52	1.351	0.823	0.011	0.14	0.00016	0.0045	16	20	44	49	17	18	56	42
ENSG00000175197	DDIT3	0.695	3.364	0.011	0.14	0.0035	0.049	137	167	243	250	145	147	305	215
ENSG00000178104	PDE4DIP	-0.478	6.69	0.011	0.14	0.012	0.12	2516	2184	1696	1679	2652	1919	2132	1442
ENSG00000178922	HYI	0.533	5.411	0.011	0.14	0.0084	0.091	635	724	962	1004	669	636	1209	862
ENSG00000197563	PIGN	-0.575	4.327	0.011	0.14	0.0092	0.097	502	434	329	299	529	381	413	257
ENSG00000198169	ZNF251	-0.735	3.254	0.011	0.14	0.0058	0.071	267	195	121	157	281	171	153	135
ENSG00000218336	TENM3	-0.458	8.77	0.011	0.14	0.013	0.12	9387	10384	7250	7142	9895	9124	9115	6133
ENSG00000233515	LINC01518	1.232	1.211	0.011	0.14	0.0003	0.0076	32	19	65	55	34	16	82	47
ENSG00000245532	NEAT1	0.602	6.94	0.011	0.14	0.0088	0.095	2340	1475	2882	2908	2466	1295	3624	2497
ENSG00000248092	NNT-AS1	0.87	2.587	0.011	0.14	0.0028	0.042	95	67	173	124	100	59	217	106
ENSG00000258312	ENSG00000258312	1.18	1.246	0.011	0.14	0.00026	0.0067	26	28	67	55	27	25	84	47
ENSG00000260710	ENSG00000260710	1.166	1.232	0.011	0.14	0.00022	0.0059	28	26	60	61	29	23	76	52
ENSG00000268510	IFNL3P1	-2.648	-0.869	0.011	0.14	6.9e-05	0.0022	15	16	1	3	16	14	2	3
ENSG00000028310	BRD9	0.522	6.113	0.011	0.15	0.0081	0.09	1034	1187	1495	1694	1090	1043	1880	1455
ENSG00000100731	PCNX1	-0.523	5.012	0.011	0.15	0.012	0.11	770	715	536	497	812	628	674	427
ENSG00000124198	ARFGEF2	-0.51	5.647	0.011	0.15	0.011	0.11	1225	1077	859	756	1291	946	1080	649
ENSG00000138448	ITGAV	-0.599	6.029	0.011	0.15	0.011	0.11	1844	1231	1132	897	1944	1081	1423	770
ENSG00000139921	TMX1	-0.558	5.86	0.011	0.15	0.011	0.11	1582	1122	960	876	1667	985	1207	752
ENSG00000141367	CLTC	-0.481	8.874	0.011	0.15	0.013	0.12	11706	9698	8141	7192	12339	8521	10235	6176
ENSG00000141505	ASGR1	1.078	1.68	0.011	0.15	0.00071	0.015	29	49	88	76	31	43	110	65
ENSG00000160469	BRSK1	1.072	1.477	0.011	0.15	0.00039	0.0092	34	33	67	74	36	29	85	64
ENSG00000175305	CCNE2	-0.931	2.012	0.011	0.15	0.0015	0.026	118	85	56	50	124	74	70	43
ENSG00000214193	SH3D21	0.529	5.272	0.011	0.15	0.0088	0.095	591	644	889	893	623	566	1118	767
ENSG00000225255	PSLNR	2.152	-0.371	0.011	0.15	9.9e-05	0.003	5	5	23	19	5	4	29	16
ENSG00000234551	LINC01309	3.386	-1.18	0.011	0.15	6.5e-05	0.0021	1	1	9	15	1	1	12	13
ENSG00000264235	MYL12-AS1	1.668	0.232	0.011	0.15	8.5e-05	0.0026	9	11	33	30	9	10	41	26
ENSG00000266472	MRPS21	0.562	7.067	0.011	0.15	0.0079	0.088	1852	2385	2749	3507	1952	2096	3457	3012
ENSG00000056972	TRAF3IP2	-0.598	4.436	0.012	0.15	0.0099	0.1	461	556	378	293	486	489	475	251
ENSG00000075234	TTC38	-0.568	4.435	0.012	0.15	0.0095	0.099	464	544	355	324	489	478	446	278
ENSG00000082397	EPB41L3	-0.651	3.331	0.012	0.15	0.0048	0.062	244	233	157	147	257	205	197	126
ENSG00000086730	LAT2	1.633	0.262	0.012	0.15	6.7e-05	0.0021	13	7	32	33	14	6	40	28
ENSG00000090020	SLC9A1	-0.511	7.412	0.012	0.15	0.012	0.11	3353	4479	2771	2725	3535	3936	3484	2340
ENSG00000105185	PDCD5	0.525	6.398	0.012	0.15	0.0092	0.097	1514	1189	1879	2012	1596	1044	2363	1728
ENSG00000106351	AGFG2	-0.636	3.611	0.012	0.15	0.006	0.073	272	306	200	171	287	269	251	147
ENSG00000107020	PLGRKT	-0.551	4.485	0.012	0.15	0.01	0.1	551	486	359	349	581	427	451	300
ENSG00000109255	NMU	1.71	0.193	0.012	0.15	9.5e-05	0.0029	9	10	35	26	9	9	44	22
ENSG00000109320	NFKB1	-0.537	4.682	0.012	0.15	0.01	0.1	598	588	426	391	630	517	535	336
ENSG00000109321	AREG	1.438	0.864	0.012	0.15	0.00065	0.014	26	9	58	39	27	8	72	33
ENSG00000110321	EIF4G2	-0.496	9.998	0.012	0.15	0.013	0.12	26328	20496	17811	15398	27753	18008	22392	13223
ENSG00000111237	VPS29	0.504	6.601	0.012	0.15	0.01	0.1	1685	1454	2076	2375	1776	1277	2611	2040
ENSG00000111885	MAN1A1	-0.774	3.345	0.012	0.15	0.0073	0.084	301	196	173	117	317	172	217	100
ENSG00000123983	ACSL3	-0.545	7.427	0.012	0.15	0.012	0.11	4649	3343	3023	2454	4900	2937	3800	2107
ENSG00000133065	SLC41A1	-0.668	3.272	0.012	0.15	0.0046	0.06	240	220	154	135	253	193	193	116
ENSG00000133794	ARNTL	-0.605	4.541	0.012	0.15	0.011	0.11	610	485	410	309	643	426	515	265
ENSG00000134597	RBMX2	0.551	4.936	0.012	0.15	0.0092	0.097	498	470	653	767	525	413	821	659
ENSG00000139343	SNRPF	0.505	6.651	0.012	0.15	0.0093	0.098	1627	1623	2094	2518	1715	1426	2633	2163
ENSG00000141101	NOB1	-0.518	6.137	0.012	0.15	0.011	0.1	1424	1817	1146	1117	1501	1597	1441	959
ENSG00000146205	ANO7	-0.713	3.448	0.012	0.15	0.0078	0.088	217	310	140	182	229	273	176	157
ENSG00000146966	DENND2A	0.674	3.441	0.012	0.15	0.0045	0.059	147	177	253	264	155	156	318	227
ENSG00000152952	PLOD2	-0.622	6.021	0.012	0.15	0.012	0.11	1927	1149	1049	949	2031	1009	1319	815
ENSG00000159208	CIART	3.422	-1.15	0.012	0.15	2.5e-05	0.00091	2	0	13	12	2	0	16	10
ENSG00000159658	EFCAB14	-0.509	6.276	0.012	0.15	0.012	0.11	1947	1612	1348	1152	2052	1416	1694	989
ENSG00000160888	IER2	-0.536	8.176	0.012	0.15	0.012	0.11	5526	7871	4439	4803	5825	6916	5581	4125
ENSG00000161652	IZUMO2	2.79	-0.865	0.012	0.15	4.2e-05	0.0014	3	1	17	13	3	1	21	11
ENSG00000164744	SUN3	0.721	3.372	0.012	0.15	0.0051	0.065	171	131	282	216	180	115	354	185
ENSG00000165661	QSOX2	-0.512	4.989	0.012	0.15	0.013	0.12	711	747	515	508	750	656	647	436
ENSG00000165828	PRAP1	2.218	-0.466	0.012	0.15	9.4e-05	0.0029	4	5	22	18	4	4	27	15
ENSG00000168710	AHCYL1	-0.46	7.347	0.012	0.15	0.014	0.13	3840	3539	2801	2564	4048	3109	3521	2202
ENSG00000168754	FAM178B	1.379	0.712	0.012	0.15	0.00012	0.0036	19	14	42	44	20	12	53	38
ENSG00000168803	ADAL	-0.894	2.007	0.012	0.15	0.0009	0.018	103	97	54	54	109	85	68	46
ENSG00000169242	EFNA1	0.51	5.757	0.012	0.15	0.0089	0.095	840	902	1201	1282	886	793	1510	1101
ENSG00000169750	RAC3	0.652	5.182	0.012	0.15	0.0096	0.1	436	666	747	986	460	586	940	847
ENSG00000170185	USP38	-0.583	4.498	0.012	0.15	0.0095	0.099	578	478	385	319	609	420	484	274
ENSG00000171365	CLCN5	-0.546	4.684	0.012	0.15	0.011	0.11	641	549	417	398	676	482	524	342
ENSG00000171450	CDK5R2	1.033	1.592	0.012	0.15	0.00041	0.0096	38	36	75	78	40	32	94	67
ENSG00000173209	AHSA2P	0.597	4.279	0.012	0.15	0.0076	0.086	332	269	439	471	350	236	552	405
ENSG00000179604	CDC42EP4	-0.517	6.336	0.012	0.15	0.011	0.11	1623	2096	1308	1290	1711	1842	1644	1108
ENSG00000180098	TRNAU1AP	0.519	5.27	0.012	0.15	0.0099	0.1	607	630	864	911	640	554	1086	782
ENSG00000183801	OLFML1	-0.493	5.476	0.012	0.15	0.013	0.12	1004	1030	700	745	1058	905	880	640
ENSG00000184110	EIF3C	-0.588	4.279	0.012	0.15	0.0088	0.095	476	433	334	269	502	380	420	231
ENSG00000184634	MED12	-0.507	6.093	0.012	0.15	0.011	0.11	1395	1738	1102	1102	1471	1527	1386	946
ENSG00000224294	PINCR	0.722	3.447	0.012	0.15	0.0058	0.071	194	125	258	268	204	109	325	230
ENSG00000224842	ENSG00000224842	1.861	-0.026	0.012	0.15	0.00011	0.0031	8	7	30	22	8	6	38	19
ENSG00000230797	YY2	0.945	2.153	0.012	0.15	0.0021	0.033	69	46	129	94	73	40	161	80
ENSG00000234465	PINLYP	2.608	-0.749	0.012	0.15	0.00025	0.0065	1	4	12	22	1	4	15	19
ENSG00000241553	ARPC4	0.51	6.636	0.012	0.15	0.0091	0.096	1468	1740	2166	2404	1548	1529	2723	2065
ENSG00000263001	GTF2I	-0.579	4.947	0.012	0.15	0.01	0.1	696	747	559	406	734	656	702	348
ENSG00000089116	LHX5	2.027	-0.336	0.013	0.15	7.4e-05	0.0023	6	5	19	24	6	4	24	21
ENSG00000140682	TGFB1I1	2.24	-0.448	0.013	0.15	7.1e-05	0.0023	5	3	24	15	5	3	30	13
ENSG00000243035	RN7SL810P	1.663	0.148	0.013	0.15	0.00017	0.0047	10	8	25	35	11	7	32	30
ENSG00000040608	RTN4R	0.898	2.147	0.013	0.16	0.0014	0.025	50	68	108	112	53	60	136	96
ENSG00000055208	TAB2	-0.547	5.723	0.013	0.16	0.012	0.12	1394	1057	925	751	1469	928	1162	645
ENSG00000058262	SEC61A1	-0.461	8.519	0.013	0.16	0.015	0.13	7590	9040	6059	6018	8001	7943	7618	5168
ENSG00000060656	PTPRU	-0.543	6.833	0.013	0.16	0.012	0.11	2168	3120	1740	1890	2286	2742	2188	1623
ENSG00000071282	LMCD1	0.571	4.498	0.013	0.16	0.0088	0.095	383	325	550	502	404	285	691	431
ENSG00000072501	SMC1A	-0.444	7.741	0.013	0.16	0.016	0.14	4989	4662	3629	3463	5259	4096	4563	2974
ENSG00000075420	FNDC3B	-0.492	6.706	0.013	0.16	0.013	0.12	2589	2184	1841	1551	2729	1919	2314	1332
ENSG00000095209	TMEM38B	-0.635	4.354	0.013	0.16	0.012	0.12	582	388	341	283	613	340	428	243
ENSG00000100316	RPL3	-0.503	10.71	0.013	0.16	0.014	0.12	32754	44138	25701	28558	34527	38782	32312	24525
ENSG00000104332	SFRP1	-0.521	6.141	0.013	0.16	0.012	0.12	1802	1450	1248	1018	1899	1274	1568	874
ENSG00000105971	CAV2	0.691	4.429	0.013	0.16	0.01	0.1	409	232	529	507	431	203	665	435
ENSG00000109929	SC5D	-0.587	6.128	0.013	0.16	0.013	0.12	2010	1274	1156	1030	2118	1119	1453	884
ENSG00000116209	TMEM59	-0.475	6.213	0.013	0.16	0.013	0.12	1768	1605	1255	1172	1864	1410	1578	1006
ENSG00000124155	PIGT	-0.512	6.056	0.013	0.16	0.012	0.12	1334	1725	1053	1091	1406	1516	1324	937
ENSG00000124374	PAIP2B	-0.779	2.459	0.013	0.16	0.0023	0.036	136	132	78	78	143	116	98	67
ENSG00000125726	CD70	1.349	0.742	0.013	0.16	0.00024	0.0062	15	19	40	48	16	17	51	41
ENSG00000126062	TMEM115	-0.531	5.715	0.013	0.16	0.012	0.11	1048	1379	858	821	1105	1212	1079	705
ENSG00000134308	YWHAQ	-0.473	8.337	0.013	0.16	0.014	0.13	7855	6862	5729	4871	8280	6029	7202	4183
ENSG00000134757	DSG3	0.511	6.166	0.013	0.16	0.01	0.1	1260	1054	1743	1556	1328	926	2191	1336
ENSG00000140263	SORD	-0.574	3.993	0.013	0.16	0.009	0.096	379	363	255	243	399	319	320	209
ENSG00000140332	TLE3	-0.501	6.119	0.013	0.16	0.012	0.12	1431	1754	1086	1165	1509	1541	1365	1001
ENSG00000141034	GID4	-0.614	3.828	0.013	0.16	0.0081	0.09	361	308	237	199	380	270	297	171
ENSG00000141627	DYM	-0.485	5.57	0.013	0.16	0.014	0.12	1109	1056	799	748	1169	928	1004	642
ENSG00000143333	RGS16	-0.461	7.165	0.013	0.16	0.014	0.13	3061	3442	2354	2371	3227	3024	2959	2036
ENSG00000143799	PARP1	-0.452	7.828	0.013	0.16	0.015	0.13	4919	5352	3864	3646	5185	4703	4858	3131
ENSG00000147140	NONO	-0.44	8.846	0.013	0.16	0.016	0.14	10055	10683	7499	7787	10599	9387	9428	6687
ENSG00000147509	RGS20	0.895	2.102	0.013	0.16	0.0012	0.022	62	53	95	118	65	46	120	102
ENSG00000149328	GLB1L2	-0.606	3.874	0.013	0.16	0.0088	0.095	314	375	212	241	331	330	267	207
ENSG00000151364	KCTD14	-0.632	3.488	0.013	0.16	0.006	0.073	258	272	182	160	272	239	228	137
ENSG00000152558	TMEM123	-0.586	6.312	0.013	0.16	0.012	0.12	2231	1499	1397	1087	2351	1317	1756	933
ENSG00000157450	RNF111	-0.523	4.681	0.013	0.16	0.012	0.12	610	570	416	405	643	501	523	348
ENSG00000159335	PTMS	0.536	8.558	0.013	0.16	0.01	0.1	5078	6960	8227	9229	5353	6116	10344	7926
ENSG00000162849	KIF26B	-2.764	-1.051	0.013	0.16	5.1e-05	0.0017	11	16	2	1	12	14	3	1
ENSG00000162931	TRIM17	3.414	-1.147	0.013	0.16	2.6e-05	0.00094	0	2	13	12	0	2	16	10
ENSG00000164187	LMBRD2	-0.719	3.819	0.013	0.16	0.01	0.1	430	252	225	189	453	221	283	162
ENSG00000173171	MTX1	-0.569	4.49	0.013	0.16	0.011	0.11	470	577	327	379	496	507	411	326
ENSG00000173535	TNFRSF10C	-0.568	4.48	0.013	0.16	0.011	0.11	479	561	382	318	505	493	480	273
ENSG00000173638	SLC19A1	-0.684	4.856	0.013	0.16	0.013	0.12	493	902	409	459	520	793	515	394
ENSG00000177335	C8orf31	0.724	2.909	0.013	0.16	0.0027	0.041	109	109	178	183	115	96	224	157
ENSG00000182963	GJC1	0.571	4.708	0.013	0.16	0.0097	0.1	458	361	586	632	483	317	737	543
ENSG00000185115	NSMCE3	0.598	4.073	0.013	0.16	0.0074	0.084	280	240	380	409	295	211	478	351
ENSG00000189350	TOGARAM2	1.704	0.105	0.013	0.16	0.00012	0.0034	10	7	29	29	11	6	36	25
ENSG00000196793	ZNF239	0.932	1.923	0.013	0.16	0.00088	0.018	53	46	87	102	56	40	110	88
ENSG00000234648	ENSG00000234648	-1.328	1.109	0.013	0.16	0.0039	0.053	34	83	18	29	36	74	23	25
ENSG00000249992	TMEM158	0.537	5.035	0.013	0.16	0.01	0.1	486	559	770	744	512	491	968	639
ENSG00000283408	MIR548A1HG	3.404	-1.154	0.013	0.16	5.8e-05	0.0019	1	1	14	9	1	1	18	8
ENSG00000064655	EYA2	-1.874	-0.273	0.014	0.16	0.00014	0.004	21	25	6	6	22	22	8	5
ENSG00000114812	VIPR1	-0.866	2.088	0.014	0.16	0.0017	0.029	110	100	53	63	116	88	67	54
ENSG00000115677	HDLBP	-0.448	9.542	0.014	0.16	0.016	0.14	15605	18074	12354	12327	16450	15881	15532	10586
ENSG00000130827	PLXNA3	0.548	5.676	0.014	0.16	0.0095	0.099	701	921	1145	1226	739	810	1440	1053
ENSG00000133138	TBC1D8B	-0.829	2.668	0.014	0.16	0.0056	0.069	197	117	86	91	207	102	108	78
ENSG00000136379	ABHD17C	0.651	3.481	0.014	0.16	0.0052	0.066	166	171	281	247	175	150	353	212
ENSG00000136943	CTSV	0.489	6.784	0.014	0.16	0.011	0.11	1837	1749	2312	2721	1936	1537	2907	2337
ENSG00000140382	HMG20A	-0.513	5.203	0.014	0.16	0.014	0.12	913	779	620	565	962	684	779	485
ENSG00000158122	PRXL2C	0.581	4.608	0.014	0.16	0.01	0.1	434	327	559	580	457	287	703	498
ENSG00000158270	COLEC12	-0.439	7.982	0.014	0.16	0.017	0.15	5919	5465	4206	4193	6239	4802	5288	3601
ENSG00000169583	CLIC3	0.692	6.193	0.014	0.16	0.011	0.11	750	1438	1622	1911	791	1264	2040	1641
ENSG00000182004	SNRPE	0.493	7.44	0.014	0.16	0.012	0.11	3075	2569	3698	4249	3241	2257	4650	3649
ENSG00000206560	ANKRD28	-0.524	4.888	0.014	0.16	0.013	0.12	733	630	488	460	773	553	613	395
ENSG00000212978	ENSG00000212978	0.61	3.956	0.014	0.16	0.0073	0.084	230	248	333	397	242	218	419	341
ENSG00000244119	PDCL3P4	2.081	-0.43	0.014	0.16	7.9e-05	0.0025	6	3	17	23	6	3	22	20
ENSG00000247626	MARS2	-0.569	4.026	0.014	0.16	0.0094	0.098	371	387	263	247	391	340	331	212
ENSG00000255571	MIR9-3HG	0.572	4.342	0.014	0.16	0.0087	0.094	321	314	437	507	338	276	550	436
ENSG00000287055	ENSG00000287055	2.406	-0.672	0.014	0.16	0.00016	0.0045	2	4	17	17	2	4	21	15
ENSG00000005381	MPO	2.091	-0.416	0.014	0.17	0.00013	0.0037	5	5	22	19	5	4	27	16
ENSG00000054598	FOXC1	0.643	3.673	0.014	0.17	0.0064	0.076	193	193	335	267	203	170	421	229
ENSG00000069011	PITX1	0.579	5.815	0.014	0.17	0.0098	0.1	712	1052	1332	1303	751	925	1675	1119
ENSG00000089692	LAG3	1.533	0.317	0.014	0.17	0.00023	0.0061	13	9	28	38	14	8	36	33
ENSG00000092853	CLSPN	0.582	5.657	0.014	0.17	0.011	0.11	952	627	1149	1214	1003	550	1445	1043
ENSG00000105649	RAB3A	-0.837	2.252	0.014	0.17	0.0025	0.039	101	134	69	62	107	118	87	53
ENSG00000111450	STX2	0.54	4.721	0.014	0.17	0.011	0.11	446	392	609	609	470	344	766	523
ENSG00000112033	PPARD	-0.518	7.191	0.014	0.17	0.013	0.12	2806	3928	2324	2378	2958	3452	2922	2042
ENSG00000114656	CFAP92	1.567	0.39	0.014	0.17	0.00023	0.006	17	6	34	36	18	5	43	31
ENSG00000116985	BMP8B	-0.841	2.168	0.014	0.17	0.0021	0.034	102	119	59	65	108	105	74	56
ENSG00000117335	CD46	-0.533	6.066	0.014	0.17	0.013	0.12	1768	1329	1174	966	1864	1167	1475	829
ENSG00000121966	CXCR4	1.304	0.865	0.014	0.17	0.00034	0.0083	19	19	54	40	20	17	68	34
ENSG00000123739	PLA2G12A	-0.609	3.774	0.014	0.17	0.0085	0.092	287	356	211	211	303	313	265	181
ENSG00000124151	NCOA3	-0.498	6.504	0.014	0.17	0.014	0.13	2274	1880	1606	1336	2397	1652	2018	1147
ENSG00000124508	BTN2A2	-0.738	2.746	0.014	0.17	0.0039	0.053	153	172	88	107	161	151	111	92
ENSG00000131238	PPT1	-0.472	7.241	0.014	0.17	0.015	0.13	3748	3128	2609	2348	3951	2748	3280	2016
ENSG00000134901	POGLUT2	-0.538	4.642	0.014	0.17	0.013	0.12	628	525	411	383	662	461	516	329
ENSG00000160710	ADAR	-0.444	7.354	0.014	0.17	0.016	0.14	3612	3768	2781	2642	3807	3311	3496	2269
ENSG00000167720	SRR	0.737	2.774	0.014	0.17	0.0027	0.041	101	97	157	172	106	85	198	148
ENSG00000172818	OVOL1	-0.577	5.754	0.014	0.17	0.013	0.12	993	1534	838	855	1047	1348	1054	734
ENSG00000185686	PRAME	3.314	-1.226	0.014	0.17	6.8e-05	0.0022	1	1	10	13	1	1	13	11
ENSG00000248475	ENSG00000248475	-0.779	2.57	0.014	0.17	0.0036	0.05	139	150	72	97	147	132	91	84
ENSG00000065150	IPO5	-0.459	7.711	0.015	0.17	0.017	0.14	5111	4379	3637	3268	5388	3847	4572	2806
ENSG00000070182	SPTB	1.662	0.079	0.015	0.17	0.00017	0.0047	9	9	25	31	9	8	32	27
ENSG00000086758	HUWE1	-0.471	8.308	0.015	0.17	0.016	0.14	6393	8020	5217	5182	6739	7047	6559	4450
ENSG00000086827	ZW10	-0.521	4.777	0.015	0.17	0.014	0.13	676	584	451	427	713	513	567	367
ENSG00000100600	LGMN	-0.488	6.205	0.015	0.17	0.014	0.12	1510	1859	1210	1191	1592	1634	1521	1023
ENSG00000102024	PLS3	-0.506	7.904	0.015	0.17	0.015	0.13	6316	4682	4151	3596	6658	4113	5218	3088
ENSG00000104853	CLPTM1	-0.531	7.291	0.015	0.17	0.014	0.12	2950	4292	2585	2428	3110	3772	3250	2085
ENSG00000109390	NDUFC1	0.507	5.54	0.015	0.17	0.012	0.11	780	721	995	1139	822	633	1251	978
ENSG00000110917	MLEC	-0.435	7.503	0.015	0.17	0.018	0.15	4083	4076	2957	3078	4304	3581	3718	2643
ENSG00000111802	TDP2	-0.57	4.599	0.015	0.17	0.014	0.12	653	476	389	372	688	418	489	319
ENSG00000134070	IRAK2	-0.544	4.248	0.015	0.17	0.012	0.11	429	450	297	305	452	395	374	262
ENSG00000137877	SPTBN5	0.615	3.998	0.015	0.17	0.0082	0.09	219	272	348	404	231	239	438	347
ENSG00000139624	CERS5	0.479	6.343	0.015	0.17	0.012	0.11	1287	1365	1774	1922	1357	1199	2231	1651
ENSG00000140284	SLC27A2	-0.54	4.273	0.015	0.17	0.012	0.12	435	457	303	311	459	402	381	267
ENSG00000142182	DNMT3L	1.919	-0.067	0.015	0.17	0.00014	0.004	3	11	25	27	3	10	32	23
ENSG00000143387	CTSK	0.841	2.348	0.015	0.17	0.0022	0.035	81	58	133	117	85	51	167	100
ENSG00000149925	ALDOA	-0.538	7.658	0.015	0.17	0.015	0.13	3731	5631	3248	3199	3933	4948	4084	2747
ENSG00000151806	GUF1	-0.599	5.178	0.015	0.17	0.015	0.13	1029	673	618	506	1084	591	776	434
ENSG00000163191	S100A11	0.461	10.01	0.015	0.17	0.013	0.12	16460	17512	21735	25045	17351	15387	27326	21508
ENSG00000164692	COL1A2	-0.47	10.061	0.015	0.17	0.016	0.14	22085	26475	18991	16072	23280	23262	23876	13802
ENSG00000164930	FZD6	-0.589	4.821	0.015	0.17	0.014	0.13	770	555	492	388	811	487	618	333
ENSG00000166262	FAM227B	1.879	-0.105	0.015	0.17	0.00023	0.0062	8	6	31	19	8	5	38	16
ENSG00000167612	ANKRD33	1.961	-0.259	0.015	0.17	0.00015	0.0043	6	6	25	20	6	5	31	17
ENSG00000168282	MGAT2	-0.528	4.874	0.015	0.17	0.014	0.13	705	647	513	423	743	568	645	363
ENSG00000173846	PLK3	0.491	5.989	0.015	0.17	0.011	0.11	969	1096	1450	1451	1021	963	1823	1246
ENSG00000197956	S100A6	0.485	9.697	0.015	0.17	0.012	0.11	12206	14878	17965	19950	12867	13073	22587	17133
ENSG00000198910	L1CAM	0.51	6.802	0.015	0.17	0.011	0.11	1596	2005	2705	2422	1683	1762	3400	2080
ENSG00000229833	PET100	0.56	5.455	0.015	0.17	0.011	0.11	592	793	949	1093	624	697	1193	939
ENSG00000231680	LINC02723	4.033	-1.365	0.015	0.17	3.4e-05	0.0012	1	0	11	9	1	0	14	8
ENSG00000231924	PSG1	1.402	0.75	0.015	0.17	0.00055	0.012	13	20	54	34	14	18	67	29
ENSG00000285053	TBCE	-0.864	2.002	0.015	0.17	0.0014	0.026	102	96	58	50	108	84	73	43
ENSG00000100938	GMPR2	-0.48	5.791	0.015	0.18	0.015	0.13	1169	1353	884	925	1232	1189	1111	794
ENSG00000170571	EMB	-0.593	5.549	0.015	0.18	0.015	0.13	1345	853	796	662	1418	749	1000	568
ENSG00000006047	YBX2	1.054	1.586	0.016	0.18	0.0011	0.021	28	45	83	69	30	40	104	59
ENSG00000012232	EXTL3	-0.511	5.957	0.016	0.18	0.014	0.13	1247	1608	1063	940	1315	1413	1336	807
ENSG00000105219	CCNP	1.365	0.578	0.016	0.18	0.00023	0.006	14	16	37	41	15	14	47	35
ENSG00000110880	CORO1C	-0.434	8.292	0.016	0.18	0.019	0.16	7122	6977	5507	4926	7507	6130	6923	4230
ENSG00000111666	CHPT1	-0.533	4.586	0.016	0.18	0.015	0.13	600	508	405	360	632	446	509	309
ENSG00000114251	WNT5A	0.573	5.452	0.016	0.18	0.012	0.12	812	560	1094	949	856	492	1375	815
ENSG00000119396	RAB14	-0.501	6.716	0.016	0.18	0.015	0.13	2747	2072	1804	1600	2896	1820	2268	1374
ENSG00000126458	RRAS	0.556	5.015	0.016	0.18	0.011	0.11	443	579	739	763	467	509	929	655
ENSG00000131370	SH3BP5	-0.446	6.684	0.016	0.18	0.018	0.15	2232	2406	1746	1657	2353	2114	2195	1423
ENSG00000134160	TRPM1	2.683	-0.947	0.016	0.18	0.00016	0.0045	1	3	10	18	1	3	13	16
ENSG00000137478	FCHSD2	-0.513	4.686	0.016	0.18	0.015	0.13	620	561	414	413	653	493	521	355
ENSG00000138768	USO1	-0.514	6.825	0.016	0.18	0.016	0.14	3017	2199	1969	1684	3180	1932	2475	1446
ENSG00000140859	KIFC3	0.547	6.051	0.016	0.18	0.011	0.11	881	1225	1478	1599	929	1077	1859	1373
ENSG00000141985	SH3GL1	-0.525	6.82	0.016	0.18	0.015	0.13	2133	3081	1786	1839	2249	2708	2245	1579
ENSG00000142530	FAM71E1	0.792	2.657	0.016	0.18	0.0041	0.055	76	102	134	174	80	90	169	150
ENSG00000144847	IGSF11	0.93	1.826	0.016	0.18	0.00095	0.019	44	49	87	90	46	43	109	77
ENSG00000147224	PRPS1	-0.483	5.602	0.016	0.18	0.016	0.14	1111	1102	855	728	1171	968	1074	625
ENSG00000147853	AK3	-0.553	4.812	0.016	0.18	0.016	0.14	753	550	460	429	794	483	578	368
ENSG00000149136	SSRP1	-0.434	8.223	0.016	0.18	0.019	0.16	6422	7018	4865	5083	6770	6166	6117	4365
ENSG00000153404	PLEKHG4B	0.486	5.784	0.016	0.18	0.013	0.12	876	918	1200	1312	923	807	1509	1127
ENSG00000157184	CPT2	-0.526	4.421	0.016	0.18	0.014	0.12	471	514	342	342	497	452	430	294
ENSG00000162460	TMEM82	3.982	-1.406	0.016	0.18	6.6e-05	0.0021	1	0	9	12	1	0	11	10
ENSG00000164168	TMEM184C	-0.568	5.119	0.016	0.18	0.016	0.14	959	661	583	509	1011	580	733	437
ENSG00000170775	GPR37	-0.488	6.258	0.016	0.18	0.015	0.13	1547	1948	1287	1204	1631	1712	1618	1034
ENSG00000175895	PLEKHF2	-0.575	4.24	0.016	0.18	0.014	0.12	502	378	297	295	529	332	373	253
ENSG00000177374	HIC1	-1.834	-0.08	0.016	0.18	0.0014	0.026	14	39	10	5	15	35	12	4
ENSG00000177943	MAMDC4	0.635	3.994	0.016	0.18	0.0092	0.097	203	283	354	400	214	249	445	344
ENSG00000180340	FZD2	-0.825	2.455	0.016	0.18	0.0054	0.067	103	168	78	75	109	148	98	64
ENSG00000182224	CYB5D1	-1.155	1.189	0.016	0.18	0.0018	0.03	43	77	25	29	45	68	31	25
ENSG00000184216	IRAK1	-0.489	7.454	0.016	0.18	0.016	0.14	3432	4584	2822	2888	3618	4028	3548	2480
ENSG00000196782	MAML3	-0.574	3.967	0.016	0.18	0.011	0.11	340	389	255	234	358	342	320	201
ENSG00000204540	PSORS1C1	1.197	0.987	0.016	0.18	0.00067	0.014	24	21	43	60	25	18	54	52
ENSG00000242193	CRYZL2P	0.99	1.739	0.016	0.18	0.0015	0.027	48	36	97	70	51	31	121	60
ENSG00000253719	ATXN7L3B	-0.47	6.164	0.016	0.18	0.016	0.14	1663	1595	1264	1087	1753	1401	1589	933
ENSG00000258839	MC1R	0.796	2.547	0.016	0.18	0.0031	0.046	72	92	155	128	76	81	195	110
ENSG00000266088	ENSG00000266088	2.337	-0.727	0.016	0.18	9.5e-05	0.0029	3	3	14	19	3	3	18	16
ENSG00000274173	ENSG00000274173	-1.044	1.367	0.016	0.18	0.00086	0.017	73	58	35	28	77	51	44	24
ENSG00000060566	CREB3L3	-0.724	2.636	0.017	0.18	0.0037	0.051	143	156	89	92	151	137	112	79
ENSG00000085719	CPNE3	-0.547	6.112	0.017	0.18	0.016	0.14	1880	1330	1226	970	1982	1168	1541	833
ENSG00000106366	SERPINE1	-0.459	7.041	0.017	0.18	0.017	0.14	2885	3080	2352	1987	3041	2706	2956	1706
ENSG00000135916	ITM2C	-0.546	6.565	0.017	0.18	0.015	0.13	1748	2650	1564	1448	1843	2329	1966	1243
ENSG00000154822	PLCL2	-0.718	2.798	0.017	0.18	0.0052	0.065	188	146	102	101	198	128	128	87
ENSG00000155380	SLC16A1	-0.49	7.882	0.017	0.18	0.017	0.15	6182	4600	4059	3619	6516	4041	5103	3108
ENSG00000166401	SERPINB8	0.889	1.942	0.017	0.18	0.0011	0.021	53	49	96	93	56	43	121	80
ENSG00000180385	EMC3-AS1	0.729	2.846	0.017	0.18	0.0043	0.057	116	92	158	188	122	81	199	162
ENSG00000197226	TBC1D9B	-0.484	6.46	0.017	0.18	0.015	0.14	1787	2228	1502	1368	1884	1958	1888	1175
ENSG00000198625	MDM4	0.712	5.04	0.017	0.18	0.017	0.14	661	312	818	776	696	273	1028	666
ENSG00000247134	ENSG00000247134	1.273	0.761	0.017	0.18	0.00034	0.0083	20	16	40	48	21	14	51	41
ENSG00000247516	MIR4458HG	3.975	-1.408	0.017	0.18	5.6e-05	0.0018	1	0	9	10	1	0	12	9
ENSG00000260230	FRRS1L	1.6	0.181	0.017	0.18	0.00021	0.0057	10	9	33	27	11	8	41	23
ENSG00000271795	ENSG00000271795	1.947	-0.278	0.017	0.18	0.00067	0.014	4	8	15	30	4	7	20	26
ENSG00000272163	ENSG00000272163	2.667	-0.981	0.017	0.18	0.00044	0.01	3	1	8	19	3	1	11	17
ENSG00000286523	ENSG00000286523	1.795	-0.089	0.017	0.18	0.00015	0.0043	11	4	23	28	11	3	29	24
ENSG00000001084	GCLC	-0.506	5.546	0.017	0.19	0.017	0.14	1202	939	792	716	1267	825	995	615
ENSG00000013441	CLK1	0.544	4.711	0.017	0.19	0.012	0.12	462	368	599	612	487	323	753	526
ENSG00000053524	MCF2L2	2.448	-0.654	0.017	0.19	9.9e-05	0.003	6	0	19	15	6	0	24	13
ENSG00000086200	IPO11	-0.582	5.289	0.017	0.19	0.017	0.14	1089	741	690	533	1148	651	867	457
ENSG00000092148	HECTD1	-0.463	6.609	0.017	0.19	0.018	0.15	2414	2011	1672	1538	2545	1767	2102	1321
ENSG00000095139	ARCN1	-0.454	7.065	0.017	0.19	0.018	0.15	3255	2799	2319	2101	3431	2459	2915	1804
ENSG00000102032	RENBP	1.287	0.822	0.017	0.19	0.00051	0.012	14	24	40	52	15	21	51	45
ENSG00000106404	CLDN15	0.673	3.076	0.017	0.19	0.0046	0.06	121	130	202	198	128	114	254	170
ENSG00000112874	NUDT12	0.692	3.211	0.017	0.19	0.0066	0.078	161	112	218	225	170	98	274	193
ENSG00000122861	PLAU	0.502	5.156	0.017	0.19	0.014	0.12	557	595	829	802	587	523	1042	689
ENSG00000128708	HAT1	-0.521	5.656	0.017	0.19	0.017	0.14	1340	983	857	762	1412	863	1077	654
ENSG00000129038	LOXL1	1	1.58	0.017	0.19	0.0012	0.022	32	43	68	82	34	38	86	71
ENSG00000131504	DIAPH1	-0.428	7.413	0.017	0.19	0.02	0.16	3824	3826	2892	2796	4031	3362	3636	2401
ENSG00000135093	USP30	-0.652	3.267	0.017	0.19	0.0077	0.087	241	215	163	126	254	189	205	108
ENSG00000142619	PADI3	1.977	-0.366	0.017	0.19	0.00018	0.005	5	6	22	20	5	5	27	17
ENSG00000144228	SPOPL	-0.619	4.226	0.017	0.19	0.016	0.14	538	344	284	291	567	302	357	250
ENSG00000144909	OSBPL11	-0.546	5.291	0.017	0.19	0.017	0.14	1049	765	680	563	1106	672	854	483
ENSG00000150787	PTS	0.493	6.422	0.017	0.19	0.014	0.12	1557	1227	1909	2012	1641	1078	2400	1728
ENSG00000154027	AK5	0.967	1.645	0.017	0.19	0.001	0.02	39	41	70	87	41	36	88	75
ENSG00000162337	LRP5	-0.601	4.818	0.017	0.19	0.016	0.14	516	812	462	412	544	714	581	354
ENSG00000163328	GPR155	-0.812	2.325	0.017	0.19	0.0037	0.052	142	103	74	65	150	90	93	56
ENSG00000198743	SLC5A3	-0.564	4.65	0.017	0.19	0.016	0.14	676	492	423	367	712	432	531	315
ENSG00000222009	BTBD19	0.611	3.623	0.017	0.19	0.0075	0.085	199	179	277	301	210	157	348	259
ENSG00000237973	MTCO1P12	0.512	7.03	0.017	0.19	0.013	0.12	2243	1970	2576	3433	2364	1731	3239	2949
ENSG00000259820	ENSG00000259820	-0.625	6.109	0.017	0.19	0.018	0.15	2130	1142	1061	1061	2245	1003	1334	911
ENSG00000012048	BRCA1	-0.589	4.282	0.018	0.19	0.015	0.14	534	376	321	284	563	330	403	244
ENSG00000048342	CC2D2A	-0.717	2.619	0.018	0.19	0.0039	0.053	148	147	91	89	156	129	114	76
ENSG00000065833	ME1	0.538	4.877	0.018	0.19	0.014	0.12	517	417	716	641	545	366	900	550
ENSG00000075618	FSCN1	0.538	7.655	0.018	0.19	0.013	0.12	2619	3813	4910	4431	2761	3351	6173	3805
ENSG00000079335	CDC14A	0.964	2.031	0.018	0.19	0.0041	0.055	67	38	122	82	70	33	153	70
ENSG00000090060	PAPOLA	-0.454	8.576	0.018	0.19	0.02	0.16	9616	7652	6510	6096	10136	6723	8184	5235
ENSG00000112414	ADGRG6	-0.592	5.28	0.018	0.19	0.019	0.15	1123	701	662	548	1184	615	832	470
ENSG00000125347	IRF1	0.634	3.398	0.018	0.19	0.0069	0.081	174	146	247	249	183	128	311	214
ENSG00000134539	KLRD1	1.149	1.157	0.018	0.19	0.00069	0.015	31	20	62	51	33	17	78	44
ENSG00000140854	KATNB1	-0.563	5.622	0.018	0.19	0.017	0.14	906	1391	734	821	955	1223	923	705
ENSG00000142192	APP	-0.44	8.345	0.018	0.19	0.02	0.16	6985	7667	5788	5009	7363	6737	7276	4301
ENSG00000148248	SURF4	-0.452	8.027	0.018	0.19	0.019	0.16	5299	6497	4387	4235	5586	5709	5516	3637
ENSG00000161551	ZNF577	0.834	2.347	0.018	0.19	0.0039	0.054	86	54	118	131	90	47	149	113
ENSG00000163898	LIPH	-0.58	3.636	0.018	0.19	0.0097	0.1	291	288	194	193	307	253	244	166
ENSG00000164124	TMEM144	0.717	3.196	0.018	0.19	0.0082	0.09	164	103	229	211	173	90	288	181
ENSG00000166200	COPS2	-0.585	6.039	0.018	0.19	0.018	0.15	1918	1165	1116	939	2022	1023	1403	806
ENSG00000186684	CYP27C1	1.426	0.461	0.018	0.19	0.00033	0.0081	17	9	34	38	18	8	43	33
ENSG00000196937	FAM3C	-0.558	6.219	0.018	0.19	0.017	0.15	2082	1386	1315	1040	2194	1217	1652	893
ENSG00000231826	LINC01819	0.504	5.161	0.018	0.19	0.014	0.13	608	546	788	850	641	480	991	730
ENSG00000283709	FAM238C	4.462	1.045	0.018	0.19	1.6e-18	3.3e-16	0	7	83	60	0	6	104	51
ENSG00000049283	EPN3	-0.569	5.006	0.018	0.2	0.018	0.15	599	901	526	485	632	792	661	416
ENSG00000077150	NFKB2	0.485	6.734	0.018	0.2	0.014	0.12	1555	1915	2358	2499	1639	1683	2965	2146
ENSG00000102390	PBDC1	-0.491	5.074	0.018	0.2	0.019	0.16	828	708	529	565	873	622	665	485
ENSG00000124107	SLPI	-1.186	0.982	0.018	0.2	0.00084	0.017	59	44	19	27	62	38	24	23
ENSG00000158089	GALNT14	-0.675	2.987	0.018	0.2	0.0071	0.082	184	193	105	132	194	170	132	114
ENSG00000236283	ENSG00000236283	3.366	-1.158	0.018	0.2	0.00019	0.0052	0	2	16	7	0	2	20	6
ENSG00000285417	ENSG00000285417	2.042	-0.46	0.018	0.2	0.00017	0.0046	7	2	18	21	7	2	23	18
ENSG00000080503	SMARCA2	-0.433	7.695	0.019	0.2	0.021	0.17	4921	4394	3599	3303	5187	3861	4525	2836
ENSG00000100342	APOL1	1.986	-0.369	0.019	0.2	0.00013	0.0038	8	2	22	20	8	2	27	17
ENSG00000104331	BPNT2	-0.513	5.982	0.019	0.2	0.018	0.15	1701	1205	1067	969	1793	1058	1341	832
ENSG00000109113	RAB34	-0.504	5.645	0.019	0.2	0.017	0.15	986	1308	814	803	1039	1150	1023	690
ENSG00000110344	UBE4A	-0.546	5.532	0.019	0.2	0.018	0.15	1279	866	781	688	1348	760	981	591
ENSG00000113712	CSNK1A1	-0.449	6.381	0.019	0.2	0.019	0.16	1794	1969	1449	1307	1891	1730	1822	1122
ENSG00000118777	ABCG2	-0.434	8.891	0.019	0.2	0.022	0.17	11421	9936	8379	7433	12039	8730	10534	6383
ENSG00000121716	PILRB	0.711	2.797	0.019	0.2	0.0043	0.057	109	94	158	175	115	82	199	150
ENSG00000134317	GRHL1	-0.453	6.392	0.019	0.2	0.02	0.16	1968	1828	1493	1278	2074	1606	1877	1097
ENSG00000137699	TRIM29	-0.463	7.778	0.019	0.2	0.019	0.16	4389	5566	3766	3456	4627	4891	4734	2968
ENSG00000142871	CCN1	-0.409	9.114	0.019	0.2	0.024	0.18	12433	12305	9199	9438	13106	10812	11565	8105
ENSG00000143515	ATP8B2	-0.504	4.729	0.019	0.2	0.017	0.14	580	635	451	404	611	558	567	347
ENSG00000146197	SCUBE3	-0.508	4.453	0.019	0.2	0.016	0.14	492	511	358	347	519	449	450	298
ENSG00000149809	TM7SF2	-0.579	4.321	0.019	0.2	0.016	0.14	387	547	304	321	408	481	382	276
ENSG00000156009	MAGEA8	-0.492	5.103	0.019	0.2	0.018	0.15	723	847	574	540	762	744	722	464
ENSG00000159210	SNF8	0.488	6.958	0.019	0.2	0.014	0.12	1830	2218	2627	3049	1929	1949	3303	2619
ENSG00000167653	PSCA	1.119	1.646	0.019	0.2	0.0059	0.072	20	55	73	89	21	49	92	77
ENSG00000168907	PLA2G4F	-0.677	3.161	0.019	0.2	0.009	0.096	176	251	139	128	186	221	174	110
ENSG00000170373	CST1	1.111	1.432	0.019	0.2	0.0028	0.042	22	43	56	83	23	38	71	72
ENSG00000173915	ATP5MK	0.476	6.841	0.019	0.2	0.016	0.14	2086	1663	2574	2643	2199	1461	3236	2270
ENSG00000175886	RPL7AP66	-1.06	1.285	0.019	0.2	0.0011	0.021	61	64	24	36	64	56	31	31
ENSG00000176454	LPCAT4	0.491	5.845	0.019	0.2	0.014	0.13	857	1012	1259	1366	903	889	1583	1173
ENSG00000177485	ZBTB33	-0.689	3.631	0.019	0.2	0.015	0.13	365	229	214	154	384	201	268	132
ENSG00000184384	MAML2	-0.597	3.857	0.019	0.2	0.014	0.12	379	300	249	199	399	263	312	171
ENSG00000185252	ZNF74	-0.577	3.99	0.019	0.2	0.014	0.12	321	421	253	243	338	370	318	209
ENSG00000197989	SNHG12	0.498	5.119	0.019	0.2	0.015	0.14	586	537	758	830	618	472	953	713
ENSG00000204172	AGAP9	0.701	2.826	0.019	0.2	0.0045	0.059	112	96	163	176	118	84	205	151
ENSG00000225556	C2CD4D	2.609	-0.993	0.019	0.2	0.00013	0.0037	2	2	13	14	2	2	16	12
ENSG00000230011	CTSLP4	1.574	0.155	0.019	0.2	0.00031	0.0076	12	7	29	30	13	6	36	26
ENSG00000242615	ENSG00000242615	1.92	-0.311	0.019	0.2	0.00032	0.008	9	2	17	27	9	2	22	23
ENSG00000250519	ENSG00000250519	1.118	1.258	0.019	0.2	0.0014	0.025	37	19	60	62	39	16	76	53
ENSG00000251562	MALAT1	0.651	8.424	0.019	0.2	0.02	0.16	7017	3446	7668	8760	7396	3027	9641	7523
ENSG00000256087	ZNF432	0.725	2.854	0.019	0.2	0.0059	0.072	121	89	157	191	127	78	198	164
ENSG00000273108	ENSG00000273108	1.371	0.523	0.019	0.2	0.00043	0.01	18	10	37	38	19	9	46	33
ENSG00000280206	ENSG00000280206	0.83	2.237	0.019	0.2	0.0033	0.047	70	59	98	134	74	52	124	115
ENSG00000022556	NLRP2	-0.426	9.537	0.02	0.2	0.023	0.17	15398	17931	12271	12540	16231	15755	15427	10769
ENSG00000065559	MAP2K4	-0.532	5.39	0.02	0.2	0.019	0.16	1125	811	727	612	1186	712	914	525
ENSG00000066084	DIP2B	-0.441	6.282	0.02	0.2	0.021	0.16	1797	1708	1348	1234	1894	1501	1694	1060
ENSG00000133739	LRRCC1	0.819	2.734	0.02	0.2	0.0087	0.094	123	62	156	171	129	54	196	147
ENSG00000143641	GALNT2	-0.467	6.97	0.02	0.2	0.019	0.15	2495	3199	2101	2017	2630	2811	2641	1732
ENSG00000157326	DHRS4	3.235	-1.306	0.02	0.2	0.0004	0.0096	2	0	7	15	2	0	9	13
ENSG00000169246	NPIPB3	1.295	0.655	0.02	0.2	0.00036	0.0086	19	14	41	41	20	12	51	35
ENSG00000172071	EIF2AK3	-0.508	4.631	0.02	0.2	0.018	0.15	609	526	415	383	642	462	521	329
ENSG00000188153	COL4A5	-0.551	3.991	0.02	0.2	0.013	0.12	367	369	271	231	387	324	340	198
ENSG00000234511	C5orf58	2.682	-0.983	0.02	0.2	0.00068	0.014	4	0	8	19	4	0	11	17
ENSG00000262001	DLGAP1-AS2	0.95	1.675	0.02	0.2	0.0016	0.027	48	34	71	88	50	30	90	76
ENSG00000007047	MARK4	-0.467	5.875	0.02	0.21	0.019	0.16	1209	1454	978	948	1275	1278	1230	814
ENSG00000087301	TXNDC16	-0.945	1.81	0.02	0.21	0.0049	0.063	110	65	51	40	116	57	64	34
ENSG00000089486	CDIP1	0.575	4.467	0.02	0.21	0.013	0.12	291	401	508	523	307	353	639	449
ENSG00000103145	HCFC1R1	0.496	5.936	0.02	0.21	0.014	0.13	899	1085	1302	1498	948	954	1637	1287
ENSG00000106688	SLC1A1	-0.637	3.154	0.02	0.21	0.0081	0.09	225	195	143	127	237	171	179	109
ENSG00000107742	SPOCK2	1.428	0.408	0.02	0.21	0.00034	0.0083	17	8	32	37	18	7	41	32
ENSG00000108439	PNPO	-0.623	3.313	0.02	0.21	0.0099	0.1	213	255	141	163	225	224	178	140
ENSG00000121769	FABP3	1.035	1.373	0.02	0.21	0.00091	0.018	27	36	62	69	29	32	78	59
ENSG00000125812	GZF1	-0.578	3.54	0.02	0.21	0.011	0.11	276	265	176	186	291	233	222	160
ENSG00000138439	FAM117B	-0.684	2.959	0.02	0.21	0.0076	0.086	180	191	134	96	190	168	168	82
ENSG00000140955	ADAD2	2.486	-0.824	0.02	0.21	0.00034	0.0084	1	4	15	15	1	4	19	13
ENSG00000142784	WDTC1	-0.525	5.498	0.02	0.21	0.019	0.15	897	1187	804	643	946	1043	1010	552
ENSG00000155827	RNF20	-0.492	4.804	0.02	0.21	0.02	0.16	677	597	468	438	714	524	588	376
ENSG00000165474	GJB2	2.133	-0.539	0.02	0.21	0.00018	0.0049	7	1	18	19	7	1	23	16
ENSG00000167644	C19orf33	0.577	3.878	0.02	0.21	0.011	0.1	230	229	365	318	242	201	459	273
ENSG00000173402	DAG1	-0.436	8.463	0.02	0.21	0.022	0.17	7251	8634	6033	5705	7644	7586	7585	4899
ENSG00000182578	CSF1R	0.8	2.283	0.02	0.21	0.0029	0.043	67	68	128	107	71	60	161	92
ENSG00000183668	PSG9	1.05	1.592	0.02	0.21	0.004	0.054	50	23	66	88	53	20	83	76
ENSG00000185482	STAC3	1.055	1.255	0.02	0.21	0.00093	0.018	32	25	60	61	34	22	75	52
ENSG00000186088	GSAP	0.867	2.308	0.02	0.21	0.0052	0.066	87	46	123	121	92	40	155	104
ENSG00000205436	EXOC3L4	3.899	-1.457	0.02	0.21	9.9e-05	0.003	0	1	10	9	0	1	12	8
ENSG00000215548	FRG1JP	1.514	0.295	0.02	0.21	0.00042	0.0098	16	6	30	35	17	5	38	30
ENSG00000228352	ENSG00000228352	1.787	-0.191	0.02	0.21	0.00095	0.019	7	7	15	32	7	6	20	28
ENSG00000233369	GTF2IP4	-0.697	3.805	0.02	0.21	0.018	0.15	414	258	251	162	436	226	315	139
ENSG00000235098	ANKRD65	0.583	3.89	0.02	0.21	0.011	0.11	220	241	374	316	232	212	470	271
ENSG00000241685	ARPC1A	0.466	6.2	0.02	0.21	0.016	0.14	1285	1128	1613	1722	1355	991	2028	1479
ENSG00000256683	ZNF350	0.76	2.526	0.02	0.21	0.0043	0.057	94	70	135	143	99	61	170	123
ENSG00000262902	MTCO1P40	0.742	2.796	0.02	0.21	0.0064	0.076	121	79	164	171	127	69	206	147
ENSG00000008128	CDK11A	0.537	4.385	0.021	0.21	0.014	0.13	362	302	478	486	381	265	601	417
ENSG00000008838	MED24	-0.475	6.657	0.021	0.21	0.02	0.16	1977	2614	1637	1666	2084	2297	2058	1431
ENSG00000048471	SNX29	-0.504	4.506	0.021	0.21	0.018	0.15	504	536	382	351	531	471	480	301
ENSG00000071553	ATP6AP1	-0.514	7.438	0.021	0.21	0.02	0.16	3185	4795	2706	2883	3358	4214	3402	2476
ENSG00000100744	GSKIP	-0.499	5.567	0.021	0.21	0.02	0.16	1205	964	844	690	1270	847	1061	592
ENSG00000114650	SCAP	-0.526	6.366	0.021	0.21	0.02	0.16	1512	2295	1285	1359	1594	2017	1616	1167
ENSG00000128059	PPAT	-0.523	5.334	0.021	0.21	0.021	0.16	1074	783	699	594	1132	688	878	510
ENSG00000132182	NUP210	-0.497	5.376	0.021	0.21	0.02	0.16	838	1062	709	636	884	933	891	546
ENSG00000167004	PDIA3	-0.414	9.254	0.021	0.21	0.026	0.19	14542	12771	10445	10053	15329	11221	13132	8633
ENSG00000167656	LY6D	2.158	-0.672	0.021	0.21	0.00022	0.0057	4	3	16	17	4	3	20	15
ENSG00000169710	FASN	-0.539	9.747	0.021	0.21	0.021	0.17	15106	24742	14073	13357	15924	21740	17693	11471
ENSG00000171150	SOCS5	-0.532	4.149	0.021	0.21	0.016	0.14	430	387	298	267	453	340	374	229
ENSG00000180720	CHRM4	1.773	-0.078	0.021	0.21	0.00036	0.0086	5	10	29	21	5	9	36	18
ENSG00000184304	PRKD1	3.896	-1.461	0.021	0.21	0.00011	0.0032	1	0	10	8	1	0	13	7
ENSG00000185298	CCDC137	0.5	6.589	0.021	0.21	0.015	0.13	1362	1757	2053	2359	1436	1544	2582	2026
ENSG00000185515	BRCC3	-0.562	5.097	0.021	0.21	0.021	0.16	954	639	594	485	1005	561	746	416
ENSG00000185650	ZFP36L1	-0.436	7.923	0.021	0.21	0.023	0.17	5799	5121	4334	3736	6113	4499	5449	3208
ENSG00000188681	TEKT4P2	1.269	0.688	0.021	0.21	0.00066	0.014	15	19	38	45	16	17	48	39
ENSG00000196812	ZSCAN16	0.921	1.708	0.021	0.21	0.0015	0.026	39	47	81	80	41	41	102	69
ENSG00000198478	SH3BGRL2	-0.528	6.112	0.021	0.21	0.02	0.16	1888	1305	1218	996	1990	1146	1531	855
ENSG00000198885	ITPRIPL1	-0.62	3.232	0.021	0.21	0.0095	0.099	203	239	141	147	214	210	177	126
ENSG00000204065	TCEAL5	1.409	0.471	0.021	0.21	0.00059	0.013	9	18	33	39	10	16	42	34
ENSG00000213397	HAUS7	0.787	2.395	0.021	0.21	0.0043	0.057	74	74	108	149	78	65	136	128
ENSG00000239620	PRR20G	2.604	-0.996	0.021	0.21	0.00013	0.0036	2	2	14	13	2	2	17	11
ENSG00000281162	LINC01127	1.156	0.961	0.021	0.21	0.00054	0.012	25	19	50	49	26	17	63	42
ENSG00000018699	TTC27	-0.463	5.515	0.021	0.22	0.022	0.17	1100	971	788	713	1159	853	991	612
ENSG00000060749	QSER1	-0.583	5.334	0.021	0.22	0.022	0.17	1180	709	676	585	1244	622	850	502
ENSG00000065518	NDUFB4	0.447	7.005	0.021	0.22	0.018	0.15	2166	2085	2711	3083	2283	1832	3409	2648
ENSG00000101346	POFUT1	-0.44	5.952	0.021	0.22	0.022	0.17	1371	1415	1064	989	1445	1243	1338	849
ENSG00000136295	TTYH3	-0.496	8.077	0.021	0.22	0.021	0.17	5067	7304	4614	4157	5341	6418	5800	3570
ENSG00000174233	ADCY6	-0.511	5.48	0.021	0.22	0.02	0.16	859	1191	721	717	906	1047	907	616
ENSG00000198730	CTR9	-0.489	6.58	0.021	0.22	0.021	0.16	2531	1837	1642	1470	2668	1614	2064	1262
ENSG00000204941	PSG5	0.688	2.975	0.021	0.22	0.0065	0.077	105	127	202	171	111	112	254	147
ENSG00000020129	NCDN	-0.555	5.132	0.022	0.22	0.022	0.17	638	992	548	561	673	872	689	482
ENSG00000034510	TMSB10	0.459	10.854	0.022	0.22	0.018	0.15	27501	33526	39175	44696	28990	29458	49252	38384
ENSG00000063601	MTMR1	-0.459	5.174	0.022	0.22	0.023	0.17	819	814	606	581	863	715	762	499
ENSG00000069493	CLEC2D	0.833	2.026	0.022	0.22	0.0021	0.034	60	51	103	96	63	45	129	82
ENSG00000090863	GLG1	-0.433	6.313	0.022	0.22	0.023	0.17	1703	1870	1318	1327	1795	1643	1657	1140
ENSG00000106624	AEBP1	0.732	2.681	0.022	0.22	0.0058	0.071	85	100	171	135	90	88	215	116
ENSG00000123143	PKN1	0.51	6.58	0.022	0.22	0.015	0.13	1294	1793	2180	2214	1364	1576	2741	1901
ENSG00000129315	CCNT1	-0.53	4.672	0.022	0.22	0.021	0.16	678	497	418	395	714	436	526	339
ENSG00000133313	CNDP2	-0.438	8.291	0.022	0.22	0.023	0.18	6304	7803	5219	5190	6645	6856	6562	4457
ENSG00000136485	DCAF7	-0.43	6.129	0.022	0.22	0.023	0.18	1540	1601	1180	1152	1623	1407	1483	989
ENSG00000138071	ACTR2	-0.51	7.763	0.022	0.22	0.023	0.17	5867	4122	3944	3068	6184	3621	4958	2634
ENSG00000138759	FRAS1	-0.71	2.562	0.022	0.22	0.0054	0.067	132	151	83	90	139	133	105	77
ENSG00000140368	PSTPIP1	1.009	1.47	0.022	0.22	0.0017	0.029	27	42	66	73	29	37	83	63
ENSG00000142459	EVI5L	-0.527	5.465	0.022	0.22	0.021	0.16	832	1206	673	740	877	1060	847	636
ENSG00000143013	LMO4	-0.413	7.256	0.022	0.22	0.026	0.19	3509	3320	2611	2520	3699	2917	3282	2164
ENSG00000159433	STARD9	1.024	1.326	0.022	0.22	0.0012	0.023	36	25	63	63	38	22	79	54
ENSG00000160539	PLPP7	1.108	1.191	0.022	0.22	0.0016	0.027	30	23	68	47	32	20	85	40
ENSG00000164047	CAMP	1.792	-0.163	0.022	0.22	0.00032	0.0078	4	10	22	26	4	9	28	22
ENSG00000166598	HSP90B1	-0.439	9.999	0.022	0.22	0.025	0.19	25951	20141	17207	16791	27355	17696	21633	14420
ENSG00000167881	SRP68	-0.424	6.938	0.022	0.22	0.023	0.18	2610	2888	2081	2016	2751	2538	2616	1731
ENSG00000169855	ROBO1	-0.503	5.047	0.022	0.22	0.021	0.17	797	716	599	467	840	629	753	401
ENSG00000171729	TMEM51	0.786	2.232	0.022	0.22	0.0029	0.043	64	68	109	119	67	60	137	102
ENSG00000179071	CCDC89	3.835	-1.504	0.022	0.22	0.0002	0.0054	0	1	8	10	0	1	10	9
ENSG00000180573	H2AC6	0.943	1.577	0.022	0.22	0.0013	0.023	36	41	72	76	38	36	91	65
ENSG00000184619	KRBA2	1.813	-0.269	0.022	0.22	0.00034	0.0083	9	4	19	25	9	3	24	22
ENSG00000214725	CDIPTOSP	2.811	-1.175	0.022	0.22	0.00049	0.011	1	2	8	16	1	2	10	14
ENSG00000232810	TNF	0.541	4.675	0.022	0.22	0.017	0.14	464	346	615	565	489	304	773	485
ENSG00000257474	ENSG00000257474	2.83	-1.146	0.022	0.22	0.00016	0.0044	1	2	12	12	1	2	15	10
ENSG00000280362	ENSG00000280362	3.839	-1.505	0.022	0.22	0.0002	0.0054	1	0	8	10	1	0	10	9
ENSG00000281769	LINC01230	3.193	-1.314	0.022	0.22	0.00021	0.0055	2	0	9	12	2	0	12	10
ENSG00000285637	ENSG00000285637	3.892	-1.46	0.022	0.22	0.00011	0.0032	0	1	10	8	0	1	13	7
ENSG00000105398	SULT2A1	0.907	1.916	0.023	0.22	0.0034	0.048	38	62	87	100	40	55	110	86
ENSG00000134313	KIDINS220	-0.484	5.662	0.023	0.22	0.022	0.17	1286	1021	890	758	1355	897	1119	651
ENSG00000148908	RGS10	0.465	5.788	0.023	0.22	0.018	0.15	972	841	1251	1253	1025	739	1573	1076
ENSG00000154639	CXADR	0.716	3.543	0.023	0.22	0.017	0.14	223	118	306	255	235	103	384	219
ENSG00000155096	AZIN1	-0.504	7.074	0.023	0.22	0.022	0.17	3656	2525	2365	1994	3854	2218	2973	1712
ENSG00000178996	SNX18	-0.436	6.591	0.023	0.22	0.023	0.18	2259	2077	1712	1493	2381	1825	2152	1282
ENSG00000186376	ZNF75D	-0.703	2.881	0.023	0.22	0.01	0.1	203	149	124	92	214	131	155	79
ENSG00000186567	CEACAM19	1.175	0.886	0.023	0.22	0.00068	0.014	18	24	44	50	19	21	56	43
ENSG00000266826	IGBP1P2	2.797	-1.177	0.023	0.22	0.00031	0.0078	1	2	8	15	1	2	11	13
ENSG00000267535	LINC00868	2.828	-1.15	0.023	0.22	0.00017	0.0046	2	1	13	11	2	1	16	9
ENSG00000027869	SH2D2A	1.027	1.282	0.023	0.23	0.0014	0.024	34	25	57	65	36	22	72	56
ENSG00000067225	PKM	-0.455	10.891	0.023	0.23	0.024	0.18	36526	49444	31095	31617	38503	43444	39094	27152
ENSG00000102763	VWA8	-0.5	4.961	0.023	0.23	0.023	0.17	785	640	545	461	827	562	685	396
ENSG00000104549	SQLE	-0.452	7.501	0.023	0.23	0.024	0.18	4624	3564	3120	2867	4874	3131	3922	2462
ENSG00000107104	KANK1	-0.442	5.769	0.023	0.23	0.024	0.18	1164	1292	898	909	1227	1135	1129	781
ENSG00000108352	RAPGEFL1	0.702	2.68	0.023	0.23	0.0051	0.064	91	97	143	163	96	85	180	140
ENSG00000129465	RIPK3	3.233	-1.274	0.023	0.23	0.00014	0.0039	0	2	12	9	0	2	15	8
ENSG00000136141	LRCH1	-0.443	5.786	0.023	0.23	0.024	0.18	1318	1167	919	909	1389	1025	1155	781
ENSG00000136842	TMOD1	0.86	1.98	0.023	0.23	0.0028	0.042	45	61	102	91	48	54	128	78
ENSG00000138495	COX17	0.482	5.37	0.023	0.23	0.018	0.15	653	694	871	1012	688	610	1095	869
ENSG00000140632	GLYR1	-0.436	6.914	0.023	0.23	0.023	0.18	2583	2843	2161	1848	2723	2498	2717	1587
ENSG00000147133	TAF1	-0.491	4.526	0.023	0.23	0.021	0.17	547	502	362	385	577	441	455	331
ENSG00000170145	SIK2	-0.509	4.309	0.023	0.23	0.019	0.15	449	459	337	299	473	403	424	257
ENSG00000171735	CAMTA1	0.49	4.983	0.023	0.23	0.019	0.15	547	478	721	721	577	420	906	619
ENSG00000178035	IMPDH2	-0.407	8.695	0.023	0.23	0.028	0.2	8842	9645	6730	7218	9321	8475	8461	6199
ENSG00000180104	EXOC3	-0.513	5.387	0.023	0.23	0.022	0.17	798	1125	675	672	841	989	849	577
ENSG00000181634	TNFSF15	3.233	-1.279	0.023	0.23	0.00028	0.0071	2	0	13	8	2	0	16	7
ENSG00000181638	ZFP41	-0.734	2.526	0.023	0.23	0.0075	0.085	116	162	82	85	122	143	103	73
ENSG00000184432	COPB2	-0.417	7.372	0.023	0.23	0.026	0.19	3922	3487	2841	2710	4134	3064	3572	2327
ENSG00000188171	ZNF626	-0.746	2.559	0.023	0.23	0.0079	0.088	170	114	87	83	179	100	109	71
ENSG00000196576	PLXNB2	-0.509	7.313	0.023	0.23	0.022	0.17	2903	4406	2458	2676	3060	3872	3091	2298
ENSG00000203760	CENPW	0.462	5.99	0.023	0.23	0.018	0.15	1023	1068	1341	1539	1078	938	1686	1322
ENSG00000210082	MT-RNR2	0.547	13.384	0.023	0.23	0.022	0.17	213278	126876	239663	257288	224821	111478	301312	220954
ENSG00000211455	STK38L	-0.584	3.949	0.023	0.23	0.019	0.15	425	295	250	231	448	259	314	198
ENSG00000221878	PSG7	1.577	0.22	0.023	0.23	0.00068	0.014	15	5	35	26	16	4	44	22
ENSG00000254024	ENSG00000254024	3.831	-1.508	0.023	0.23	0.00017	0.0047	1	0	9	9	1	0	11	8
ENSG00000009307	CSDE1	-0.426	8.483	0.024	0.23	0.027	0.19	8758	7293	6250	5700	9232	6408	7858	4895
ENSG00000047579	DTNBP1	0.544	4.449	0.024	0.23	0.016	0.14	303	389	487	522	320	342	613	448
ENSG00000064195	DLX3	-0.451	6.381	0.024	0.23	0.023	0.18	1682	2082	1335	1418	1773	1830	1679	1218
ENSG00000083799	CYLD	-0.749	2.335	0.024	0.23	0.0056	0.069	128	115	64	81	135	101	81	70
ENSG00000087008	ACOX3	-0.52	5.052	0.024	0.23	0.023	0.17	634	894	529	536	668	786	665	460
ENSG00000099995	SF3A1	-0.412	7.116	0.024	0.23	0.027	0.19	2953	3244	2331	2325	3113	2850	2931	1997
ENSG00000105355	PLIN3	-0.458	6.764	0.024	0.23	0.023	0.17	2147	2775	1849	1733	2263	2439	2324	1488
ENSG00000116260	QSOX1	-0.464	8.029	0.024	0.23	0.024	0.18	4995	6860	4355	4241	5265	6028	5475	3642
ENSG00000122218	COPA	-0.406	7.732	0.024	0.23	0.028	0.2	4710	4771	3741	3414	4965	4192	4703	2932
ENSG00000131669	NINJ1	-0.517	5.421	0.024	0.23	0.023	0.17	808	1164	666	711	852	1023	838	611
ENSG00000134874	DZIP1	-0.478	5.121	0.024	0.23	0.024	0.18	858	724	603	532	904	636	758	457
ENSG00000135447	PPP1R1A	1.821	-0.36	0.024	0.23	0.00053	0.012	6	6	19	22	6	5	24	19
ENSG00000138593	SECISBP2L	-0.538	5.357	0.024	0.23	0.024	0.18	1124	771	728	577	1185	677	915	495
ENSG00000139278	GLIPR1	0.809	2.719	0.024	0.23	0.012	0.12	124	60	170	152	130	52	214	130
ENSG00000139725	RHOF	-0.513	5.155	0.024	0.23	0.023	0.18	681	956	577	569	718	840	725	489
ENSG00000143891	GALM	-0.454	5.087	0.024	0.23	0.026	0.19	778	756	550	569	820	664	692	489
ENSG00000145284	SCD5	1.005	1.467	0.024	0.23	0.0023	0.036	41	28	79	59	43	24	99	50
ENSG00000151491	EPS8	-0.513	4.715	0.024	0.23	0.023	0.17	665	540	464	380	701	474	583	326
ENSG00000151612	ZNF827	0.983	1.397	0.024	0.23	0.0016	0.027	33	33	59	73	35	29	74	63
ENSG00000155622	XAGE2	-0.413	7.572	0.024	0.23	0.027	0.2	4111	4390	3016	3370	4334	3857	3792	2894
ENSG00000166863	TAC3	1.614	0.279	0.024	0.23	0.0015	0.026	4	18	28	37	4	16	36	32
ENSG00000175084	DES	1.959	-0.507	0.024	0.23	0.00056	0.012	4	6	17	20	4	5	22	17
ENSG00000185290	NUPR2	2.242	-0.794	0.024	0.23	0.00028	0.0071	4	2	15	15	4	2	19	13
ENSG00000196365	LONP1	-0.506	7.46	0.024	0.23	0.023	0.18	3202	4885	2745	2948	3376	4293	3451	2532
ENSG00000226088	HHLA3-AS1	-0.534	3.97	0.024	0.23	0.018	0.15	383	338	237	262	404	297	298	225
ENSG00000233421	LINC01783	2.821	-1.152	0.024	0.23	0.00033	0.008	2	1	14	9	2	1	17	8
ENSG00000242086	MUC20-OT1	0.573	3.734	0.024	0.23	0.012	0.12	226	189	304	314	238	166	382	270
ENSG00000255121	CENATAC-DT	-0.989	1.355	0.024	0.23	0.002	0.033	59	70	39	25	62	62	49	21
ENSG00000267943	ENSG00000267943	-0.954	1.529	0.024	0.23	0.0034	0.048	56	89	37	37	59	79	47	32
ENSG00000272047	GTF2H5	0.554	4.343	0.024	0.23	0.018	0.15	368	271	447	494	388	238	562	424
ENSG00000285128	ENSG00000285128	1.035	1.487	0.024	0.23	0.0049	0.063	33	36	48	95	35	32	62	82
ENSG00000057608	GDI2	-0.437	8.069	0.025	0.23	0.027	0.19	6740	5350	4684	4248	7105	4700	5888	3648
ENSG00000111371	SLC38A1	-0.497	8.372	0.025	0.23	0.026	0.19	9096	6076	5778	4972	9588	5338	7264	4270
ENSG00000131381	RBSN	-0.476	4.829	0.025	0.23	0.024	0.18	638	652	495	432	673	573	622	371
ENSG00000136715	SAP130	-0.436	6.125	0.025	0.23	0.024	0.18	1472	1666	1202	1117	1552	1464	1511	959
ENSG00000172830	SSH3	-0.519	4.196	0.025	0.23	0.02	0.16	391	451	277	311	412	396	348	267
ENSG00000182117	NOP10	0.442	7.605	0.025	0.23	0.02	0.16	3008	3452	4162	4612	3171	3033	5233	3961
ENSG00000185585	OLFML2A	0.64	3.15	0.025	0.23	0.0089	0.095	141	126	227	190	149	111	285	163
ENSG00000185596	WASH3P	0.695	2.937	0.025	0.23	0.009	0.096	119	107	150	216	125	94	190	186
ENSG00000204852	TCTN1	-0.846	1.859	0.025	0.23	0.0035	0.05	79	100	46	53	83	88	58	46
ENSG00000211459	MT-RNR1	0.505	10.45	0.025	0.23	0.022	0.17	27342	17941	32388	31863	28821	15763	40719	27363
ENSG00000029364	SLC39A9	-0.442	5.953	0.025	0.24	0.025	0.19	1493	1297	1080	974	1574	1139	1357	836
ENSG00000102572	STK24	-0.432	7.595	0.025	0.24	0.027	0.19	4727	3961	3442	2999	4983	3480	4327	2575
ENSG00000105499	PLA2G4C	1.866	-0.452	0.025	0.24	0.0004	0.0094	6	5	16	23	6	4	20	20
ENSG00000112096	SOD2	-0.454	5.303	0.025	0.24	0.027	0.19	955	826	639	663	1007	726	803	569
ENSG00000112473	SLC39A7	-0.447	7.333	0.025	0.24	0.025	0.18	3185	4092	2552	2785	3358	3596	3209	2392
ENSG00000120694	HSPH1	-0.446	7.829	0.025	0.24	0.027	0.19	5829	4431	3886	3646	6144	3893	4885	3131
ENSG00000128266	GNAZ	1.474	0.158	0.025	0.24	0.00054	0.012	11	9	28	30	12	8	35	26
ENSG00000128596	CCDC136	0.631	3.133	0.025	0.24	0.0089	0.095	125	141	197	215	132	124	248	185
ENSG00000151292	CSNK1G3	-0.562	4.459	0.025	0.24	0.023	0.18	609	413	375	317	642	362	471	272
ENSG00000163513	TGFBR2	-0.503	4.317	0.025	0.24	0.021	0.17	467	444	344	298	492	390	432	256
ENSG00000167130	DOLPP1	-0.473	5.042	0.025	0.24	0.025	0.19	683	812	521	557	720	714	655	478
ENSG00000168096	ANKS3	0.551	4.293	0.025	0.24	0.017	0.14	275	345	416	491	290	303	524	422
ENSG00000170027	YWHAG	-0.403	7.431	0.025	0.24	0.029	0.2	3895	3795	2996	2820	4106	3334	3766	2422
ENSG00000170801	HTRA3	-0.939	1.461	0.025	0.24	0.0024	0.038	63	75	32	39	66	66	41	34
ENSG00000176845	METRNL	0.618	5.134	0.025	0.24	0.02	0.16	392	690	766	893	413	607	964	767
ENSG00000179222	MAGED1	-0.399	8.525	0.025	0.24	0.031	0.21	7877	8520	6125	6311	8303	7486	7701	5420
ENSG00000179348	GATA2	-0.446	9.559	0.025	0.24	0.026	0.19	14576	19483	12430	12575	15365	17119	15627	10799
ENSG00000184752	NDUFA12	0.442	6.116	0.025	0.24	0.021	0.16	1173	1126	1505	1618	1236	989	1892	1390
ENSG00000225778	PROSER2-AS1	0.524	4.83	0.025	0.24	0.019	0.15	399	511	692	615	421	449	870	528
ENSG00000038358	EDC4	-0.502	5.865	0.026	0.24	0.024	0.18	1087	1584	972	913	1146	1392	1222	784
ENSG00000067182	TNFRSF1A	-0.441	6.061	0.026	0.24	0.025	0.18	1375	1631	1139	1074	1450	1433	1432	922
ENSG00000082212	ME2	-0.476	5.384	0.026	0.24	0.026	0.19	1059	838	726	637	1116	736	913	547
ENSG00000083307	GRHL2	-0.432	5.622	0.026	0.24	0.027	0.19	1127	1084	842	795	1188	952	1059	683
ENSG00000087111	PIGS	-0.441	6.002	0.026	0.24	0.026	0.19	1313	1573	1047	1078	1384	1382	1317	926
ENSG00000087299	L2HGDH	-0.5	4.249	0.026	0.24	0.021	0.17	456	411	306	307	481	361	385	264
ENSG00000091136	LAMB1	-0.387	9.388	0.026	0.24	0.033	0.22	14691	15043	11517	11215	15486	13217	14479	9631
ENSG00000096070	BRPF3	-0.444	5.305	0.026	0.24	0.027	0.2	860	920	671	637	907	808	843	547
ENSG00000100219	XBP1	-0.411	7.477	0.026	0.24	0.029	0.2	4259	3700	3031	2955	4489	3251	3810	2538
ENSG00000101911	PRPS2	-0.447	5.757	0.026	0.24	0.026	0.19	1323	1116	939	849	1394	980	1180	729
ENSG00000105617	LENG1	0.608	3.567	0.026	0.24	0.013	0.12	155	209	271	284	164	184	341	244
ENSG00000113196	HAND1	-0.468	5.311	0.026	0.24	0.026	0.19	803	997	638	664	847	876	802	570
ENSG00000116337	AMPD2	-0.485	5.452	0.026	0.24	0.024	0.18	856	1141	728	698	902	1003	915	599
ENSG00000124541	RRP36	-0.424	6.048	0.026	0.24	0.027	0.19	1517	1447	1145	1063	1599	1271	1439	913
ENSG00000126214	KLC1	0.465	5.462	0.026	0.24	0.02	0.16	682	765	988	1008	719	672	1242	866
ENSG00000135127	BICDL1	0.518	4.566	0.026	0.24	0.018	0.15	340	419	528	559	359	368	664	480
ENSG00000144659	SLC25A38	-0.453	5.091	0.026	0.24	0.026	0.19	741	798	566	558	781	701	711	479
ENSG00000144724	PTPRG	-0.758	2.239	0.026	0.24	0.0053	0.066	119	109	77	57	125	96	96	49
ENSG00000145063	ENSG00000145063	-1.023	1.363	0.026	0.24	0.0058	0.071	45	86	36	28	48	76	45	24
ENSG00000146007	ZMAT2	-0.416	6.323	0.026	0.24	0.028	0.2	1735	1845	1326	1358	1829	1621	1667	1166
ENSG00000167619	TMEM145	2.605	-1.001	0.026	0.24	0.00031	0.0078	4	0	14	12	4	0	18	10
ENSG00000169188	APEX2	-0.458	5.48	0.026	0.24	0.026	0.19	915	1104	761	708	965	970	956	608
ENSG00000171992	SYNPO	-0.525	5.159	0.026	0.24	0.025	0.19	663	984	558	586	699	865	702	503
ENSG00000184500	PROS1	0.758	2.53	0.026	0.24	0.0073	0.084	91	73	163	115	96	64	204	98
ENSG00000203668	CHML	-0.626	5.568	0.026	0.24	0.029	0.2	1490	759	811	645	1570	666	1019	554
ENSG00000213341	CHUK	-0.497	5.103	0.026	0.24	0.026	0.19	901	669	577	536	950	587	725	460
ENSG00000232112	TMA7	0.425	7.912	0.026	0.24	0.023	0.18	3994	4053	5039	5767	4210	3561	6336	4953
ENSG00000258053	ENSG00000258053	1.832	-0.134	0.026	0.24	0.0013	0.023	10	4	33	14	10	3	41	12
ENSG00000260302	LINC01882	3.145	-1.351	0.026	0.24	0.00051	0.012	0	2	7	14	0	2	9	12
ENSG00000105176	URI1	-0.445	5.628	0.026	0.25	0.027	0.19	1209	1019	833	804	1274	895	1047	690
ENSG00000140563	MCTP2	-0.712	2.776	0.026	0.25	0.011	0.11	180	148	122	77	190	130	153	66
ENSG00000204604	ZNF468	-0.464	5.606	0.026	0.25	0.026	0.19	1226	981	848	751	1292	862	1066	645
ENSG00000215105	TTC3P1	-1.053	1.051	0.026	0.25	0.0016	0.027	48	57	23	28	51	50	29	24
ENSG00000067167	TRAM1	-0.513	7.082	0.027	0.25	0.027	0.2	3717	2517	2484	1885	3918	2211	3122	1618
ENSG00000096696	DSP	-0.402	7.97	0.027	0.25	0.032	0.21	5738	5436	4482	3974	6049	4776	5634	3413
ENSG00000100100	PIK3IP1	-1.027	1.223	0.027	0.25	0.0018	0.031	59	59	23	36	62	52	29	31
ENSG00000100206	DMC1	1.35	0.371	0.027	0.25	0.00056	0.012	12	14	32	35	13	12	40	30
ENSG00000108829	LRRC59	-0.406	8.344	0.027	0.25	0.031	0.21	6700	7794	5536	5405	7063	6848	6960	4642
ENSG00000112249	ASCC3	-0.449	6.695	0.027	0.25	0.027	0.19	2637	2040	1805	1621	2780	1792	2269	1392
ENSG00000131473	ACLY	-0.401	8.201	0.027	0.25	0.031	0.21	6178	6928	5018	4909	6512	6087	6309	4216
ENSG00000136010	ALDH1L2	-0.597	3.557	0.027	0.25	0.017	0.15	315	235	200	163	332	206	251	140
ENSG00000138095	LRPPRC	-0.429	8.023	0.027	0.25	0.03	0.21	6551	5131	4483	4191	6905	4508	5636	3599
ENSG00000151882	CCL28	0.789	2.108	0.027	0.25	0.0037	0.051	66	54	107	101	70	47	134	87
[truncated: 17,560 more rows]

## Sheet: hTSC DNMT1 KO DEGs Day 10 raw
id	gene_symbol	log_FC	log_CPM	deseq2.p.value	deseq2.adj.pvalue	edger.p.value	edger.adj.p.value	NT_Day10_rep1.norm	NT_Day10_rep2.norm	KO_Day10_rep1.norm	KO_Day10_rep2.norm	NT_Day10_rep1.raw	NT_Day10_rep2.raw	KO_Day10_rep1.raw	KO_Day10_rep2.raw
ENSG00000167244	IGF2	-2.662	7.9	1.8e-195	3.2e-191	1.2e-201	1.3e-197	7048	7199	1146	1105	7780	6805	1013	1199
ENSG00000120937	NPPB	2.43	7.116	5.7e-141	5.1e-137	1.1e-162	3.3e-159	748	754	3983	4115	826	713	3519	4464
ENSG00000149591	TAGLN	2.463	7.424	6.7e-140	4e-136	1.7e-153	3.9e-150	860	965	4971	5085	950	912	4392	5516
ENSG00000113722	CDX1	4.156	5.087	1.1e-121	4.7e-118	1.5e-200	1.1e-196	64	60	1106	1125	71	57	977	1220
ENSG00000182636	NDN	3.134	5.016	1.4e-85	5.1e-82	5.7e-127	7.5e-124	106	124	965	1046	117	117	852	1134
ENSG00000143632	ACTA1	4.274	4.528	7.9e-84	2.4e-80	8e-153	1.7e-149	29	50	761	760	32	48	672	824
ENSG00000148677	ANKRD1	3.752	4.563	1.6e-82	4e-79	4.5e-141	7.2e-138	63	50	787	739	69	47	696	802
ENSG00000128422	KRT17	2.391	5.933	4e-77	8.8e-74	5.2e-98	6.1e-95	301	377	1753	1798	333	357	1549	1950
ENSG00000058453	CROCC	2.603	5.063	3.5e-56	6.9e-53	8.1e-70	4.9e-67	145	182	888	1097	161	172	783	1189
ENSG00000129757	CDKN1C	-1.45	9.84	6.7e-55	1.2e-51	4e-52	1.5e-49	22960	23435	7803	9170	25344	22152	6893	9947
ENSG00000165272	AQP3	-1.842	6.074	7e-54	1.1e-50	2.5e-70	1.6e-67	1877	1754	466	545	2072	1658	411	591
ENSG00000157765	SLC34A2	3.515	3.916	2.6e-53	3.8e-50	1.5e-97	1.7e-94	46	37	457	504	51	35	403	546
ENSG00000152086	TUBA3E	7.203	4.423	3.9e-51	5.3e-48	8.4e-190	4.4e-186	3	7	678	797	3	7	598	864
ENSG00000105929	ATP6V0A4	1.949	5.261	2.1e-45	2.7e-42	8.1e-63	4.1e-60	286	259	993	1112	315	245	877	1206
ENSG00000133454	MYO18B	4.189	3.413	5.4e-45	6.5e-42	1e-100	1.3e-97	19	19	354	345	21	18	313	374
ENSG00000132622	HSPA12B	3.451	3.626	1.3e-44	1.5e-41	2.7e-87	2.5e-84	32	40	403	381	35	38	356	413
ENSG00000120875	DUSP4	1.703	5.518	5.8e-43	6.1e-40	3.5e-61	1.6e-58	361	384	1217	1208	399	363	1075	1311
ENSG00000198883	PNMA5	6.899	3.969	1.6e-42	1.6e-39	2e-180	6.9e-177	5	4	550	528	5	4	486	573
ENSG00000187569	DPPA3	2.917	3.831	1.6e-41	1.5e-38	3.1e-77	2.3e-74	65	50	441	429	71	47	390	465
ENSG00000116729	WLS	-1.187	7.504	6.6e-41	5.9e-38	2.5e-45	7.4e-43	4396	4318	1940	1887	4852	4082	1714	2047
ENSG00000145715	RASA1	-1.28	7.387	2.7e-39	2.3e-36	2e-42	5.1e-40	4341	3846	1726	1647	4791	3635	1525	1787
ENSG00000165125	TRPV6	3.26	3.473	9.8e-39	7.9e-36	5.8e-77	4.2e-74	34	38	335	359	38	36	296	389
ENSG00000164707	SLC13A4	-1.628	6.183	1e-38	7.9e-36	6e-48	2e-45	1827	1959	542	681	2017	1852	478	738
ENSG00000070404	FSTL3	-1.642	5.569	3.2e-35	2.4e-32	3.8e-47	1.3e-44	1188	1288	360	432	1312	1218	317	468
ENSG00000206503	HLA-A	1.572	6.327	1e-34	7.4e-32	6.1e-40	1.5e-37	639	759	1877	2277	706	718	1657	2469
ENSG00000076706	MCAM	1.499	5.73	1.9e-34	1.3e-31	1.1e-46	3.6e-44	470	490	1275	1435	519	463	1126	1556
ENSG00000070915	SLC12A3	-1.967	5.014	6.9e-34	4.6e-31	4.1e-44	1.2e-41	827	942	191	260	913	891	168	281
ENSG00000116016	EPAS1	-1.1	8.136	6.7e-33	4.3e-30	2.3e-34	4.8e-32	6575	6685	2903	3280	7258	6319	2564	3558
ENSG00000077274	CAPN6	-1.151	6.834	9.6e-33	5.9e-30	1.5e-39	3.8e-37	2770	2661	1206	1239	3057	2515	1065	1344
ENSG00000101670	LIPG	-1.062	7.393	3.5e-32	2.1e-29	5.5e-36	1.2e-33	4007	3841	1891	1869	4423	3631	1671	2028
ENSG00000116774	OLFML3	1.607	5.12	4.7e-32	2.7e-29	4.9e-47	1.6e-44	295	299	945	868	326	283	835	942
ENSG00000131746	TNS4	1.364	5.737	8e-32	4.5e-29	3.4e-45	1e-42	515	517	1303	1353	568	489	1151	1468
ENSG00000105974	CAV1	1.371	5.732	1.3e-31	6.8e-29	2.5e-44	7.4e-42	529	495	1350	1301	584	468	1193	1412
ENSG00000105492	SIGLEC6	1.167	6.686	3.3e-31	1.7e-28	2e-38	4.7e-36	1057	1138	2506	2423	1167	1076	2214	2629
ENSG00000283526	PRRT1B	3.374	3.153	3.8e-31	1.9e-28	1.6e-54	6.4e-52	29	24	245	312	32	23	216	338
ENSG00000165092	ALDH1A1	-1.918	4.477	7.1e-30	3.5e-27	2.6e-46	8.1e-44	642	563	169	150	708	532	150	163
ENSG00000118407	FILIP1	3.928	2.797	1e-29	4.8e-27	4.3e-70	2.7e-67	14	16	227	222	15	15	201	241
ENSG00000130600	H19	0.936	11.965	9.2e-29	4.3e-26	4.6e-27	6.7e-25	46557	48365	85823	95771	51391	45718	75821	103893
ENSG00000111674	ENO2	1.388	5.86	1e-28	4.7e-26	3.5e-37	7.9e-35	516	595	1366	1539	570	563	1206	1669
ENSG00000129194	SOX15	1.394	5.677	1.1e-27	5e-25	2.1e-37	4.8e-35	441	535	1273	1290	488	506	1125	1399
ENSG00000112902	SEMA5A	-1.693	4.554	1.8e-26	8e-24	6.8e-43	1.9e-40	642	587	190	190	708	555	168	206
ENSG00000046774	MAGEC2	4.407	2.605	3e-26	1.3e-23	7.1e-57	3.1e-54	10	8	174	224	11	8	153	242
ENSG00000282815	TEX13C	8.822	4.377	4.2e-26	1.7e-23	1.6e-229	3.4e-225	2	1	698	739	2	1	616	802
ENSG00000170345	FOS	-1.009	8.117	4.5e-26	1.8e-23	4.8e-27	6.9e-25	6323	6494	3420	2953	6980	6139	3022	3204
ENSG00000099194	SCD	-0.829	11.25	7.7e-26	3e-23	3.8e-24	4.7e-22	54960	52847	29363	31308	60666	49954	25941	33963
ENSG00000121570	DPPA4	1.974	4.334	1.2e-25	4.5e-23	1.3e-35	2.9e-33	118	166	600	513	131	157	531	557
ENSG00000157851	DPYSL5	1.798	4.881	1.5e-25	5.6e-23	1.5e-30	2.5e-28	197	258	693	887	218	244	611	961
ENSG00000138162	TACC2	-0.957	7.289	4.2e-25	1.6e-22	8.9e-29	1.4e-26	3538	3593	1776	1895	3906	3396	1569	2055
ENSG00000205642	VCX3B	7.594	3.542	5.6e-25	2e-22	1.1e-149	2.1e-146	2	2	391	411	2	2	345	446
ENSG00000186480	INSIG1	-0.954	8.123	5.7e-25	2e-22	1.5e-25	2e-23	6700	6006	3164	3396	7395	5677	2795	3684
ENSG00000138028	CGREF1	2.814	3.121	6.3e-25	2.2e-22	1.2e-50	4.5e-48	29	46	259	266	32	44	229	288
ENSG00000013588	GPRC5A	1.224	5.915	6.6e-25	2.3e-22	2.7e-32	5e-30	613	638	1560	1364	677	603	1379	1480
ENSG00000166741	NNMT	2.856	3.108	6.7e-25	2.3e-22	2.6e-50	9.2e-48	46	26	264	259	50	24	233	281
ENSG00000117525	F3	1.082	6.792	7.4e-25	2.4e-22	1.6e-28	2.5e-26	1280	1178	2765	2441	1412	1113	2444	2649
ENSG00000145247	OCIAD2	4.143	2.492	7.8e-25	2.5e-22	1.1e-62	5.6e-60	13	7	183	183	14	7	162	198
ENSG00000184481	FOXO4	-0.939	8.519	1.8e-24	5.8e-22	4.6e-25	6e-23	8108	8556	4084	4607	8950	8088	3607	4997
ENSG00000125398	SOX9	2.065	3.732	2.3e-24	7.1e-22	1e-45	3e-43	88	89	358	382	97	84	316	414
ENSG00000142627	EPHA2	0.983	7.746	4e-24	1.2e-21	1.1e-25	1.5e-23	2408	2582	4626	5236	2658	2441	4086	5679
ENSG00000234068	PAGE2	7.449	3.396	5.3e-24	1.6e-21	4e-140	5.9e-137	2	2	369	357	2	2	326	387
ENSG00000129654	FOXJ1	4.578	2.435	7.6e-24	2.3e-21	8.9e-57	3.7e-54	7	7	158	197	8	7	139	213
ENSG00000179083	FAM133A	2.294	3.492	2.3e-23	6.6e-21	5.1e-38	1.2e-35	69	62	360	287	76	59	319	312
ENSG00000006327	TNFRSF12A	0.987	6.538	2.6e-23	7.4e-21	2.4e-29	3.9e-27	1069	1086	2130	2140	1180	1027	1882	2322
ENSG00000175592	FOSL1	1.312	5.28	2.6e-23	7.4e-21	5.5e-33	1.1e-30	374	398	1006	910	413	376	889	988
ENSG00000242265	PEG10	-0.757	11.553	3.2e-23	9e-21	2.2e-21	2.2e-19	67018	63596	38529	38744	73976	60115	34039	42030
ENSG00000120498	TEX11	5.842	2.582	6.8e-23	1.9e-20	7.4e-79	5.7e-76	4	3	217	190	4	3	192	206
ENSG00000149557	FEZ1	1.588	4.427	1e-22	2.8e-20	5.6e-38	1.3e-35	196	175	568	548	216	165	502	595
ENSG00000101335	MYL9	0.922	7.371	1.7e-22	4.5e-20	3.4e-25	4.5e-23	1909	2046	3612	3881	2108	1934	3191	4210
ENSG00000174640	SLCO2A1	1.097	5.968	1.8e-22	4.7e-20	2.2e-30	3.8e-28	667	712	1436	1513	737	673	1268	1641
ENSG00000169715	MT1E	2.213	3.397	2.1e-22	5.5e-20	3e-44	8.6e-42	68	60	292	305	75	57	258	331
ENSG00000165507	DEPP1	-1.283	5.242	2.8e-22	7.2e-20	8.9e-33	1.7e-30	886	960	380	378	978	908	336	410
ENSG00000110092	CCND1	0.774	8.686	3.9e-22	9.9e-20	5.8e-22	6.1e-20	5263	5248	8888	9084	5809	4961	7852	9854
ENSG00000012660	ELOVL5	-0.914	7.807	4.5e-22	1.1e-19	3.8e-23	4.4e-21	5243	4866	2833	2535	5787	4599	2504	2750
ENSG00000069812	HES2	1.131	5.717	4.5e-22	1.1e-19	1.1e-30	2e-28	592	547	1226	1270	653	517	1083	1378
ENSG00000197181	PIWIL2	4.752	2.284	4.9e-22	1.2e-19	1.3e-62	6.3e-60	6	5	160	162	7	5	141	176
ENSG00000146376	ARHGAP18	-1.036	6.327	9.9e-22	2.4e-19	2.1e-27	3.2e-25	1944	1780	941	875	2145	1682	832	950
ENSG00000174469	CNTNAP2	-1.323	5.038	1.2e-21	2.9e-19	3e-32	5.6e-30	842	770	325	320	929	728	287	347
ENSG00000187772	LIN28B	0.958	7.681	1.4e-21	3.2e-19	3.6e-22	3.8e-20	2574	2251	4956	4419	2840	2127	4379	4794
ENSG00000100593	ISM2	1.318	5.006	1.6e-21	3.6e-19	1.2e-32	2.3e-30	308	328	769	815	340	310	679	884
ENSG00000154764	WNT7A	1.269	5.256	1.6e-21	3.6e-19	4.9e-31	8.9e-29	361	414	926	941	399	392	818	1021
ENSG00000180543	TSPYL5	6.018	2.548	2.5e-21	5.5e-19	2.2e-76	1.5e-73	3	3	182	213	3	3	160	231
ENSG00000240241	ENSG00000240241	-2.201	3.428	3.1e-21	6.8e-19	1.4e-38	3.4e-36	322	277	70	61	355	262	62	66
ENSG00000134757	DSG3	1.007	6.523	3.4e-21	7.4e-19	2.7e-25	3.6e-23	1128	984	2173	2074	1244	930	1920	2250
ENSG00000102996	MMP15	1.018	6.986	5.6e-21	1.2e-18	3.2e-23	3.7e-21	1442	1456	2669	3199	1592	1376	2357	3469
ENSG00000103942	HOMER2	2.489	3.227	5.7e-21	1.2e-18	1.8e-32	3.5e-30	41	56	233	312	46	53	205	338
ENSG00000165215	CLDN3	1.095	6.737	1.9e-20	4e-18	1.2e-22	1.4e-20	1133	1220	2242	2782	1251	1153	1979	3017
ENSG00000185269	NOTUM	1.451	4.5	2e-20	4.1e-18	4.8e-34	9.7e-32	214	204	559	585	236	193	494	634
ENSG00000237575	PYY2	4.189	2.335	2.1e-20	4.2e-18	1.5e-34	3e-32	10	7	124	201	11	7	108	217
ENSG00000168918	INPP5D	2.563	2.962	2.8e-20	5.7e-18	6.4e-41	1.6e-38	31	46	219	239	35	44	193	259
ENSG00000139351	SYCP3	6.876	2.831	3.3e-20	6.6e-18	3.5e-95	3.7e-92	1	3	261	227	1	3	231	247
ENSG00000120738	EGR1	-0.797	7.99	3.5e-20	6.9e-18	1.7e-21	1.8e-19	5508	5647	3300	3120	6080	5338	2916	3385
ENSG00000111913	RIPOR2	1.344	4.847	3.6e-20	7e-18	5.6e-31	1e-28	262	300	724	702	290	284	640	762
ENSG00000158639	PAGE5	7.755	3.315	3.8e-20	7.4e-18	1.8e-134	2.5e-131	3	0	334	351	3	0	295	381
ENSG00000176170	SPHK1	1.602	4.243	8.7e-20	1.7e-17	5.7e-31	1e-28	169	155	451	531	186	146	398	575
ENSG00000185664	PMEL	0.895	6.73	1.2e-19	2.3e-17	6e-24	7.4e-22	1246	1320	2339	2433	1376	1248	2066	2639
ENSG00000156510	HKDC1	2.666	2.72	1.6e-19	3e-17	1.8e-42	4.7e-40	34	28	196	195	37	26	173	212
ENSG00000076770	MBNL3	-0.979	8.107	2.9e-19	5.3e-17	7.3e-19	6.1e-17	6805	5834	3502	2913	7511	5514	3095	3161
ENSG00000128564	VGF	1.229	4.946	5.2e-19	9.5e-17	1.3e-29	2.1e-27	314	323	740	752	347	305	654	816
ENSG00000071282	LMCD1	1.448	4.316	1e-18	1.8e-16	2.1e-32	3.9e-30	187	182	510	497	206	172	451	539
ENSG00000183696	UPP1	0.828	7.594	1.1e-18	1.9e-16	2.6e-20	2.5e-18	2340	2476	4072	4475	2583	2341	3597	4854
ENSG00000226887	ERVMER34-1	-0.815	7.845	1.4e-18	2.5e-16	2e-19	1.7e-17	5297	4835	2994	2764	5846	4570	2646	2999
ENSG00000165887	ANKRD2	1.582	4.076	2.9e-18	5.2e-16	9.6e-31	1.7e-28	140	151	408	463	155	143	360	502
ENSG00000183287	CCBE1	-0.858	6.942	4.2e-18	7.4e-16	5.9e-21	5.7e-19	2863	2610	1471	1549	3160	2467	1299	1680
ENSG00000130816	DNMT1	-0.801	7.619	1.2e-17	2.1e-15	1.9e-19	1.7e-17	4182	4449	2369	2582	4617	4206	2092	2801
ENSG00000147381	MAGEA4	1.042	5.514	1.4e-17	2.5e-15	4e-25	5.3e-23	498	535	1083	1044	550	506	957	1133
ENSG00000154553	PDLIM3	1.324	4.494	1.5e-17	2.5e-15	1.2e-29	1.9e-27	222	222	554	559	245	210	489	606
ENSG00000164171	ITGA2	0.974	6.346	1.6e-17	2.7e-15	7.5e-21	7.3e-19	999	898	2000	1729	1102	849	1768	1876
ENSG00000166426	CRABP1	1.728	3.688	1.6e-17	2.7e-15	1.4e-31	2.5e-29	105	101	321	361	116	95	283	391
ENSG00000166825	ANPEP	0.868	8.15	2.9e-17	4.8e-15	1.4e-17	1.1e-15	3302	3653	5818	6868	3645	3453	5139	7450
ENSG00000136160	EDNRB	-0.859	6.536	3.3e-17	5.3e-15	2.7e-21	2.7e-19	2142	1987	1139	1138	2364	1878	1006	1235
ENSG00000123095	BHLHE41	-1.391	4.359	3.3e-17	5.4e-15	1.7e-29	2.7e-27	504	515	184	204	556	487	162	221
ENSG00000280809	LINC00836	-1.277	4.71	4e-17	6.4e-15	8.8e-27	1.2e-24	660	612	246	278	728	578	217	301
ENSG00000169136	ATF5	0.88	6.267	4.7e-17	7.5e-15	5.8e-22	6.1e-20	944	930	1673	1776	1042	879	1478	1926
ENSG00000233532	LINC00460	5.155	1.926	6.6e-17	1e-14	3.1e-54	1.2e-51	4	3	127	125	4	3	112	136
ENSG00000265107	GJA5	-0.663	9.282	6.9e-17	1.1e-14	1.5e-16	1.1e-14	13253	13141	8162	8506	14629	12422	7211	9227
ENSG00000123933	MXD4	-1.166	5.249	7.1e-17	1.1e-14	2.9e-23	3.4e-21	901	910	360	446	995	860	317	483
ENSG00000130830	MPP1	-0.923	6.036	8.7e-17	1.3e-14	1.1e-22	1.2e-20	1437	1529	769	794	1586	1445	679	861
ENSG00000198910	L1CAM	0.82	7.113	1e-16	1.5e-14	4.7e-19	4e-17	1674	1788	2905	3203	1848	1690	2566	3474
ENSG00000115255	REEP6	-1.381	4.804	1.1e-16	1.7e-14	8.8e-22	9.2e-20	638	750	229	303	705	709	201	328
ENSG00000072310	SREBF1	-0.982	7.61	1.4e-16	2.1e-14	1e-16	7.2e-15	4375	4585	1957	2579	4830	4334	1727	2797
ENSG00000092345	DAZL	12.802	4.672	1.7e-16	2.5e-14	8.5e-160	2.2e-156	0	0	1045	732	0	0	925	795
ENSG00000267795	SMIM22	5.119	1.895	1.9e-16	2.8e-14	5.2e-49	1.8e-46	4	3	111	134	4	3	98	145
ENSG00000132840	BHMT2	5.111	1.885	2e-16	2.9e-14	4.8e-51	1.8e-48	5	2	116	128	5	2	102	139
ENSG00000162511	LAPTM5	1.369	4.249	2e-16	2.9e-14	8.4e-29	1.3e-26	181	185	472	474	200	175	417	514
ENSG00000182583	VCX	7.015	2.588	2.3e-16	3.2e-14	1.1e-87	1e-84	2	1	195	215	2	1	172	233
ENSG00000182308	DCAF4L1	6.997	2.566	2.8e-16	4e-14	1.4e-81	1.2e-78	2	1	220	186	2	1	195	202
ENSG00000145526	CDH18	6.226	2.195	3.5e-16	5e-14	1.7e-63	8.7e-61	3	1	170	141	3	1	151	153
ENSG00000184205	TSPYL2	-1.265	4.803	4e-16	5.6e-14	2.5e-23	3e-21	644	712	252	310	711	673	222	336
ENSG00000112972	HMGCS1	-0.727	8.501	5e-16	6.9e-14	4.2e-16	2.8e-14	8107	7510	4945	4494	8948	7099	4369	4876
ENSG00000130066	SAT1	-0.819	6.456	5e-16	6.9e-14	1.5e-20	1.5e-18	1947	1920	1109	1083	2149	1815	980	1175
ENSG00000162458	FBLIM1	0.964	5.632	5.5e-16	7.5e-14	1.9e-22	2.1e-20	562	600	1108	1157	621	567	979	1255
ENSG00000259820	ENSG00000259820	-1.07	5.307	5.5e-16	7.5e-14	1e-22	1.2e-20	915	931	471	409	1010	880	417	444
ENSG00000099399	MAGEB2	2.88	4.33	9.3e-16	1.3e-13	4.6e-67	2.7e-64	62	105	620	606	69	100	548	657
ENSG00000126016	AMOT	-0.716	7.388	1e-15	1.4e-13	1.1e-17	8.1e-16	3648	3545	2172	2206	4027	3351	1919	2393
ENSG00000130598	TNNI2	3.039	2.134	1.3e-15	1.8e-13	5.6e-36	1.2e-33	13	20	130	136	14	19	115	148
ENSG00000103044	HAS3	1.676	3.522	1.4e-15	1.9e-13	4.4e-30	7.3e-28	91	97	297	306	101	92	262	332
ENSG00000176566	DCAF4L2	12.122	3.998	1.4e-15	1.9e-13	4.7e-189	2e-185	0	0	580	530	0	0	513	575
ENSG00000132688	NES	0.734	6.998	2.1e-15	2.7e-13	5.4e-18	4.2e-16	1665	1654	2731	2790	1838	1563	2413	3026
ENSG00000151090	THRB	-0.859	6.115	2.8e-15	3.6e-13	3.2e-20	3e-18	1583	1499	829	870	1747	1417	732	944
ENSG00000003989	SLC7A2	-0.702	8.424	2.9e-15	3.7e-13	2.4e-15	1.5e-13	7774	6928	4533	4504	8581	6548	4005	4886
ENSG00000231826	LINC01819	1.09	4.979	4e-15	5.1e-13	2.6e-22	2.9e-20	350	347	779	705	386	328	689	765
ENSG00000181652	ATG9B	2.126	2.998	5.2e-15	6.6e-13	7e-26	9.6e-24	42	60	198	248	47	57	174	268
ENSG00000175832	ETV4	0.832	6.187	5.3e-15	6.7e-13	1.1e-19	1e-17	885	928	1582	1644	977	877	1397	1783
ENSG00000170627	GTSF1	0.979	5.649	7.4e-15	9.2e-13	3e-19	2.6e-17	581	587	1246	1058	641	555	1102	1148
ENSG00000273820	USP27X	-1.148	4.69	7.9e-15	9.8e-13	1.6e-24	2e-22	609	613	276	275	672	579	244	298
ENSG00000159840	ZYX	0.642	8.235	1.1e-14	1.4e-12	3.5e-15	2.2e-13	4027	4111	6243	6452	4445	3886	5515	6999
ENSG00000245848	CEBPA	-0.737	7.526	1.5e-14	1.8e-12	4.6e-16	3.1e-14	3940	4023	2242	2533	4349	3803	1980	2747
ENSG00000106211	HSPB1	-0.687	8.234	1.9e-14	2.3e-12	3.2e-15	2e-13	6294	6547	3795	4182	6948	6189	3352	4536
ENSG00000060982	BCAT1	-0.811	8.738	2e-14	2.5e-12	8.3e-14	4.5e-12	10150	8655	5819	4900	11203	8181	5142	5316
ENSG00000137801	THBS1	0.909	5.552	2.1e-14	2.5e-12	1.3e-20	1.2e-18	557	570	1066	1050	615	539	942	1139
ENSG00000172927	MYEOV	1.068	4.861	2.1e-14	2.5e-12	1e-22	1.2e-20	323	325	678	681	357	307	599	739
ENSG00000196923	PDLIM7	0.814	6.238	2.4e-14	2.8e-12	1.5e-18	1.2e-16	917	975	1619	1707	1013	922	1430	1852
ENSG00000170412	GPRC5C	1.066	5.347	2.6e-14	3.1e-12	3.4e-18	2.7e-16	475	433	852	1049	524	409	752	1137
ENSG00000196950	SLC39A10	-0.929	5.956	2.8e-14	3.3e-12	1.4e-17	1e-15	1530	1274	736	737	1688	1204	650	800
ENSG00000116574	RHOU	-0.755	6.655	3.1e-14	3.6e-12	2.1e-17	1.6e-15	2255	2114	1284	1305	2489	1998	1134	1416
ENSG00000137331	IER3	0.789	6.546	3.2e-14	3.7e-12	3.8e-17	2.8e-15	1206	1163	1940	2151	1331	1099	1713	2333
ENSG00000188290	HES4	1.309	4.432	4.3e-14	4.9e-12	2.1e-19	1.9e-17	211	217	464	595	233	205	409	645
ENSG00000261838	ENSG00000261838	-1.507	3.742	4.7e-14	5.3e-12	5.6e-26	7.8e-24	331	345	129	109	365	326	114	119
ENSG00000184571	PIWIL3	1.762	3.204	4.9e-14	5.6e-12	1.3e-27	1.9e-25	77	67	254	236	85	63	225	256
ENSG00000229557	LINC00379	-1.836	3.265	5.5e-14	6.1e-12	6.6e-25	8.6e-23	274	235	59	82	302	222	52	89
ENSG00000005108	THSD7A	-1.206	4.779	7.2e-14	8.1e-12	1.3e-18	1e-16	710	604	252	317	783	571	222	343
ENSG00000136274	NACAD	1.28	4.253	7.5e-14	8.3e-12	8.4e-23	9.7e-21	179	205	444	487	198	194	392	528
ENSG00000186369	LINC00643	-1.06	5.756	8.8e-14	9.7e-12	9.2e-16	6.1e-14	1370	1146	681	526	1511	1083	603	572
ENSG00000183044	ABAT	-1.401	3.941	9.2e-14	1e-11	6e-24	7.4e-22	360	402	151	137	398	380	134	149
ENSG00000101849	TBL1X	-0.659	7.48	1e-13	1.1e-11	2.2e-15	1.4e-13	3773	3780	2355	2428	4165	3573	2080	2634
ENSG00000111186	WNT5B	5.323	1.633	1.2e-13	1.3e-11	3.2e-46	1e-43	3	2	99	106	3	2	87	115
ENSG00000159228	CBR1	0.763	7.568	1.2e-13	1.3e-11	1.8e-14	1.1e-12	2342	2525	3799	4460	2586	2387	3355	4837
ENSG00000255980	ENSG00000255980	1.622	3.365	1.2e-13	1.3e-11	5.5e-27	7.9e-25	87	87	265	270	96	82	234	293
ENSG00000128567	PODXL	0.63	8.21	1.4e-13	1.5e-11	5.4e-14	3e-12	4030	4011	6004	6438	4448	3791	5304	6984
ENSG00000108219	TSPAN14	0.645	7.691	1.6e-13	1.7e-11	1.3e-14	7.7e-13	2756	2818	4253	4464	3042	2664	3757	4842
ENSG00000146278	PNRC1	-1.315	4.119	1.7e-13	1.8e-11	2.5e-22	2.8e-20	453	394	173	168	500	372	153	182
ENSG00000188984	AADACL3	1.646	3.347	1.8e-13	1.8e-11	3.8e-26	5.2e-24	93	76	260	270	102	72	230	293
ENSG00000177606	JUN	0.994	5.076	2e-13	2.1e-11	1.7e-19	1.5e-17	401	378	742	809	442	357	655	877
ENSG00000196664	TLR7	-0.979	5.413	2.4e-13	2.4e-11	7.7e-18	5.9e-16	1024	921	533	455	1130	870	472	494
ENSG00000180113	TDRD6	6.369	1.959	2.6e-13	2.6e-11	1.3e-61	6.4e-59	3	0	131	131	3	0	116	142
ENSG00000170748	RBMXL2	7.503	2.555	3.4e-13	3.4e-11	1.1e-64	6e-62	0	2	165	234	0	2	145	253
ENSG00000140406	TLNRD1	1.062	4.894	3.6e-13	3.6e-11	3.3e-19	2.9e-17	311	354	658	729	344	335	581	790
ENSG00000114251	WNT5A	0.918	5.335	3.9e-13	3.9e-11	7.6e-19	6.4e-17	502	463	936	889	554	437	827	965
ENSG00000158062	UBXN11	0.893	5.47	6.9e-13	6.9e-11	4e-18	3.1e-16	513	559	967	1023	567	529	854	1110
ENSG00000081479	LRP2	-0.658	10.573	1e-12	1e-10	4.7e-12	2.1e-10	34006	30477	21747	19112	37536	28808	19214	20733
ENSG00000224078	SNHG14	1.712	3.13	1e-12	1e-10	9.4e-25	1.2e-22	73	68	216	245	80	64	190	265
ENSG00000132386	SERPINF1	-1.21	4.501	1.1e-12	1.1e-10	2e-18	1.6e-16	509	577	206	262	562	546	181	284
ENSG00000074410	CA12	-0.71	6.719	1.2e-12	1.2e-10	1.8e-15	1.2e-13	2238	2278	1325	1435	2470	2153	1170	1556
ENSG00000114315	HES1	1.582	3.359	1.2e-12	1.2e-10	6e-23	6.9e-21	86	91	286	245	95	86	253	266
ENSG00000105971	CAV2	1.191	4.384	1.3e-12	1.2e-10	2.5e-19	2.2e-17	245	193	508	495	270	182	449	537
ENSG00000169093	ASMTL	0.852	6.02	1.3e-12	1.2e-10	1.2e-15	7.7e-14	778	821	1322	1562	859	776	1167	1694
ENSG00000189023	MAGEB16	4.401	1.401	1.3e-12	1.2e-10	2.1e-35	4.5e-33	6	2	87	83	6	2	77	90
ENSG00000198028	ZNF560	3.317	1.607	1.3e-12	1.2e-10	2.9e-30	4.8e-28	9	10	96	91	10	9	85	99
ENSG00000205213	LGR4	-0.737	6.578	1.3e-12	1.2e-10	3.6e-15	2.3e-13	2175	1948	1230	1244	2400	1841	1087	1349
ENSG00000266066	POLRMTP1	5.075	3.318	1.4e-12	1.3e-10	3.5e-90	3.5e-87	4	16	304	364	5	15	268	394
ENSG00000174306	ZHX3	1.006	4.781	1.5e-12	1.4e-10	5.8e-20	5.3e-18	319	312	633	635	352	295	559	689
ENSG00000178209	PLEC	0.614	9.134	1.7e-12	1.6e-10	1.7e-12	8.2e-11	7313	8044	11410	12095	8073	7604	10080	13120
ENSG00000174292	TNK1	2.006	2.668	1.8e-12	1.7e-10	2.4e-24	3e-22	46	40	191	159	51	38	169	173
ENSG00000077044	DGKD	0.676	7.933	2e-12	1.9e-10	5.2e-13	2.6e-11	3135	3373	4872	5526	3461	3189	4303	5994
ENSG00000167703	SLC43A2	-0.783	6.179	2.6e-12	2.4e-10	5.5e-16	3.7e-14	1523	1641	873	964	1682	1551	771	1045
ENSG00000115414	FN1	-0.593	8.534	3e-12	2.7e-10	1.1e-12	5.3e-11	7515	7898	4980	5238	8296	7466	4399	5682
ENSG00000186591	UBE2H	-0.658	7.004	3.2e-12	2.9e-10	2.9e-14	1.6e-12	2770	2657	1754	1686	3057	2511	1550	1829
ENSG00000198959	TGM2	0.59	8.678	3.3e-12	3e-10	2.3e-12	1.1e-10	5476	5835	8295	8728	6045	5516	7328	9468
ENSG00000164867	NOS3	2.095	2.56	3.4e-12	3e-10	5.8e-26	8e-24	31	45	161	166	35	43	142	180
ENSG00000135480	KRT7	0.595	9.265	3.4e-12	3.1e-10	4.3e-12	1.9e-10	8151	8804	12364	13246	8998	8322	10923	14369
ENSG00000178021	TSPYL6	10.723	2.614	3.4e-12	3.1e-10	2.4e-86	2.1e-83	0	0	191	229	0	0	168	248
ENSG00000053438	NNAT	10.725	2.621	3.6e-12	3.2e-10	5.6e-74	3.8e-71	0	0	178	243	0	0	156	263
ENSG00000198947	DMD	0.973	4.846	3.6e-12	3.2e-10	4.3e-19	3.6e-17	338	332	667	650	373	314	589	705
ENSG00000123143	PKN1	0.73	6.736	3.7e-12	3.3e-10	3.9e-14	2.2e-12	1374	1399	2139	2457	1517	1322	1889	2665
ENSG00000006747	SCIN	1.446	3.492	3.9e-12	3.4e-10	2.2e-23	2.6e-21	106	102	281	286	117	96	248	310
ENSG00000132972	RNF17	5.507	1.513	4e-12	3.5e-10	1.4e-42	3.8e-40	4	0	87	101	4	0	77	109
ENSG00000103489	XYLT1	-1.192	4.141	4.9e-12	4.2e-10	2.5e-21	2.5e-19	410	430	181	186	453	407	160	202
ENSG00000108582	CPD	-0.693	6.532	5e-12	4.3e-10	5.8e-15	3.5e-13	2024	1922	1227	1214	2234	1817	1084	1317
ENSG00000244476	ERVFRD-1	-1.62	3.255	5.1e-12	4.3e-10	2.1e-23	2.6e-21	240	250	89	71	265	236	79	77
ENSG00000164251	F2RL1	0.583	8.052	5.1e-12	4.4e-10	2.2e-12	1e-10	3754	3595	5605	5401	4143	3398	4952	5859
ENSG00000143816	WNT9A	1.283	3.902	5.2e-12	4.4e-10	4.5e-21	4.5e-19	147	153	346	384	162	145	305	416
ENSG00000225778	PROSER2-AS1	1.028	5.518	5.3e-12	4.4e-10	8e-14	4.4e-12	483	558	914	1209	534	528	806	1310
ENSG00000189221	MAOA	0.795	5.793	5.5e-12	4.6e-10	6e-16	4e-14	725	675	1257	1175	800	638	1111	1275
ENSG00000160179	ABCG1	-2.052	2.564	5.6e-12	4.7e-10	4.3e-25	5.7e-23	151	170	36	41	167	161	32	44
ENSG00000075618	FSCN1	0.669	7.981	6.8e-12	5.7e-10	2.3e-12	1.1e-10	3262	3485	4980	5744	3601	3294	4399	6231
ENSG00000188613	NANOS1	1.278	3.9	7.2e-12	5.9e-10	4.4e-21	4.4e-19	141	160	353	374	156	151	312	406
ENSG00000115884	SDC1	0.705	6.419	8.1e-12	6.7e-10	6.2e-15	3.8e-13	1084	1166	1819	1846	1197	1102	1607	2003
ENSG00000137869	CYP19A1	-0.879	5.624	9.2e-12	7.6e-10	2.4e-15	1.5e-13	1113	1089	658	540	1228	1029	582	587
ENSG00000102158	MAGT1	-0.733	6.234	1e-11	8.4e-10	4.6e-15	2.8e-13	1648	1594	1019	933	1819	1507	901	1012
ENSG00000166831	RBPMS2	1.565	3.197	1e-11	8.4e-10	1.3e-23	1.6e-21	80	79	231	240	88	75	204	260
ENSG00000234338	ENSG00000234338	10.531	2.406	1.1e-11	8.5e-10	3.1e-57	1.4e-54	0	0	224	144	0	0	199	157
ENSG00000152818	UTRN	-0.856	5.546	1.1e-11	9e-10	1.3e-15	8.6e-14	1101	972	593	554	1215	918	524	601
ENSG00000134762	DSC3	-0.671	7.163	1.2e-11	9.8e-10	6.2e-13	3.1e-11	3210	2870	1974	1846	3543	2713	1744	2003
ENSG00000197903	H2BC12	1.219	3.987	1.3e-11	1.1e-09	2.8e-20	2.6e-18	157	171	397	369	174	162	351	400
ENSG00000221867	MAGEA3	2.752	1.798	1.3e-11	1.1e-09	4.8e-27	7e-25	17	13	101	104	19	12	89	113
ENSG00000058668	ATP2B4	-0.59	8.024	1.4e-11	1.1e-09	4.3e-12	1.9e-10	5618	5189	3622	3560	6201	4905	3200	3862
ENSG00000071073	MGAT4A	-0.707	6.965	1.4e-11	1.1e-09	4.9e-13	2.5e-11	2801	2548	1745	1534	3091	2408	1542	1665
ENSG00000177504	VCX2	10.449	2.342	1.4e-11	1.1e-09	9.3e-80	7.5e-77	0	0	164	183	0	0	145	198
ENSG00000183117	CSMD1	3.556	1.401	1.4e-11	1.1e-09	4.7e-29	7.4e-27	5	8	79	84	6	8	70	91
ENSG00000187079	TEAD1	-0.627	7.99	1.6e-11	1.2e-09	6.4e-12	2.8e-10	5637	5033	3567	3341	6222	4757	3152	3625
ENSG00000126709	IFI6	-0.622	7.91	1.6e-11	1.3e-09	2.4e-12	1.1e-10	4944	5137	3099	3448	5458	4856	2737	3740
ENSG00000169783	LINGO1	1.143	4.339	2.3e-11	1.8e-09	1e-16	7.3e-15	224	211	432	527	247	199	381	571
ENSG00000068366	ACSL4	-0.824	6.042	2.4e-11	1.9e-09	1e-13	5.6e-12	1541	1362	892	750	1700	1287	789	814
ENSG00000176988	FMR1NB	9.198	3.379	2.5e-11	1.9e-09	2.2e-143	3.9e-140	0	1	349	370	0	1	308	401
ENSG00000134202	GSTM3	-0.888	5.073	2.8e-11	2.1e-09	3e-17	2.2e-15	746	757	402	410	824	716	355	445
ENSG00000232677	LINC00665	-0.898	5.103	3e-11	2.3e-09	2.2e-16	1.6e-14	804	734	403	422	887	694	356	458
ENSG00000158014	SLC30A2	1.601	3.315	3.1e-11	2.4e-09	1.5e-18	1.3e-16	104	65	256	259	114	61	226	281
ENSG00000095627	TDRD1	10.29	2.178	3.2e-11	2.4e-09	2.3e-64	1.2e-61	0	0	176	136	0	0	156	148
ENSG00000269466	H3Y1	10.283	2.18	3.4e-11	2.5e-09	2.4e-71	1.6e-68	0	0	144	165	0	0	127	179
ENSG00000139725	RHOF	-0.825	5.452	3.4e-11	2.6e-09	8.1e-16	5.4e-14	996	931	526	562	1099	880	464	609
ENSG00000143333	RGS16	-0.665	6.776	3.5e-11	2.6e-09	1.8e-13	9.5e-12	2322	2320	1392	1535	2563	2193	1229	1665
ENSG00000164099	PRSS12	-0.558	8.418	3.6e-11	2.6e-09	1.4e-11	5.8e-10	6968	7118	4648	4918	7692	6728	4106	5335
ENSG00000064886	CHI3L2	2.329	2.089	3.8e-11	2.8e-09	1.2e-24	1.6e-22	24	23	114	127	27	22	100	138
ENSG00000107731	UNC5B	2.108	2.331	3.8e-11	2.8e-09	4.1e-24	5.1e-22	29	36	145	134	32	34	128	146
ENSG00000179776	CDH5	0.591	7.832	3.8e-11	2.8e-09	9.1e-12	4e-10	3151	3139	4521	4951	3478	2967	3994	5370
ENSG00000115380	EFEMP1	-0.711	6.066	4e-11	2.9e-09	6.9e-15	4.2e-13	1451	1418	879	873	1602	1340	777	947
ENSG00000179222	MAGED1	-0.546	8.745	4.3e-11	3.1e-09	3.4e-11	1.4e-09	8933	8675	5852	6207	9860	8200	5170	6733
ENSG00000235437	LINC01278	-0.757	5.934	4.7e-11	3.4e-09	1e-14	6.1e-13	1273	1377	812	757	1406	1302	718	821
ENSG00000102699	PARP4	0.74	5.914	5e-11	3.6e-09	1.7e-14	1e-12	786	774	1361	1248	868	732	1203	1354
ENSG00000102316	MAGED2	-0.673	6.401	5.7e-11	4.1e-09	4.1e-14	2.3e-12	1767	1820	1103	1146	1951	1720	974	1243
ENSG00000169169	CPT1C	1.626	2.987	6.6e-11	4.7e-09	3.2e-22	3.4e-20	62	71	198	212	69	67	175	230
ENSG00000218336	TENM3	-0.518	9.22	6.9e-11	4.9e-09	1.2e-10	4.3e-09	12377	11901	8391	8561	13662	11249	7413	9287
ENSG00000255216	ENSG00000255216	2.501	1.937	6.9e-11	4.9e-09	9.1e-23	1e-20	24	15	123	99	26	14	109	108
ENSG00000197063	MAFG	0.713	6.045	7.2e-11	5.1e-09	3.3e-14	1.9e-12	856	873	1367	1466	945	825	1207	1590
ENSG00000168899	VAMP5	2.525	1.856	7.5e-11	5.3e-09	2e-24	2.6e-22	17	19	101	108	19	18	89	117
ENSG00000189241	TSPYL1	-0.614	7.039	7.6e-11	5.3e-09	9.2e-13	4.5e-11	2723	2772	1749	1841	3006	2620	1545	1997
ENSG00000049089	COL9A2	1.164	4.304	7.8e-11	5.4e-09	4.9e-15	3e-13	197	223	414	526	218	211	365	570
ENSG00000183856	IQGAP3	0.713	5.971	7.9e-11	5.5e-09	1.8e-14	1.1e-12	802	842	1350	1343	885	796	1193	1457
ENSG00000213401	MAGEA12	3.842	1.198	9.5e-11	6.6e-09	3.9e-27	5.8e-25	4	6	73	70	4	6	65	76
ENSG00000170266	GLB1	-0.626	7.07	1e-10	6.9e-09	2.3e-12	1.1e-10	2857	2776	1739	1909	3153	2624	1536	2071
ENSG00000278811	LINC00624	1.866	2.622	1.1e-10	7.3e-09	3.1e-22	3.3e-20	53	37	160	171	58	35	141	185
ENSG00000170965	PLAC1	2.235	2.117	1.3e-10	8.8e-09	1.6e-21	1.6e-19	27	24	136	108	30	23	121	118
ENSG00000251676	SNHG27	2.459	1.875	1.3e-10	8.9e-09	1.1e-23	1.4e-21	17	21	110	101	19	20	97	110
ENSG00000154640	BTG3	0.85	5.307	1.3e-10	9e-09	2.7e-14	1.6e-12	506	470	943	818	558	444	834	888
ENSG00000079482	OPHN1	-1.097	4.152	1.4e-10	9.3e-09	9.5e-19	7.9e-17	409	421	192	195	452	398	170	212
ENSG00000125046	SSUH2	3.054	1.449	1.4e-10	9.3e-09	1.1e-24	1.4e-22	9	11	88	76	10	10	78	83
ENSG00000167634	NLRP7	0.603	7.945	1.4e-10	9.5e-09	4.3e-11	1.7e-09	3291	3478	4833	5443	3633	3288	4269	5904
ENSG00000101986	ABCD1	-0.915	5.796	1.5e-10	9.9e-09	3.1e-12	1.4e-10	1208	1296	560	767	1334	1225	493	831
ENSG00000134215	VAV3	-0.932	4.727	1.5e-10	9.9e-09	4e-17	2.9e-15	597	597	310	315	659	564	274	342
ENSG00000175093	SPSB4	-0.98	4.539	1.7e-10	1.1e-08	1.7e-17	1.3e-15	530	529	261	276	585	500	230	299
ENSG00000117122	MFAP2	1.554	3.141	2.1e-10	1.4e-08	2.7e-18	2.2e-16	71	82	201	249	79	78	177	270
ENSG00000088756	ARHGAP28	-0.725	6.186	2.2e-10	1.5e-08	8.6e-13	4.2e-11	1668	1461	985	910	1840	1381	871	987
ENSG00000175718	RBMXL3	9.91	1.816	2.2e-10	1.5e-08	1.8e-58	7.8e-56	0	0	112	126	0	0	99	137
ENSG00000026025	VIM	3.78	1.142	2.4e-10	1.6e-08	8.3e-27	1.2e-24	5	4	69	68	6	4	61	74
ENSG00000150893	FREM2	-0.638	6.801	2.5e-10	1.6e-08	4.5e-12	2e-10	2472	2215	1512	1500	2728	2093	1336	1627
ENSG00000231346	LINC01160	5.663	1.287	2.5e-10	1.6e-08	3.7e-39	9.2e-37	2	1	84	77	2	1	74	84
ENSG00000184922	FMNL1	1.211	3.831	2.6e-10	1.7e-08	5.1e-18	4e-16	135	162	350	335	149	153	309	364
ENSG00000226950	DANCR	-0.599	6.908	2.6e-10	1.7e-08	2.5e-12	1.1e-10	2481	2515	1672	1628	2739	2377	1477	1766
ENSG00000158270	COLEC12	-0.543	8.101	2.9e-10	1.8e-08	8.3e-11	3.2e-09	5726	5531	3747	3978	6320	5228	3310	4315
ENSG00000171303	KCNK3	-1.924	2.464	2.9e-10	1.8e-08	3.8e-22	4e-20	153	140	35	42	169	132	31	45
ENSG00000198300	PEG3	-0.564	8.058	2.9e-10	1.8e-08	1.2e-10	4.3e-09	5712	5275	3841	3590	6305	4986	3394	3895
ENSG00000129521	EGLN3	-0.632	6.74	3e-10	1.9e-08	3.3e-12	1.5e-10	2334	2152	1411	1484	2576	2034	1246	1610
ENSG00000127564	PKMYT1	0.618	6.977	3.2e-10	2e-08	1e-11	4.4e-10	1699	1738	2502	2770	1876	1643	2210	3005
ENSG00000104081	BMF	-1.463	3.209	3.5e-10	2.2e-08	3.3e-20	3.1e-18	229	232	90	77	253	219	80	84
ENSG00000084636	COL16A1	1.145	3.976	3.6e-10	2.2e-08	1.1e-17	8.7e-16	156	182	365	382	173	172	322	414
ENSG00000108813	DLX4	-0.853	4.989	3.6e-10	2.2e-08	9.7e-16	6.3e-14	701	706	385	394	774	667	340	427
ENSG00000163430	FSTL1	-0.499	9.038	3.6e-10	2.2e-08	4.5e-10	1.6e-08	10760	10522	7628	7433	11877	9946	6739	8063
ENSG00000287853	ENSG00000287853	6.557	1.624	3.6e-10	2.2e-08	1.5e-46	4.6e-44	0	2	114	94	0	2	101	102
ENSG00000129932	DOHH	0.752	6.005	3.7e-10	2.3e-08	1.2e-12	5.9e-11	785	868	1291	1491	867	821	1140	1617
ENSG00000149043	SYT8	2.054	2.199	4.4e-10	2.7e-08	3.1e-22	3.3e-20	29	32	128	124	32	30	113	135
ENSG00000130307	USHBP1	1.74	2.734	4.6e-10	2.8e-08	9.5e-20	8.7e-18	45	60	163	186	50	57	144	202
ENSG00000102243	VGLL1	-0.517	8.457	4.7e-10	2.9e-08	2.7e-10	9.6e-09	7240	7063	4880	5112	7992	6676	4311	5545
ENSG00000102096	PIM2	-1.013	4.412	4.8e-10	2.9e-08	2.6e-16	1.8e-14	470	508	227	257	519	480	200	278
ENSG00000092964	DPYSL2	0.711	5.74	5.2e-10	3.2e-08	1.3e-13	6.9e-12	710	690	1119	1174	784	652	988	1273
ENSG00000249790	ENSG00000249790	1.363	3.32	5.5e-10	3.3e-08	2.2e-19	1.9e-17	101	91	242	252	111	86	214	273
ENSG00000249992	TMEM158	0.905	4.739	5.5e-10	3.3e-08	3.1e-15	1.9e-13	334	308	624	579	368	291	552	628
ENSG00000085662	AKR1B1	-0.504	9.899	6.3e-10	3.8e-08	9.8e-10	3.3e-08	19354	19379	13111	14198	21364	18318	11583	15402
ENSG00000102580	DNAJC3	-0.649	6.839	6.5e-10	3.9e-08	2.8e-11	1.1e-09	2564	2262	1607	1473	2829	2138	1420	1598
ENSG00000228672	PROB1	1.385	3.253	6.5e-10	3.9e-08	2.4e-19	2.1e-17	95	86	243	231	105	81	215	251
ENSG00000171365	CLCN5	-0.875	5.024	6.9e-10	4.1e-08	7.4e-14	4.1e-12	769	678	416	374	848	641	368	406
ENSG00000110492	MDK	0.679	7.017	7.3e-10	4.3e-08	8.5e-11	3.2e-09	1653	1789	2504	3005	1825	1691	2211	3259
ENSG00000178104	PDE4DIP	-0.618	6.804	7.6e-10	4.5e-08	1.5e-11	6.3e-10	2449	2222	1489	1554	2703	2100	1315	1686
ENSG00000244468	ENSG00000244468	9.64	1.552	8.2e-10	4.8e-08	2.7e-51	1e-48	0	0	102	97	0	0	90	105
ENSG00000125740	FOSB	-0.888	5.22	8.4e-10	5e-08	7.9e-13	3.9e-11	806	860	505	397	890	813	447	431
ENSG00000114573	ATP6V1A	-0.614	6.802	8.5e-10	5e-08	1.7e-11	7.1e-10	2434	2225	1561	1485	2686	2103	1379	1611
ENSG00000130829	DUSP9	-1.416	3.266	8.6e-10	5e-08	9.8e-19	8.1e-17	231	245	79	99	255	232	69	107
ENSG00000105552	BCAT2	-0.63	7.084	8.9e-10	5.2e-08	3.3e-11	1.3e-09	2710	2986	1742	1937	2992	2823	1538	2101
ENSG00000112559	MDFI	0.576	7.125	9.3e-10	5.4e-08	4.3e-11	1.7e-09	1911	1963	2784	2990	2110	1856	2459	3243
ENSG00000159176	CSRP1	0.518	7.786	9.6e-10	5.5e-08	2.3e-10	8.3e-09	3138	3136	4533	4452	3464	2964	4005	4830
ENSG00000184232	OAF	-0.932	4.731	9.7e-10	5.6e-08	1.2e-14	7.4e-13	600	598	284	342	662	565	250	371
ENSG00000237836	PHKA2-AS1	2.179	1.995	9.7e-10	5.6e-08	1.4e-21	1.4e-19	24	25	116	106	26	24	103	115
ENSG00000116679	IVNS1ABP	-0.579	6.917	9.8e-10	5.6e-08	1.6e-11	6.8e-10	2550	2450	1659	1688	2815	2316	1466	1831
ENSG00000135218	CD36	5.53	1.155	9.9e-10	5.7e-08	1.8e-29	2.8e-27	1	2	86	60	1	2	77	66
ENSG00000124493	GRM4	1.704	2.733	1e-09	5.8e-08	7.6e-19	6.4e-17	46	61	161	186	51	58	142	202
ENSG00000143891	GALM	-0.827	5.029	1e-09	5.8e-08	1.3e-14	7.8e-13	736	700	396	413	812	662	350	448
ENSG00000104435	STMN2	2.636	1.693	1e-09	5.9e-08	1.2e-21	1.2e-19	21	9	102	87	23	8	90	95
ENSG00000138829	FBN2	-0.495	8.742	1e-09	5.9e-08	8.7e-10	2.9e-08	8743	8578	6261	6026	9651	8108	5532	6537
ENSG00000198865	CCDC152	5.519	1.145	1.1e-09	6.1e-08	2.1e-30	3.6e-28	2	1	84	61	2	1	75	67
ENSG00000113578	FGF1	2.225	2.111	1.1e-09	6.4e-08	1.8e-16	1.3e-14	21	32	145	99	23	30	129	108
ENSG00000102287	GABRE	-0.794	5.344	1.2e-09	6.6e-08	1.4e-13	7.3e-12	859	915	543	482	949	865	480	523
ENSG00000251258	RFPL4B	9.555	1.471	1.3e-09	7e-08	6.1e-49	2.1e-46	0	0	94	93	0	0	83	101
ENSG00000113430	IRX4	0.727	5.727	1.3e-09	7.1e-08	1.3e-12	6.2e-11	688	691	1069	1211	759	653	944	1313
ENSG00000163440	PDCL2	3.307	1.181	1.3e-09	7.2e-08	5.7e-23	6.6e-21	5	8	74	63	6	8	66	69
ENSG00000101680	LAMA1	-0.479	9.937	1.4e-09	7.8e-08	2.7e-09	8.3e-08	19942	19520	13775	14540	22012	18451	12169	15773
ENSG00000122691	TWIST1	0.897	4.654	1.4e-09	7.8e-08	3.5e-15	2.2e-13	293	314	556	574	324	297	491	623
ENSG00000184117	NIPSNAP1	-0.597	6.645	1.5e-09	8e-08	1e-11	4.5e-10	2125	2034	1357	1393	2345	1923	1199	1511
ENSG00000155622	XAGE2	-0.559	7.267	1.5e-09	8.4e-08	5.8e-11	2.3e-09	3084	3257	2172	2133	3404	3079	1919	2314
ENSG00000102804	TSC22D1	-0.559	7.321	1.6e-09	8.7e-08	1.1e-10	4.2e-09	3393	3190	2177	2291	3745	3015	1923	2485
ENSG00000101951	PAGE4	-0.761	5.308	1.6e-09	8.8e-08	4.2e-14	2.3e-12	850	866	498	514	938	819	440	557
ENSG00000137860	SLC28A2	2.431	1.743	1.7e-09	9.2e-08	1.4e-21	1.5e-19	14	21	93	98	16	20	82	106
ENSG00000170255	MRGPRX1	-0.902	4.685	1.7e-09	9.2e-08	6.7e-15	4.1e-13	588	563	290	325	649	532	256	352
ENSG00000063046	EIF4B	-0.478	8.943	1.8e-09	9.7e-08	1.9e-09	5.9e-08	9936	9871	7157	7069	10968	9331	6323	7669
ENSG00000127586	CHTF18	0.73	6.517	2e-09	1.1e-07	1.2e-10	4.3e-09	1081	1302	1822	2126	1194	1231	1609	2306
ENSG00000119711	ALDH6A1	-1.202	3.65	2.1e-09	1.1e-07	2.3e-17	1.7e-15	288	310	136	124	318	293	120	135
ENSG00000166770	ZNF667-AS1	3.646	1.174	2.1e-09	1.1e-07	1.1e-16	7.6e-15	4	6	49	89	5	6	42	96
ENSG00000086570	FAT2	-1.291	3.536	2.2e-09	1.2e-07	2.6e-16	1.8e-14	267	295	99	129	295	279	87	140
ENSG00000159388	BTG2	-0.633	6.231	2.3e-09	1.2e-07	2.9e-12	1.3e-10	1558	1593	990	1042	1720	1506	874	1130
ENSG00000163017	ACTG2	2.246	1.936	2.4e-09	1.3e-07	5.9e-21	5.7e-19	17	28	108	107	19	27	95	116
ENSG00000136379	ABHD17C	1.116	3.81	2.5e-09	1.3e-07	5.3e-17	3.8e-15	148	157	335	326	164	148	296	354
ENSG00000173706	HEG1	0.547	7.207	2.7e-09	1.4e-07	1.5e-10	5.6e-09	2030	2120	2970	3093	2241	2004	2624	3355
ENSG00000137270	GCM1	-0.667	5.925	3e-09	1.6e-07	2.8e-12	1.3e-10	1321	1250	832	789	1458	1181	735	856
ENSG00000196411	EPHB4	0.566	8.175	3e-09	1.6e-07	1.7e-09	5.2e-08	3937	4121	5536	6389	4346	3896	4890	6930
ENSG00000007944	MYLIP	-0.852	4.764	3.2e-09	1.7e-07	9.4e-15	5.6e-13	605	597	337	329	668	564	298	357
ENSG00000114439	BBX	-0.713	5.724	3.2e-09	1.7e-07	4e-12	1.8e-10	1195	1067	711	671	1319	1008	628	728
ENSG00000073060	SCARB1	-0.614	7.01	3.3e-09	1.7e-07	1.4e-10	5.3e-09	2622	2764	1635	1882	2895	2613	1444	2041
ENSG00000174564	IL20RB	1.431	3.028	3.3e-09	1.7e-07	5.2e-18	4.1e-16	74	77	216	193	82	73	191	210
ENSG00000112273	HDGFL1	9.345	1.269	3.5e-09	1.8e-07	4.6e-43	1.3e-40	0	0	81	80	0	0	72	87
ENSG00000186847	KRT14	2.656	1.472	3.5e-09	1.8e-07	5.8e-20	5.4e-18	13	13	90	72	14	12	80	78
ENSG00000243244	STON1	-1.621	2.72	3.5e-09	1.8e-07	3.3e-19	2.9e-17	171	164	59	51	189	155	52	55
ENSG00000112033	PPARD	-0.607	7.603	3.6e-09	1.9e-07	7.2e-10	2.5e-08	3922	4190	2445	2880	4330	3961	2159	3123
ENSG00000169059	VCX3A	9.335	1.26	3.7e-09	1.9e-07	8.3e-43	2.3e-40	0	0	80	80	0	0	71	87
ENSG00000196209	SIRPB2	1.918	2.201	4.5e-09	2.3e-07	5.5e-20	5.1e-18	35	30	119	128	39	28	105	139
ENSG00000102547	CAB39L	-0.707	5.875	4.6e-09	2.3e-07	1.7e-11	7.2e-10	1307	1202	824	714	1442	1136	729	775
ENSG00000140931	CMTM3	0.737	5.441	4.9e-09	2.5e-07	3.4e-12	1.6e-10	588	537	894	981	649	507	789	1064
ENSG00000242242	NECTIN3-AS1	6.199	1.285	5.1e-09	2.6e-07	1.5e-40	3.8e-38	2	0	77	84	2	0	68	91
ENSG00000145908	ZNF300	1.433	2.974	5.3e-09	2.7e-07	2.4e-18	1.9e-16	70	76	198	195	77	72	175	212
ENSG00000134324	LPIN1	-0.783	5.063	5.6e-09	2.8e-07	2.4e-13	1.3e-11	749	705	424	421	827	666	375	457
ENSG00000008517	IL32	0.569	6.939	5.8e-09	2.9e-07	1.9e-10	6.8e-09	1629	1788	2523	2543	1799	1690	2229	2759
ENSG00000214107	MAGEB1	6.194	1.284	5.8e-09	2.9e-07	7.7e-38	1.8e-35	2	0	71	90	2	0	62	97
ENSG00000163346	PBXIP1	-0.888	4.538	6e-09	3e-07	6.6e-15	4e-13	517	518	276	283	571	490	244	307
ENSG00000110911	SLC11A2	-0.577	6.543	6.2e-09	3.1e-07	3.6e-11	1.4e-09	1930	1925	1283	1302	2130	1820	1133	1412
ENSG00000162783	IER5	0.639	5.937	6.2e-09	3.1e-07	9.5e-12	4.1e-10	852	803	1281	1296	940	759	1132	1406
ENSG00000100129	EIF3L	-0.491	7.931	6.5e-09	3.2e-07	1.7e-09	5.4e-08	4951	4903	3529	3484	5465	4635	3118	3780
ENSG00000282419	TEX13D	9.219	1.151	6.7e-09	3.3e-07	6e-39	1.4e-36	0	0	69	78	0	0	61	85
ENSG00000128739	SNRPN	1.756	2.381	6.8e-09	3.3e-07	2.5e-19	2.2e-17	40	41	135	139	44	39	119	151
ENSG00000138777	PPA2	-0.659	5.957	6.8e-09	3.3e-07	1.6e-11	6.8e-10	1369	1254	856	805	1511	1185	757	874
ENSG00000155495	MAGEC1	6.152	1.242	7.1e-09	3.5e-07	4.2e-39	1e-36	2	0	74	82	2	0	65	89
ENSG00000175591	P2RY2	-0.977	4.361	7.1e-09	3.5e-07	6.9e-14	3.8e-12	459	476	211	262	507	450	186	284
ENSG00000110446	SLC15A3	3.121	1.114	7.2e-09	3.5e-07	4.3e-21	4.3e-19	7	7	69	61	8	7	61	66
ENSG00000185551	NR2F2	-0.524	7.821	7.2e-09	3.5e-07	1.4e-09	4.5e-08	4568	4653	3059	3351	5042	4398	2702	3635
ENSG00000143013	LMO4	-0.545	7.317	7.4e-09	3.5e-07	7.5e-10	2.5e-08	3378	3157	2320	2161	3728	2984	2050	2345
ENSG00000166503	HDGFL3	1.139	3.715	7.7e-09	3.7e-07	4.9e-15	3e-13	153	129	330	293	168	122	292	318
ENSG00000163993	S100P	0.757	5.398	7.8e-09	3.7e-07	6.3e-12	2.8e-10	503	580	875	953	556	549	773	1034
ENSG00000168769	TET2	-0.638	5.957	8.2e-09	3.9e-07	1e-11	4.4e-10	1339	1269	842	834	1478	1199	744	905
ENSG00000160072	ATAD3B	0.547	7.959	8.5e-09	4.1e-07	3.7e-09	1.1e-07	3413	3577	4767	5445	3768	3381	4211	5906
ENSG00000113369	ARRDC3	-1.112	4.067	8.6e-09	4.1e-07	3.3e-12	1.5e-10	442	341	196	167	487	322	174	181
ENSG00000198113	TOR4A	1.736	2.434	8.6e-09	4.1e-07	5.9e-18	4.6e-16	44	41	130	153	48	39	114	166
ENSG00000205978	NYNRIN	-0.939	4.384	8.7e-09	4.1e-07	3.3e-14	1.9e-12	445	497	237	254	492	470	209	275
ENSG00000025708	TYMP	0.814	4.838	9.4e-09	4.4e-07	3.5e-13	1.8e-11	374	342	613	645	412	323	541	700
ENSG00000150938	CRIM1	-0.489	8.168	9.6e-09	4.5e-07	3.8e-09	1.1e-07	5892	5720	4025	4249	6504	5407	3556	4609
ENSG00000176092	CRYBG2	0.514	8.124	9.9e-09	4.6e-07	4.7e-09	1.4e-07	3933	4015	5374	5973	4341	3795	4747	6479
ENSG00000132321	IQCA1	1.263	3.28	1e-08	4.7e-07	4.4e-17	3.2e-15	100	96	232	239	110	91	205	259
ENSG00000175215	CTDSP2	-0.57	6.889	1e-08	4.8e-07	2.8e-10	9.9e-09	2431	2462	1563	1732	2684	2327	1380	1878
ENSG00000138792	ENPEP	-0.505	8.29	1.1e-08	5.1e-07	6.6e-09	1.9e-07	6596	6100	4629	4318	7280	5766	4090	4685
ENSG00000146535	GNA12	-0.552	8.815	1.1e-08	5.1e-07	8.6e-09	2.4e-07	9047	9463	5798	6826	9987	8945	5121	7404
ENSG00000215908	CROCCP2	0.92	4.427	1.1e-08	5.2e-07	8.7e-14	4.7e-12	240	274	469	501	265	259	414	543
ENSG00000180353	HCLS1	2.243	1.735	1.2e-08	5.4e-07	1.3e-19	1.2e-17	21	18	88	97	23	17	78	105
ENSG00000102054	RBBP7	-0.474	8.218	1.2e-08	5.5e-07	4.7e-09	1.4e-07	5977	5989	4363	4254	6598	5661	3855	4615
ENSG00000112893	MAN2A1	-0.555	6.972	1.2e-08	5.5e-07	5.9e-10	2e-08	2673	2486	1811	1702	2950	2350	1600	1847
ENSG00000166444	DENND2B	0.97	4.207	1.2e-08	5.5e-07	6.1e-14	3.4e-12	219	211	393	448	242	199	347	486
ENSG00000069011	PITX1	0.652	6.016	1.3e-08	6e-07	8.1e-11	3.1e-09	864	875	1275	1456	954	827	1126	1579
ENSG00000156508	EEF1A1	-0.422	12.826	1.3e-08	6e-07	4.6e-08	1.2e-06	144178	143534	107351	107337	159149	135677	94841	116440
ENSG00000160886	LY6K	1.317	3.175	1.4e-08	6.2e-07	1e-15	6.8e-14	89	89	240	203	98	84	213	221
ENSG00000168619	ADAM18	7.867	2.062	1.4e-08	6.3e-07	9e-61	4.1e-58	1	0	161	125	1	0	143	136
ENSG00000258947	TUBB3	0.998	4.154	1.4e-08	6.4e-07	1.2e-13	6.6e-12	192	218	381	435	212	206	336	472
ENSG00000120913	PDLIM2	0.585	6.255	1.5e-08	6.6e-07	5.9e-11	2.3e-09	1044	1067	1576	1591	1153	1009	1392	1726
ENSG00000081760	AACS	-0.608	6.185	1.6e-08	7.1e-07	3.6e-11	1.5e-09	1484	1550	968	1022	1638	1465	855	1108
ENSG00000075886	TUBA3D	9.053	1.001	1.6e-08	7.3e-07	7.3e-31	1.3e-28	0	0	54	78	0	0	47	84
ENSG00000183434	TFDP3	9.03	0.971	1.6e-08	7.3e-07	7.7e-35	1.6e-32	0	0	61	68	0	0	54	74
ENSG00000206260	PRR23A	9.011	0.951	1.7e-08	7.7e-07	7.7e-35	1.6e-32	0	0	67	62	0	0	59	67
ENSG00000130595	TNNT3	1.366	3.066	1.8e-08	7.8e-07	1.3e-16	9.3e-15	72	89	201	213	80	84	177	231
ENSG00000103522	IL21R	-2.014	2.027	1.8e-08	8.1e-07	6.4e-19	5.4e-17	107	111	22	32	118	105	19	34
ENSG00000133657	ATP13A3	-0.604	7.339	1.8e-08	8.1e-07	5.8e-09	1.7e-07	3612	3133	2378	2062	3986	2961	2102	2237
ENSG00000060558	GNA15	2.394	1.545	1.9e-08	8.2e-07	2.8e-18	2.2e-16	15	16	91	74	17	15	81	81
ENSG00000167861	HID1	-0.756	5.936	2e-08	8.6e-07	5.3e-10	1.8e-08	1204	1451	709	862	1330	1372	625	934
ENSG00000117114	ADGRL2	-0.493	7.677	2e-08	8.8e-07	4e-09	1.2e-07	4237	4030	2972	2904	4677	3809	2626	3150
ENSG00000178235	SLITRK1	7.777	1.98	2e-08	8.9e-07	1.2e-66	6.6e-64	1	0	135	134	1	0	119	145
ENSG00000184814	PRR23B	8.991	0.938	2.1e-08	9.1e-07	3.9e-32	7.1e-30	0	0	55	71	0	0	48	77
ENSG00000185432	METTL7A	-0.728	5.562	2.1e-08	9.1e-07	8.5e-11	3.2e-09	1072	957	660	566	1183	904	584	615
ENSG00000133135	RNF128	-1.108	3.649	2.2e-08	9.4e-07	8.3e-16	5.5e-14	289	296	135	136	319	280	119	148
ENSG00000128045	RASL11B	-1.564	2.683	2.2e-08	9.5e-07	1.8e-17	1.4e-15	164	160	47	62	181	151	41	67
ENSG00000152229	PSTPIP2	0.699	5.353	2.3e-08	9.8e-07	8.7e-12	3.8e-10	537	538	908	839	593	509	803	911
ENSG00000196632	WNK3	2.457	1.502	2.3e-08	9.8e-07	4.2e-17	3e-15	16	13	93	69	18	12	83	75
ENSG00000185904	LINC00839	1.991	1.957	2.3e-08	9.9e-07	7.8e-19	6.5e-17	24	29	105	105	27	27	93	114
ENSG00000198286	CARD11	0.6	7.263	2.4e-08	1e-06	5.3e-09	1.5e-07	1995	2226	2942	3455	2203	2104	2598	3747
ENSG00000106484	MEST	0.523	7.242	2.4e-08	1.1e-06	3.7e-09	1.1e-07	2237	2058	3172	3002	2469	1945	2803	3257
ENSG00000238269	PAGE2B	5.946	1.046	2.5e-08	1.1e-06	1.3e-32	2.6e-30	1	1	73	63	1	1	65	68
ENSG00000007062	PROM1	0.666	5.491	2.6e-08	1.1e-06	1.5e-11	6.2e-10	614	586	961	946	678	554	849	1026
ENSG00000100889	PCK2	1.106	3.905	2.6e-08	1.1e-06	1.2e-12	5.9e-11	137	191	348	357	152	181	307	387
ENSG00000166888	STAT6	-0.625	5.903	2.6e-08	1.1e-06	3.1e-11	1.3e-09	1224	1281	800	823	1351	1211	707	893
ENSG00000088726	TMEM40	0.68	5.405	2.7e-08	1.1e-06	9.2e-12	4e-10	563	562	922	880	621	531	815	955
ENSG00000112297	CRYBG1	-0.492	7.46	2.7e-08	1.1e-06	2.6e-09	8.1e-08	3540	3570	2550	2505	3908	3375	2253	2717
ENSG00000102349	KLF8	-0.717	5.381	2.8e-08	1.2e-06	2.8e-11	1.2e-09	951	833	546	540	1049	787	482	586
ENSG00000113328	CCNG1	-0.652	7.012	2.9e-08	1.2e-06	1.1e-08	3e-07	2964	2485	1889	1580	3271	2348	1670	1715
ENSG00000142910	TINAGL1	0.51	7.647	2.9e-08	1.2e-06	7.1e-09	2e-07	2800	2917	3882	4258	3091	2757	3429	4619
ENSG00000248905	FMN1	1.228	3.302	3e-08	1.2e-06	1.2e-15	7.9e-14	110	92	232	243	121	87	205	263
ENSG00000108679	LGALS3BP	1.085	3.844	3e-08	1.3e-06	1.1e-12	5.5e-11	146	171	370	304	162	162	328	330
ENSG00000158486	DNAH3	2.052	1.866	3e-08	1.3e-06	2.6e-18	2.1e-16	26	21	95	103	29	20	84	112
ENSG00000198715	GLMP	-0.726	5.145	3.1e-08	1.3e-06	2.1e-12	1e-10	747	771	454	464	825	729	401	503
ENSG00000022556	NLRP2	-0.444	9.921	3.2e-08	1.3e-06	4.2e-08	1.1e-06	19056	19580	13787	14612	21035	18508	12180	15851
ENSG00000023171	GRAMD1B	0.988	4.08	3.2e-08	1.3e-06	3.4e-13	1.8e-11	216	174	396	380	238	164	350	412
ENSG00000135074	ADAM19	0.559	6.796	3.2e-08	1.3e-06	2.1e-09	6.6e-08	1638	1466	2219	2355	1808	1385	1960	2555
ENSG00000108448	TRIM16L	1.036	3.818	3.3e-08	1.4e-06	2.4e-14	1.4e-12	156	163	343	311	172	154	303	338
ENSG00000126821	SGPP1	-0.635	6.647	3.3e-08	1.4e-06	3.5e-09	1.1e-07	2307	1901	1408	1304	2546	1796	1244	1415
ENSG00000054598	FOXC1	1.007	3.922	3.4e-08	1.4e-06	4.3e-14	2.4e-12	181	165	334	362	200	156	295	393
ENSG00000138449	SLC40A1	-0.651	5.877	3.7e-08	1.5e-06	1.5e-10	5.5e-09	1247	1229	845	733	1376	1162	747	796
ENSG00000138061	CYP1B1	2.493	1.393	3.8e-08	1.5e-06	1.1e-18	8.9e-17	12	15	78	72	13	14	69	78
ENSG00000142279	WTIP	0.848	4.515	3.9e-08	1.6e-06	7.8e-13	3.9e-11	291	272	486	528	321	257	429	572
ENSG00000140416	TPM1	0.434	9.746	4.1e-08	1.7e-06	7.8e-08	1.9e-06	12480	12791	17532	16602	13776	12091	15489	18010
ENSG00000118785	SPP1	0.755	4.963	4.2e-08	1.7e-06	8.3e-12	3.7e-10	400	401	709	644	442	379	627	699
ENSG00000007350	TKTL1	5.866	0.973	4.3e-08	1.7e-06	1.2e-31	2.2e-29	1	1	67	62	1	1	59	67
ENSG00000155657	TTN	-1.143	4.2	4.3e-08	1.7e-06	1.9e-09	5.8e-08	491	375	236	156	541	354	210	170
ENSG00000142798	HSPG2	-0.463	8.189	4.4e-08	1.8e-06	1.8e-08	4.8e-07	5881	5809	4135	4347	6492	5491	3653	4715
ENSG00000177943	MAMDC4	1.069	3.833	4.4e-08	1.8e-06	3.3e-13	1.7e-11	141	176	316	348	156	167	279	377
ENSG00000131069	ACSS2	-0.605	6.305	4.5e-08	1.8e-06	4.1e-10	1.4e-08	1604	1689	1014	1149	1771	1597	895	1246
ENSG00000244405	ETV5	1.039	3.882	4.5e-08	1.8e-06	3.6e-13	1.8e-11	184	147	329	354	203	139	290	384
ENSG00000143194	MAEL	7.587	1.799	4.7e-08	1.9e-06	9.2e-57	3.8e-54	0	1	113	122	0	1	100	132
ENSG00000171848	RRM2	0.515	7.09	4.7e-08	1.9e-06	5e-09	1.5e-07	1988	1891	2869	2676	2194	1787	2535	2903
ENSG00000146166	LGSN	5.088	0.745	4.8e-08	1.9e-06	8.5e-22	8.9e-20	2	1	65	43	2	1	58	47
ENSG00000167702	KIFC2	0.685	5.507	4.9e-08	2e-06	8.8e-11	3.3e-09	569	636	929	1007	629	601	820	1092
ENSG00000145113	MUC4	1.866	2.092	5e-08	2e-06	9.7e-16	6.3e-14	35	28	128	100	38	26	114	109
ENSG00000153071	DAB2	-0.523	6.958	5e-08	2e-06	2.6e-09	7.9e-08	2611	2453	1799	1725	2882	2319	1590	1872
ENSG00000198624	CCDC69	-0.818	4.622	5e-08	2e-06	6.8e-13	3.4e-11	529	551	313	299	584	521	277	325
ENSG00000284823	ENSG00000284823	5.852	0.953	5e-08	2e-06	6.4e-28	9.7e-26	1	1	74	53	1	1	66	58
ENSG00000125648	SLC25A23	-0.646	6.076	5.3e-08	2.1e-06	4.8e-10	1.7e-08	1390	1451	828	985	1535	1372	731	1068
ENSG00000167476	JSRP1	-0.859	4.466	5.3e-08	2.1e-06	5.7e-13	2.8e-11	478	500	255	283	528	473	225	307
ENSG00000168263	KCNV2	8.783	0.741	5.4e-08	2.1e-06	3.8e-29	6e-27	0	0	49	60	0	0	43	65
ENSG00000237194	SNAI1P1	8.779	0.74	5.8e-08	2.3e-06	2.5e-27	3.7e-25	0	0	46	63	0	0	40	68
ENSG00000099812	MISP	0.798	4.948	5.9e-08	2.3e-06	1.1e-10	4e-09	378	400	612	739	418	378	540	801
[truncated: 18,077 more rows]

## Sheet: hTSC DNMT1 KO RPKM
id	Symbol	NT_Day4_rep1	NT_Day4_rep2	NT_Day7_rep1	NT_Day7_rep2	NT_Day10_rep1	NT_Day10_rep2	KO_Day4_rep1	KO_Day4_rep2	KO_Day7_rep1	KO_Day7_rep2	KO_Day10_rep1	KO_Day10_rep2
[truncated: 60,664 more rows]

[truncated: 27 more sheets: hTSC DNMT1 KO TE Day 4 raw, hTSC DNMT1 KO TE Day 7 raw, hTSC DNMT1 KO TE Day 10 raw, hESC DNMT1 KO DEGs Day 2 raw, hESC DNMT1 KO DEGs Day 4 raw, hESC DNMT1 KO RPKM, hESC DNMT1 KO TE Day 2 raw, hESC DNMT1 KO TE Day 4 raw, hESC p53 D1 DKO DEGs Day 2 raw, hESC p53 D1 DKO DEGs Day 4 raw, hESC p53 D1 DKO DEGs Day 7 raw, hESC p53 D1 DKO DEGs Day 10 raw, hESC p53 DNMT1 DKO RPKM, hESC p53 D1 DKO TE Day 2 raw, hESC p53 D1 DKO TE Day 4 raw, hESC p53 D1 DKO TE Day 7 raw, hESC p53 D1 DKO TE Day 10 raw, hTSC TRIM28 DEG Day 4 Raw, hTSC TRIM28 DEG Day 7 Raw, hTSC TRIM28 KO RPKM …]
